# Supplementary material for: Distinct phases of immune system programming during ART-suppressed immunodeficiency virus infection
Source: bioRxiv. 2026 May 1:2026.04.29.721702. Preprint. [Version 1] doi: 10.64898/2026.04.29.721702 (PMC13142545; doi:10.64898/2026.04.29.721702)
Supplement: Supplement 3 [file media-3.xlsx]

## Sheet: 12 DPI_TNK_PBMC
gene	logFC	logCPM	F	PValue	FDR	pct.1	pct.2	positive_contrast	negative_contrast	positive_contrast_Timepoint	positive_contrast_immune_celltype	positive_contrast_Tissue	negative_contrast_Timepoint	negative_contrast_immune_celltype	negative_contrast_Tissue
RAD51AP1	2.3335	4.11026	119.687	1.87443e-16	8.51866e-13	0.0420116	0.00439239	12 DPI_TNK_PBMC	Baseline_TNK_PBMC	12 DPI	TNK	PBMC	Baseline	TNK	PBMC
DUSP1	-1.70838	8.2442	135.812	1.54915e-16	8.51866e-13	0.327472	0.344587	12 DPI_TNK_PBMC	Baseline_TNK_PBMC	12 DPI	TNK	PBMC	Baseline	TNK	PBMC
BTG2	-1.50638	7.82683	139.674	8.87331e-17	8.51866e-13	0.308519	0.348893	12 DPI_TNK_PBMC	Baseline_TNK_PBMC	12 DPI	TNK	PBMC	Baseline	TNK	PBMC
BIRC5	2.73503	4.78486	111.209	1.86794e-15	6.36689e-12	0.0465275	0.00447851	12 DPI_TNK_PBMC	Baseline_TNK_PBMC	12 DPI	TNK	PBMC	Baseline	TNK	PBMC
TRIP13	2.42887	3.37211	94.4941	5.15115e-15	9.89001e-12	0.0260691	0.00249763	12 DPI_TNK_PBMC	Baseline_TNK_PBMC	12 DPI	TNK	PBMC	Baseline	TNK	PBMC
DLGAP5	2.36622	4.37453	106.241	3.78584e-15	9.89001e-12	0.04078	0.00439239	12 DPI_TNK_PBMC	Baseline_TNK_PBMC	12 DPI	TNK	PBMC	Baseline	TNK	PBMC
NCAPG	1.87002	4.15505	105.106	6.52854e-15	9.89001e-12	0.042559	0.00620102	12 DPI_TNK_PBMC	Baseline_TNK_PBMC	12 DPI	TNK	PBMC	Baseline	TNK	PBMC
WDR76	1.55271	4.31723	108.764	6.29868e-15	9.89001e-12	0.0544646	0.0107657	12 DPI_TNK_PBMC	Baseline_TNK_PBMC	12 DPI	TNK	PBMC	Baseline	TNK	PBMC
IRF1	-1.37706	7.05699	112.476	5.90166e-15	9.89001e-12	0.196989	0.185944	12 DPI_TNK_PBMC	Baseline_TNK_PBMC	12 DPI	TNK	PBMC	Baseline	TNK	PBMC
IFI27	4.10582	8.37173	110.995	7.90272e-15	1.07746e-11	0.312008	0.0202394	12 DPI_TNK_PBMC	Baseline_TNK_PBMC	12 DPI	TNK	PBMC	Baseline	TNK	PBMC
ZFP36	-1.25348	9.9294	110.08	8.76961e-15	1.08695e-11	0.742593	0.590733	12 DPI_TNK_PBMC	Baseline_TNK_PBMC	12 DPI	TNK	PBMC	Baseline	TNK	PBMC
MCM5	2.15547	5.67172	109.156	1.03536e-14	1.17634e-11	0.0835443	0.0115408	12 DPI_TNK_PBMC	Baseline_TNK_PBMC	12 DPI	TNK	PBMC	Baseline	TNK	PBMC
PDE4B	-1.12904	7.12058	104.531	2.28618e-14	2.39768e-11	0.215327	0.171045	12 DPI_TNK_PBMC	Baseline_TNK_PBMC	12 DPI	TNK	PBMC	Baseline	TNK	PBMC
MCM2	2.4035	4.1788	91.2548	4.87928e-14	4.23011e-11	0.0439959	0.00387564	12 DPI_TNK_PBMC	Baseline_TNK_PBMC	12 DPI	TNK	PBMC	Baseline	TNK	PBMC
NUSAP1	2.29277	4.67543	95.939	4.96419e-14	4.23011e-11	0.0472118	0.00525364	12 DPI_TNK_PBMC	Baseline_TNK_PBMC	12 DPI	TNK	PBMC	Baseline	TNK	PBMC
NUF2	2.18423	4.29599	94.1097	4.53249e-14	4.23011e-11	0.0450907	0.00413401	12 DPI_TNK_PBMC	Baseline_TNK_PBMC	12 DPI	TNK	PBMC	Baseline	TNK	PBMC
TNFAIP3	-1.29589	7.12899	97.9576	7.39808e-14	5.93326e-11	0.211563	0.2005	12 DPI_TNK_PBMC	Baseline_TNK_PBMC	12 DPI	TNK	PBMC	Baseline	TNK	PBMC
KIF15	2.23704	3.83468	87.0686	8.01167e-14	6.06839e-11	0.0369483	0.00335888	12 DPI_TNK_PBMC	Baseline_TNK_PBMC	12 DPI	TNK	PBMC	Baseline	TNK	PBMC
UBE2J1	-0.872127	6.46976	96.4733	9.76284e-14	7.00561e-11	0.170441	0.135647	12 DPI_TNK_PBMC	Baseline_TNK_PBMC	12 DPI	TNK	PBMC	Baseline	TNK	PBMC
CEMIP2	-1.00508	7.58168	95.9409	1.06919e-13	7.28864e-11	0.312008	0.204375	12 DPI_TNK_PBMC	Baseline_TNK_PBMC	12 DPI	TNK	PBMC	Baseline	TNK	PBMC
TOP2A	1.95296	5.08603	93.5941	1.451e-13	9.42047e-11	0.0530277	0.00861252	12 DPI_TNK_PBMC	Baseline_TNK_PBMC	12 DPI	TNK	PBMC	Baseline	TNK	PBMC
SPC24	2.23176	3.35274	80.2877	1.73243e-13	1.07364e-10	0.0268218	0.00275601	12 DPI_TNK_PBMC	Baseline_TNK_PBMC	12 DPI	TNK	PBMC	Baseline	TNK	PBMC
CXCR3	2.18202	5.50271	92.6364	1.90914e-13	1.11349e-10	0.0676702	0.0125743	12 DPI_TNK_PBMC	Baseline_TNK_PBMC	12 DPI	TNK	PBMC	Baseline	TNK	PBMC
ERN1	-0.810875	6.12367	92.769	1.96008e-13	1.11349e-10	0.139719	0.0911205	12 DPI_TNK_PBMC	Baseline_TNK_PBMC	12 DPI	TNK	PBMC	Baseline	TNK	PBMC
GZMA	1.94289	9.26903	91.0207	2.69448e-13	1.46946e-10	0.28635	0.0736371	12 DPI_TNK_PBMC	Baseline_TNK_PBMC	12 DPI	TNK	PBMC	Baseline	TNK	PBMC
MCM7	1.76574	6.11172	90.2781	3.25677e-13	1.7078e-10	0.105234	0.0237706	12 DPI_TNK_PBMC	Baseline_TNK_PBMC	12 DPI	TNK	PBMC	Baseline	TNK	PBMC
CDK1	1.95695	4.60596	87.2163	3.53971e-13	1.78742e-10	0.0455012	0.00714839	12 DPI_TNK_PBMC	Baseline_TNK_PBMC	12 DPI	TNK	PBMC	Baseline	TNK	PBMC
ARL5B	-1.36684	4.19225	89.2065	3.87075e-13	1.88478e-10	0.0344167	0.0340195	12 DPI_TNK_PBMC	Baseline_TNK_PBMC	12 DPI	TNK	PBMC	Baseline	TNK	PBMC
ZFP36L2	-1.25575	8.81488	88.6111	4.28661e-13	2.0153e-10	0.525898	0.504435	12 DPI_TNK_PBMC	Baseline_TNK_PBMC	12 DPI	TNK	PBMC	Baseline	TNK	PBMC
CCNA2	2.25366	5.1187	86.4227	5.20516e-13	2.36557e-10	0.0530277	0.00577039	12 DPI_TNK_PBMC	Baseline_TNK_PBMC	12 DPI	TNK	PBMC	Baseline	TNK	PBMC
ZNF331	-1.30382	5.51572	87.0107	6.0725e-13	2.67072e-10	0.0860759	0.0851778	12 DPI_TNK_PBMC	Baseline_TNK_PBMC	12 DPI	TNK	PBMC	Baseline	TNK	PBMC
POC1A	1.81063	3.97399	81.3128	6.358e-13	2.70891e-10	0.0393431	0.00542589	12 DPI_TNK_PBMC	Baseline_TNK_PBMC	12 DPI	TNK	PBMC	Baseline	TNK	PBMC
TTK	1.93031	3.06545	74.0519	7.21833e-13	2.98226e-10	0.0233322	0.00301438	12 DPI_TNK_PBMC	Baseline_TNK_PBMC	12 DPI	TNK	PBMC	Baseline	TNK	PBMC
TPX2	1.96172	4.14624	80.9645	7.45792e-13	2.99063e-10	0.042559	0.00559814	12 DPI_TNK_PBMC	Baseline_TNK_PBMC	12 DPI	TNK	PBMC	Baseline	TNK	PBMC
ASPM	2.25448	4.19599	78.1124	1.07046e-12	4.1699e-10	0.0365378	0.00344501	12 DPI_TNK_PBMC	Baseline_TNK_PBMC	12 DPI	TNK	PBMC	Baseline	TNK	PBMC
GINS2	1.96831	4.70584	82.0489	1.11098e-12	4.20754e-10	0.0497434	0.00740677	12 DPI_TNK_PBMC	Baseline_TNK_PBMC	12 DPI	TNK	PBMC	Baseline	TNK	PBMC
TUBB4B	1.17003	7.22724	83.6667	1.14894e-12	4.2337e-10	0.19391	0.0815606	12 DPI_TNK_PBMC	Baseline_TNK_PBMC	12 DPI	TNK	PBMC	Baseline	TNK	PBMC
PNRC1	-0.874643	9.73825	81.7642	1.67825e-12	6.02139e-10	0.790421	0.634398	12 DPI_TNK_PBMC	Baseline_TNK_PBMC	12 DPI	TNK	PBMC	Baseline	TNK	PBMC
CDCA3	2.35649	3.60985	72.0406	1.72995e-12	6.04772e-10	0.025248	0.00241151	12 DPI_TNK_PBMC	Baseline_TNK_PBMC	12 DPI	TNK	PBMC	Baseline	TNK	PBMC
AURKA	3.11999	2.8773	70.9797	1.91807e-12	6.48208e-10	0.0156004	0.00111963	12 DPI_TNK_PBMC	Baseline_TNK_PBMC	12 DPI	TNK	PBMC	Baseline	TNK	PBMC
PPIL4	-0.691468	6.12856	81.0961	1.94928e-12	6.48208e-10	0.161683	0.10292	12 DPI_TNK_PBMC	Baseline_TNK_PBMC	12 DPI	TNK	PBMC	Baseline	TNK	PBMC
EZH2	1.03277	5.93713	80.9197	2.06699e-12	6.70983e-10	0.124461	0.0403066	12 DPI_TNK_PBMC	Baseline_TNK_PBMC	12 DPI	TNK	PBMC	Baseline	TNK	PBMC
DHFR	1.79392	5.14588	80.3268	2.16104e-12	6.80155e-10	0.0675334	0.0113685	12 DPI_TNK_PBMC	Baseline_TNK_PBMC	12 DPI	TNK	PBMC	Baseline	TNK	PBMC
CKAP2L	1.73637	3.44357	72.7293	2.19501e-12	6.80155e-10	0.0293534	0.00482301	12 DPI_TNK_PBMC	Baseline_TNK_PBMC	12 DPI	TNK	PBMC	Baseline	TNK	PBMC
MKI67	1.93249	6.64809	80.395	2.29554e-12	6.95499e-10	0.115361	0.0174834	12 DPI_TNK_PBMC	Baseline_TNK_PBMC	12 DPI	TNK	PBMC	Baseline	TNK	PBMC
MCM3	1.87625	5.63288	80.016	2.47641e-12	7.33988e-10	0.0808758	0.0133494	12 DPI_TNK_PBMC	Baseline_TNK_PBMC	12 DPI	TNK	PBMC	Baseline	TNK	PBMC
CDKN3	2.10032	4.58444	77.2	2.55516e-12	7.41213e-10	0.045638	0.00620102	12 DPI_TNK_PBMC	Baseline_TNK_PBMC	12 DPI	TNK	PBMC	Baseline	TNK	PBMC
UBE2C	2.4962	5.55964	78.2597	3.15784e-12	8.96959e-10	0.0457749	0.00585652	12 DPI_TNK_PBMC	Baseline_TNK_PBMC	12 DPI	TNK	PBMC	Baseline	TNK	PBMC
TOB1	-1.05762	7.25601	78.5632	3.26291e-12	9.07888e-10	0.256723	0.212213	12 DPI_TNK_PBMC	Baseline_TNK_PBMC	12 DPI	TNK	PBMC	Baseline	TNK	PBMC
PLK1	1.86726	4.45066	75.7812	3.65191e-12	9.95804e-10	0.036401	0.00732064	12 DPI_TNK_PBMC	Baseline_TNK_PBMC	12 DPI	TNK	PBMC	Baseline	TNK	PBMC
KIF2C	2.15183	3.17617	67.6127	3.7943e-12	1.01434e-09	0.0218953	0.00249763	12 DPI_TNK_PBMC	Baseline_TNK_PBMC	12 DPI	TNK	PBMC	Baseline	TNK	PBMC
NR4A2	-1.29344	7.04347	77.6889	3.92532e-12	1.02919e-09	0.199863	0.165102	12 DPI_TNK_PBMC	Baseline_TNK_PBMC	12 DPI	TNK	PBMC	Baseline	TNK	PBMC
LOC107000055	-1.56563	5.2497	77.2246	4.48542e-12	1.15385e-09	0.0565857	0.0877616	12 DPI_TNK_PBMC	Baseline_TNK_PBMC	12 DPI	TNK	PBMC	Baseline	TNK	PBMC
SGO1	2.37583	2.94195	65.6973	4.87629e-12	1.23117e-09	0.0205269	0.00180863	12 DPI_TNK_PBMC	Baseline_TNK_PBMC	12 DPI	TNK	PBMC	Baseline	TNK	PBMC
CDC45	2.24014	3.75743	68.9508	5.31211e-12	1.24871e-09	0.0327745	0.00327276	12 DPI_TNK_PBMC	Baseline_TNK_PBMC	12 DPI	TNK	PBMC	Baseline	TNK	PBMC
GTSE1	1.99697	3.83723	70.5515	5.14038e-12	1.24871e-09	0.0316798	0.00482301	12 DPI_TNK_PBMC	Baseline_TNK_PBMC	12 DPI	TNK	PBMC	Baseline	TNK	PBMC
CXCR5	-1.72783	3.4708	74.8108	5.22428e-12	1.24871e-09	0.0148478	0.0197227	12 DPI_TNK_PBMC	Baseline_TNK_PBMC	12 DPI	TNK	PBMC	Baseline	TNK	PBMC
LIG1	1.17827	4.96719	76.5014	5.13196e-12	1.24871e-09	0.0772494	0.0191198	12 DPI_TNK_PBMC	Baseline_TNK_PBMC	12 DPI	TNK	PBMC	Baseline	TNK	PBMC
MCM4	1.57335	5.49559	75.8578	5.97682e-12	1.38115e-09	0.0816285	0.0175695	12 DPI_TNK_PBMC	Baseline_TNK_PBMC	12 DPI	TNK	PBMC	Baseline	TNK	PBMC
PCLAF	2.25089	6.38972	75.5419	6.4224e-12	1.45938e-09	0.0763599	0.0081819	12 DPI_TNK_PBMC	Baseline_TNK_PBMC	12 DPI	TNK	PBMC	Baseline	TNK	PBMC
UHRF1	2.38487	4.28472	69.856	7.35745e-12	1.64445e-09	0.0409853	0.00396176	12 DPI_TNK_PBMC	Baseline_TNK_PBMC	12 DPI	TNK	PBMC	Baseline	TNK	PBMC
KIFC1	1.62967	4.51724	72.4276	9.3841e-12	2.06359e-09	0.0482381	0.00800965	12 DPI_TNK_PBMC	Baseline_TNK_PBMC	12 DPI	TNK	PBMC	Baseline	TNK	PBMC
MRPL20	0.970486	6.55278	73.1499	1.05036e-11	2.27312e-09	0.223127	0.0671777	12 DPI_TNK_PBMC	Baseline_TNK_PBMC	12 DPI	TNK	PBMC	Baseline	TNK	PBMC
SMC2	1.24404	5.6411	72.8089	1.16221e-11	2.47588e-09	0.0888813	0.0225648	12 DPI_TNK_PBMC	Baseline_TNK_PBMC	12 DPI	TNK	PBMC	Baseline	TNK	PBMC
EEF2	-0.689789	10.0223	72.2343	1.26571e-11	2.65488e-09	0.784742	0.644217	12 DPI_TNK_PBMC	Baseline_TNK_PBMC	12 DPI	TNK	PBMC	Baseline	TNK	PBMC
KIF23	1.99443	3.44876	64.7445	1.32325e-11	2.73352e-09	0.0249743	0.00301438	12 DPI_TNK_PBMC	Baseline_TNK_PBMC	12 DPI	TNK	PBMC	Baseline	TNK	PBMC
HSPD1	1.19246	7.76883	71.8912	1.36885e-11	2.74455e-09	0.319193	0.118939	12 DPI_TNK_PBMC	Baseline_TNK_PBMC	12 DPI	TNK	PBMC	Baseline	TNK	PBMC
HSBP1	0.946411	6.02841	72.0285	1.36017e-11	2.74455e-09	0.174136	0.0518474	12 DPI_TNK_PBMC	Baseline_TNK_PBMC	12 DPI	TNK	PBMC	Baseline	TNK	PBMC
TYMS	2.03988	5.56354	71.4428	1.51295e-11	2.98951e-09	0.0643859	0.00654552	12 DPI_TNK_PBMC	Baseline_TNK_PBMC	12 DPI	TNK	PBMC	Baseline	TNK	PBMC
HMMR	2.22991	3.26652	62.6886	1.53974e-11	2.99897e-09	0.0234006	0.00198088	12 DPI_TNK_PBMC	Baseline_TNK_PBMC	12 DPI	TNK	PBMC	Baseline	TNK	PBMC
CDKN1B	-0.834329	7.20556	71.1256	1.62091e-11	3.11261e-09	0.281492	0.232194	12 DPI_TNK_PBMC	Baseline_TNK_PBMC	12 DPI	TNK	PBMC	Baseline	TNK	PBMC
GIMAP1	1.11191	6.65938	71.0179	1.67863e-11	3.17867e-09	0.265891	0.0697614	12 DPI_TNK_PBMC	Baseline_TNK_PBMC	12 DPI	TNK	PBMC	Baseline	TNK	PBMC
LOC721089	-7.9277	5.05974	64.2134	1.70301e-11	3.18067e-09	0.000752651	0.00215313	12 DPI_TNK_PBMC	Baseline_TNK_PBMC	12 DPI	TNK	PBMC	Baseline	TNK	PBMC
CENPW	2.06666	5.11497	69.8606	1.90492e-11	3.50968e-09	0.06117	0.00723452	12 DPI_TNK_PBMC	Baseline_TNK_PBMC	12 DPI	TNK	PBMC	Baseline	TNK	PBMC
KLF3	-0.703116	7.40583	70.2438	1.97157e-11	3.58405e-09	0.315293	0.212643	12 DPI_TNK_PBMC	Baseline_TNK_PBMC	12 DPI	TNK	PBMC	Baseline	TNK	PBMC
HMGB2	1.08882	8.50377	70.1028	2.03297e-11	3.59968e-09	0.349572	0.172423	12 DPI_TNK_PBMC	Baseline_TNK_PBMC	12 DPI	TNK	PBMC	Baseline	TNK	PBMC
PRIM1	1.02944	4.9696	70.268	2.01794e-11	3.59968e-09	0.0840233	0.0235983	12 DPI_TNK_PBMC	Baseline_TNK_PBMC	12 DPI	TNK	PBMC	Baseline	TNK	PBMC
LOC106996934	2.09286	3.36268	62.1964	2.17914e-11	3.79149e-09	0.0279165	0.00310051	12 DPI_TNK_PBMC	Baseline_TNK_PBMC	12 DPI	TNK	PBMC	Baseline	TNK	PBMC
DNMT1	0.843386	6.57126	69.8049	2.19692e-11	3.79149e-09	0.194595	0.0690724	12 DPI_TNK_PBMC	Baseline_TNK_PBMC	12 DPI	TNK	PBMC	Baseline	TNK	PBMC
SPC25	2.32337	4.39131	65.8692	2.38043e-11	4.0553e-09	0.0422169	0.00335888	12 DPI_TNK_PBMC	Baseline_TNK_PBMC	12 DPI	TNK	PBMC	Baseline	TNK	PBMC
SGO2	2.09838	3.283	61.4784	2.40927e-11	4.0553e-09	0.0232638	0.00258376	12 DPI_TNK_PBMC	Baseline_TNK_PBMC	12 DPI	TNK	PBMC	Baseline	TNK	PBMC
CENPE	1.80066	4.35282	67.1073	2.54885e-11	4.13703e-09	0.0444064	0.00775127	12 DPI_TNK_PBMC	Baseline_TNK_PBMC	12 DPI	TNK	PBMC	Baseline	TNK	PBMC
PRF1	1.30025	7.45344	69.1556	2.52486e-11	4.13703e-09	0.238454	0.0596848	12 DPI_TNK_PBMC	Baseline_TNK_PBMC	12 DPI	TNK	PBMC	Baseline	TNK	PBMC
TUBA1B	1.18347	9.39368	69.1794	2.50007e-11	4.13703e-09	0.443106	0.235294	12 DPI_TNK_PBMC	Baseline_TNK_PBMC	12 DPI	TNK	PBMC	Baseline	TNK	PBMC
FOS	-1.71304	8.93861	68.8875	2.67053e-11	4.28353e-09	0.370647	0.362587	12 DPI_TNK_PBMC	Baseline_TNK_PBMC	12 DPI	TNK	PBMC	Baseline	TNK	PBMC
E2F2	1.97889	3.495	62.2717	2.77179e-11	4.39425e-09	0.028806	0.00361726	12 DPI_TNK_PBMC	Baseline_TNK_PBMC	12 DPI	TNK	PBMC	Baseline	TNK	PBMC
OIP5	2.24756	2.92834	59.3238	3.05678e-11	4.79036e-09	0.0184057	0.00206701	12 DPI_TNK_PBMC	Baseline_TNK_PBMC	12 DPI	TNK	PBMC	Baseline	TNK	PBMC
BRCA1	1.56472	4.48268	67.2472	3.10458e-11	4.80998e-09	0.0565857	0.00981828	12 DPI_TNK_PBMC	Baseline_TNK_PBMC	12 DPI	TNK	PBMC	Baseline	TNK	PBMC
STK17B	-0.592986	8.39268	68.0456	3.23299e-11	4.95265e-09	0.515703	0.317974	12 DPI_TNK_PBMC	Baseline_TNK_PBMC	12 DPI	TNK	PBMC	Baseline	TNK	PBMC
DTL	2.13661	4.04141	63.5262	3.36214e-11	5.04014e-09	0.0409169	0.00422014	12 DPI_TNK_PBMC	Baseline_TNK_PBMC	12 DPI	TNK	PBMC	Baseline	TNK	PBMC
MAN2B1	-0.988542	5.01116	68.0541	3.36404e-11	5.04014e-09	0.0690387	0.0595987	12 DPI_TNK_PBMC	Baseline_TNK_PBMC	12 DPI	TNK	PBMC	Baseline	TNK	PBMC
STMN1	1.27709	8.68288	67.7561	3.45468e-11	5.11969e-09	0.331098	0.129705	12 DPI_TNK_PBMC	Baseline_TNK_PBMC	12 DPI	TNK	PBMC	Baseline	TNK	PBMC
MYL6B	1.59774	3.97975	64.6127	3.81674e-11	5.59542e-09	0.0407116	0.00697614	12 DPI_TNK_PBMC	Baseline_TNK_PBMC	12 DPI	TNK	PBMC	Baseline	TNK	PBMC
BRCA2	1.89743	3.79813	62.5585	3.97924e-11	5.77159e-09	0.0366062	0.00447851	12 DPI_TNK_PBMC	Baseline_TNK_PBMC	12 DPI	TNK	PBMC	Baseline	TNK	PBMC
FEN1	1.74204	3.72184	62.6739	4.08322e-11	5.86007e-09	0.0316798	0.00594264	12 DPI_TNK_PBMC	Baseline_TNK_PBMC	12 DPI	TNK	PBMC	Baseline	TNK	PBMC
KNL1	1.59107	4.26693	64.9793	4.50448e-11	6.3973e-09	0.0450222	0.00611489	12 DPI_TNK_PBMC	Baseline_TNK_PBMC	12 DPI	TNK	PBMC	Baseline	TNK	PBMC
NCAPD2	1.37174	4.80647	66.3458	4.60939e-11	6.4127e-09	0.0652754	0.0143829	12 DPI_TNK_PBMC	Baseline_TNK_PBMC	12 DPI	TNK	PBMC	Baseline	TNK	PBMC
S1PR1	-0.893097	7.45515	66.5298	4.58037e-11	6.4127e-09	0.300855	0.226682	12 DPI_TNK_PBMC	Baseline_TNK_PBMC	12 DPI	TNK	PBMC	Baseline	TNK	PBMC
KNTC1	1.85966	3.3775	60.1335	4.69325e-11	6.46341e-09	0.0296955	0.00335888	12 DPI_TNK_PBMC	Baseline_TNK_PBMC	12 DPI	TNK	PBMC	Baseline	TNK	PBMC
FOXM1	2.42625	2.68826	57.8776	4.76764e-11	6.5002e-09	0.0172426	0.001378	12 DPI_TNK_PBMC	Baseline_TNK_PBMC	12 DPI	TNK	PBMC	Baseline	TNK	PBMC
RAD51	1.97787	4.24824	63.5403	4.84776e-11	6.54399e-09	0.04078	0.00499526	12 DPI_TNK_PBMC	Baseline_TNK_PBMC	12 DPI	TNK	PBMC	Baseline	TNK	PBMC
CXCR4	-1.47717	7.76948	66.1409	5.00932e-11	6.63078e-09	0.29066	0.288089	12 DPI_TNK_PBMC	Baseline_TNK_PBMC	12 DPI	TNK	PBMC	Baseline	TNK	PBMC
SMC4	0.72745	6.89832	66.1639	5.0066e-11	6.63078e-09	0.214985	0.0862114	12 DPI_TNK_PBMC	Baseline_TNK_PBMC	12 DPI	TNK	PBMC	Baseline	TNK	PBMC
MCM6	1.64881	5.30288	66.0673	5.1455e-11	6.65331e-09	0.0751283	0.0167944	12 DPI_TNK_PBMC	Baseline_TNK_PBMC	12 DPI	TNK	PBMC	Baseline	TNK	PBMC
NDC80	1.5177	4.23209	64.4956	5.17274e-11	6.65331e-09	0.0444749	0.00826802	12 DPI_TNK_PBMC	Baseline_TNK_PBMC	12 DPI	TNK	PBMC	Baseline	TNK	PBMC
CKS1B	1.23343	5.44937	66.2261	5.09069e-11	6.65331e-09	0.097092	0.0238567	12 DPI_TNK_PBMC	Baseline_TNK_PBMC	12 DPI	TNK	PBMC	Baseline	TNK	PBMC
CENPO	1.40356	5.04143	65.4633	5.87546e-11	7.48655e-09	0.0747178	0.0145552	12 DPI_TNK_PBMC	Baseline_TNK_PBMC	12 DPI	TNK	PBMC	Baseline	TNK	PBMC
PRMT9	-1.01166	5.71769	65.2639	6.24855e-11	7.88822e-09	0.108245	0.0768237	12 DPI_TNK_PBMC	Baseline_TNK_PBMC	12 DPI	TNK	PBMC	Baseline	TNK	PBMC
CDCA7	1.55608	4.66675	64.5344	6.45386e-11	8.07266e-09	0.0498803	0.0115408	12 DPI_TNK_PBMC	Baseline_TNK_PBMC	12 DPI	TNK	PBMC	Baseline	TNK	PBMC
HMGN2	0.893437	8.71605	64.8862	6.70091e-11	8.30547e-09	0.508587	0.237706	12 DPI_TNK_PBMC	Baseline_TNK_PBMC	12 DPI	TNK	PBMC	Baseline	TNK	PBMC
CCNB1	1.67927	4.04426	62.1961	7.00441e-11	8.60343e-09	0.0315429	0.00697614	12 DPI_TNK_PBMC	Baseline_TNK_PBMC	12 DPI	TNK	PBMC	Baseline	TNK	PBMC
ERCC6L	2.16299	2.49819	56.3761	7.12269e-11	8.6706e-09	0.0149846	0.00146413	12 DPI_TNK_PBMC	Baseline_TNK_PBMC	12 DPI	TNK	PBMC	Baseline	TNK	PBMC
MB	2.18737	3.31259	57.3562	7.4213e-11	8.95416e-09	0.0217585	0.00249763	12 DPI_TNK_PBMC	Baseline_TNK_PBMC	12 DPI	TNK	PBMC	Baseline	TNK	PBMC
H2AFZ	1.1371	9.02908	64.085	8.08546e-11	9.66992e-09	0.49716	0.221772	12 DPI_TNK_PBMC	Baseline_TNK_PBMC	12 DPI	TNK	PBMC	Baseline	TNK	PBMC
RRM2	2.28812	7.23368	63.9858	8.41861e-11	9.98081e-09	0.083818	0.0113685	12 DPI_TNK_PBMC	Baseline_TNK_PBMC	12 DPI	TNK	PBMC	Baseline	TNK	PBMC
DTYMK	1.07092	5.37695	63.932	8.69349e-11	1.02178e-08	0.0879918	0.0247179	12 DPI_TNK_PBMC	Baseline_TNK_PBMC	12 DPI	TNK	PBMC	Baseline	TNK	PBMC
GPCPD1	-0.629941	7.05589	63.526	9.24452e-11	1.07726e-08	0.274718	0.175868	12 DPI_TNK_PBMC	Baseline_TNK_PBMC	12 DPI	TNK	PBMC	Baseline	TNK	PBMC
DTD2	-0.686058	5.19238	63.5226	9.54907e-11	1.10332e-08	0.0849128	0.0599432	12 DPI_TNK_PBMC	Baseline_TNK_PBMC	12 DPI	TNK	PBMC	Baseline	TNK	PBMC
APOBEC3D	1.73084	4.19972	61.1316	1.01513e-10	1.16046e-08	0.0489223	0.00792352	12 DPI_TNK_PBMC	Baseline_TNK_PBMC	12 DPI	TNK	PBMC	Baseline	TNK	PBMC
CIT	1.72681	3.9088	59.9472	1.0299e-10	1.16046e-08	0.0353746	0.00439239	12 DPI_TNK_PBMC	Baseline_TNK_PBMC	12 DPI	TNK	PBMC	Baseline	TNK	PBMC
TFDP1	1.22266	4.63491	62.8755	1.0297e-10	1.16046e-08	0.0654807	0.0163638	12 DPI_TNK_PBMC	Baseline_TNK_PBMC	12 DPI	TNK	PBMC	Baseline	TNK	PBMC
MPP7	-0.903764	6.90892	62.9312	1.06513e-10	1.19032e-08	0.214437	0.156145	12 DPI_TNK_PBMC	Baseline_TNK_PBMC	12 DPI	TNK	PBMC	Baseline	TNK	PBMC
KIF11	1.89109	4.15505	60.1675	1.1145e-10	1.23537e-08	0.0403011	0.00465076	12 DPI_TNK_PBMC	Baseline_TNK_PBMC	12 DPI	TNK	PBMC	Baseline	TNK	PBMC
CXCL8	-3.58259	1.38231	54.4295	1.12534e-10	1.23733e-08	0.000684229	0.00482301	12 DPI_TNK_PBMC	Baseline_TNK_PBMC	12 DPI	TNK	PBMC	Baseline	TNK	PBMC
HMGB3	1.41697	5.00668	62.3748	1.2097e-10	1.31945e-08	0.0650017	0.0155025	12 DPI_TNK_PBMC	Baseline_TNK_PBMC	12 DPI	TNK	PBMC	Baseline	TNK	PBMC
TEDC2	2.41025	2.67769	54.6138	1.25917e-10	1.3625e-08	0.0165583	0.00163638	12 DPI_TNK_PBMC	Baseline_TNK_PBMC	12 DPI	TNK	PBMC	Baseline	TNK	PBMC
LOC711421	1.26596	6.13718	62.1096	1.32353e-10	1.42087e-08	0.140677	0.0387564	12 DPI_TNK_PBMC	Baseline_TNK_PBMC	12 DPI	TNK	PBMC	Baseline	TNK	PBMC
LOC697334	1.50303	5.04509	61.9071	1.34714e-10	1.43491e-08	0.0811495	0.0171389	12 DPI_TNK_PBMC	Baseline_TNK_PBMC	12 DPI	TNK	PBMC	Baseline	TNK	PBMC
CLSPN	2.19598	4.52216	59.5224	1.46873e-10	1.5523e-08	0.0447485	0.00447851	12 DPI_TNK_PBMC	Baseline_TNK_PBMC	12 DPI	TNK	PBMC	Baseline	TNK	PBMC
CDT1	1.87852	3.40388	56.0369	1.51045e-10	1.57202e-08	0.0287376	0.00292826	12 DPI_TNK_PBMC	Baseline_TNK_PBMC	12 DPI	TNK	PBMC	Baseline	TNK	PBMC
ENO1	0.745548	9.14079	61.47	1.50655e-10	1.57202e-08	0.570647	0.304797	12 DPI_TNK_PBMC	Baseline_TNK_PBMC	12 DPI	TNK	PBMC	Baseline	TNK	PBMC
PLAC8	1.47029	8.70205	61.2286	1.59772e-10	1.65025e-08	0.453917	0.158212	12 DPI_TNK_PBMC	Baseline_TNK_PBMC	12 DPI	TNK	PBMC	Baseline	TNK	PBMC
MRPS28	1.00361	4.42771	60.9476	1.61625e-10	1.65684e-08	0.0628806	0.0159332	12 DPI_TNK_PBMC	Baseline_TNK_PBMC	12 DPI	TNK	PBMC	Baseline	TNK	PBMC
SERPINB1	1.15129	7.05155	61.0128	1.69272e-10	1.72228e-08	0.224837	0.0810438	12 DPI_TNK_PBMC	Baseline_TNK_PBMC	12 DPI	TNK	PBMC	Baseline	TNK	PBMC
TMEM123	-0.699806	8.16656	60.8851	1.73554e-10	1.75277e-08	0.457749	0.336147	12 DPI_TNK_PBMC	Baseline_TNK_PBMC	12 DPI	TNK	PBMC	Baseline	TNK	PBMC
SSRP1	0.742356	6.01755	60.9319	1.74862e-10	1.75299e-08	0.141977	0.0525364	12 DPI_TNK_PBMC	Baseline_TNK_PBMC	12 DPI	TNK	PBMC	Baseline	TNK	PBMC
LOC710110	1.14085	5.10284	60.7214	1.85468e-10	1.84575e-08	0.0695176	0.0211007	12 DPI_TNK_PBMC	Baseline_TNK_PBMC	12 DPI	TNK	PBMC	Baseline	TNK	PBMC
FCER2	-3.05493	2.03544	53.4934	1.92138e-10	1.89167e-08	0.00212111	0.00947377	12 DPI_TNK_PBMC	Baseline_TNK_PBMC	12 DPI	TNK	PBMC	Baseline	TNK	PBMC
RACGAP1	1.5302	3.1786	55.1843	1.92858e-10	1.89167e-08	0.0230585	0.00439239	12 DPI_TNK_PBMC	Baseline_TNK_PBMC	12 DPI	TNK	PBMC	Baseline	TNK	PBMC
LAG3	1.49664	5.04035	60.3625	1.95581e-10	1.90467e-08	0.0680807	0.0171389	12 DPI_TNK_PBMC	Baseline_TNK_PBMC	12 DPI	TNK	PBMC	Baseline	TNK	PBMC
TK1	3.19769	2.46827	55.8826	2.19688e-10	2.11377e-08	0.014232	0.000775127	12 DPI_TNK_PBMC	Baseline_TNK_PBMC	12 DPI	TNK	PBMC	Baseline	TNK	PBMC
LMNB1	1.15158	6.3011	59.9788	2.20152e-10	2.11377e-08	0.12973	0.044699	12 DPI_TNK_PBMC	Baseline_TNK_PBMC	12 DPI	TNK	PBMC	Baseline	TNK	PBMC
NCAPG2	1.48607	4.08136	58.2294	2.21766e-10	2.11438e-08	0.0458433	0.00697614	12 DPI_TNK_PBMC	Baseline_TNK_PBMC	12 DPI	TNK	PBMC	Baseline	TNK	PBMC
CD40	-2.95095	2.05408	53.0272	2.2674e-10	2.14678e-08	0.00253165	0.0100767	12 DPI_TNK_PBMC	Baseline_TNK_PBMC	12 DPI	TNK	PBMC	Baseline	TNK	PBMC
E2F8	2.53216	2.74126	52.5267	2.43367e-10	2.28443e-08	0.0177899	0.00129188	12 DPI_TNK_PBMC	Baseline_TNK_PBMC	12 DPI	TNK	PBMC	Baseline	TNK	PBMC
TROAP	2.38852	3.06338	52.4596	2.44629e-10	2.28443e-08	0.0238112	0.0017225	12 DPI_TNK_PBMC	Baseline_TNK_PBMC	12 DPI	TNK	PBMC	Baseline	TNK	PBMC
CENPM	1.55696	5.89099	58.919	2.88997e-10	2.6804e-08	0.0773178	0.0170528	12 DPI_TNK_PBMC	Baseline_TNK_PBMC	12 DPI	TNK	PBMC	Baseline	TNK	PBMC
ETV3	-0.955241	5.26098	58.5097	3.19024e-10	2.91918e-08	0.0808758	0.0627853	12 DPI_TNK_PBMC	Baseline_TNK_PBMC	12 DPI	TNK	PBMC	Baseline	TNK	PBMC
PHB	0.749074	6.75567	58.4312	3.18293e-10	2.91918e-08	0.228327	0.0912927	12 DPI_TNK_PBMC	Baseline_TNK_PBMC	12 DPI	TNK	PBMC	Baseline	TNK	PBMC
RDM1	2.22063	3.41224	52.6278	3.24187e-10	2.94664e-08	0.023469	0.00258376	12 DPI_TNK_PBMC	Baseline_TNK_PBMC	12 DPI	TNK	PBMC	Baseline	TNK	PBMC
TMSB15B	1.14382	5.40276	58.4018	3.2903e-10	2.97086e-08	0.113103	0.0279046	12 DPI_TNK_PBMC	Baseline_TNK_PBMC	12 DPI	TNK	PBMC	Baseline	TNK	PBMC
NASP	0.801454	6.64358	58.1623	3.40746e-10	3.0519e-08	0.184194	0.0699337	12 DPI_TNK_PBMC	Baseline_TNK_PBMC	12 DPI	TNK	PBMC	Baseline	TNK	PBMC
CALM3	0.724215	7.63708	58.1159	3.42483e-10	3.0519e-08	0.330619	0.1347	12 DPI_TNK_PBMC	Baseline_TNK_PBMC	12 DPI	TNK	PBMC	Baseline	TNK	PBMC
C14H11orf98	1.2893	5.14561	58.0293	3.56749e-10	3.15839e-08	0.0885392	0.0214452	12 DPI_TNK_PBMC	Baseline_TNK_PBMC	12 DPI	TNK	PBMC	Baseline	TNK	PBMC
CENPH	2.19482	2.81767	50.5796	4.17541e-10	3.64208e-08	0.0202532	0.00198088	12 DPI_TNK_PBMC	Baseline_TNK_PBMC	12 DPI	TNK	PBMC	Baseline	TNK	PBMC
SESN3	-1.15562	4.84853	57.461	4.17177e-10	3.64208e-08	0.0535751	0.046077	12 DPI_TNK_PBMC	Baseline_TNK_PBMC	12 DPI	TNK	PBMC	Baseline	TNK	PBMC
KIF20B	0.84159	5.17197	57.4321	4.19398e-10	3.64208e-08	0.0925761	0.0272156	12 DPI_TNK_PBMC	Baseline_TNK_PBMC	12 DPI	TNK	PBMC	Baseline	TNK	PBMC
SNRPD1	0.872443	6.67131	57.1252	4.41198e-10	3.80715e-08	0.204721	0.0777711	12 DPI_TNK_PBMC	Baseline_TNK_PBMC	12 DPI	TNK	PBMC	Baseline	TNK	PBMC
KIF20A	3.0593	2.46755	52.8357	4.50231e-10	3.86066e-08	0.0130003	0.000775127	12 DPI_TNK_PBMC	Baseline_TNK_PBMC	12 DPI	TNK	PBMC	Baseline	TNK	PBMC
EVI2B	-0.838457	6.2412	56.8525	4.71977e-10	4.02183e-08	0.148478	0.116097	12 DPI_TNK_PBMC	Baseline_TNK_PBMC	12 DPI	TNK	PBMC	Baseline	TNK	PBMC
LOC106999616	-4.71806	2.30855	51.1282	4.8509e-10	4.1079e-08	0.00095792	0.00533976	12 DPI_TNK_PBMC	Baseline_TNK_PBMC	12 DPI	TNK	PBMC	Baseline	TNK	PBMC
TENT5C	-0.697385	7.69134	56.3957	5.26115e-10	4.42781e-08	0.360657	0.225304	12 DPI_TNK_PBMC	Baseline_TNK_PBMC	12 DPI	TNK	PBMC	Baseline	TNK	PBMC
CDCA8	1.7115	3.63613	52.8668	5.33841e-10	4.46527e-08	0.0314745	0.00447851	12 DPI_TNK_PBMC	Baseline_TNK_PBMC	12 DPI	TNK	PBMC	Baseline	TNK	PBMC
POLE	1.83597	3.7748	52.9865	5.47056e-10	4.5032e-08	0.0364694	0.00482301	12 DPI_TNK_PBMC	Baseline_TNK_PBMC	12 DPI	TNK	PBMC	Baseline	TNK	PBMC
SKA2	1.10174	4.21566	55.6591	5.48285e-10	4.5032e-08	0.0594595	0.0134355	12 DPI_TNK_PBMC	Baseline_TNK_PBMC	12 DPI	TNK	PBMC	Baseline	TNK	PBMC
TPM4	0.781593	7.08873	56.2511	5.47303e-10	4.5032e-08	0.220869	0.0849195	12 DPI_TNK_PBMC	Baseline_TNK_PBMC	12 DPI	TNK	PBMC	Baseline	TNK	PBMC
CCNB2	1.67771	4.49171	55.2229	5.70477e-10	4.65742e-08	0.0432432	0.00671777	12 DPI_TNK_PBMC	Baseline_TNK_PBMC	12 DPI	TNK	PBMC	Baseline	TNK	PBMC
KIF22	1.13856	5.09415	56.0067	5.9416e-10	4.82189e-08	0.0754704	0.0205839	12 DPI_TNK_PBMC	Baseline_TNK_PBMC	12 DPI	TNK	PBMC	Baseline	TNK	PBMC
CEP55	2.46048	2.66689	49.575	6.11161e-10	4.93052e-08	0.0163531	0.001378	12 DPI_TNK_PBMC	Baseline_TNK_PBMC	12 DPI	TNK	PBMC	Baseline	TNK	PBMC
CENPP	1.82571	3.71564	52.2486	6.3385e-10	5.08348e-08	0.0347588	0.00430626	12 DPI_TNK_PBMC	Baseline_TNK_PBMC	12 DPI	TNK	PBMC	Baseline	TNK	PBMC
LSM2	0.958461	6.82862	55.6256	6.42995e-10	5.12666e-08	0.221211	0.0774266	12 DPI_TNK_PBMC	Baseline_TNK_PBMC	12 DPI	TNK	PBMC	Baseline	TNK	PBMC
DCTPP1	1.11584	6.46317	55.1405	7.31951e-10	5.80199e-08	0.156962	0.0546895	12 DPI_TNK_PBMC	Baseline_TNK_PBMC	12 DPI	TNK	PBMC	Baseline	TNK	PBMC
ESCO2	2.28465	2.72499	48.6717	7.57822e-10	5.94551e-08	0.0171741	0.00146413	12 DPI_TNK_PBMC	Baseline_TNK_PBMC	12 DPI	TNK	PBMC	Baseline	TNK	PBMC
BUB1B	1.98535	3.21629	49.6844	7.58779e-10	5.94551e-08	0.0234006	0.00284213	12 DPI_TNK_PBMC	Baseline_TNK_PBMC	12 DPI	TNK	PBMC	Baseline	TNK	PBMC
LOC715543	-6.5498	3.11371	52.652	7.85499e-10	6.11971e-08	0.00047896	0.00912927	12 DPI_TNK_PBMC	Baseline_TNK_PBMC	12 DPI	TNK	PBMC	Baseline	TNK	PBMC
LOC106998581	1.94188	3.20946	49.5652	8.04909e-10	6.2353e-08	0.024427	0.00301438	12 DPI_TNK_PBMC	Baseline_TNK_PBMC	12 DPI	TNK	PBMC	Baseline	TNK	PBMC
RGS2	-1.55292	3.34486	53.6433	8.30935e-10	6.40055e-08	0.0157373	0.0192921	12 DPI_TNK_PBMC	Baseline_TNK_PBMC	12 DPI	TNK	PBMC	Baseline	TNK	PBMC
DIAPH3	1.9126	4.22327	52.617	8.46693e-10	6.48529e-08	0.0404379	0.00353113	12 DPI_TNK_PBMC	Baseline_TNK_PBMC	12 DPI	TNK	PBMC	Baseline	TNK	PBMC
GZMB	1.10315	11.1133	54.4681	8.5815e-10	6.53632e-08	0.447554	0.254931	12 DPI_TNK_PBMC	Baseline_TNK_PBMC	12 DPI	TNK	PBMC	Baseline	TNK	PBMC
YPEL5	-0.856543	6.42172	54.4251	8.72248e-10	6.60679e-08	0.187205	0.139781	12 DPI_TNK_PBMC	Baseline_TNK_PBMC	12 DPI	TNK	PBMC	Baseline	TNK	PBMC
IL12RB2	1.8423	4.8844	53.9501	8.83617e-10	6.65593e-08	0.0595963	0.0099044	12 DPI_TNK_PBMC	Baseline_TNK_PBMC	12 DPI	TNK	PBMC	Baseline	TNK	PBMC
FCRLA	-2.93293	2.1603	48.9796	9.02913e-10	6.76391e-08	0.00294218	0.0101628	12 DPI_TNK_PBMC	Baseline_TNK_PBMC	12 DPI	TNK	PBMC	Baseline	TNK	PBMC
PSMA5	0.860067	6.79918	54.1862	9.28371e-10	6.91662e-08	0.23599	0.086642	12 DPI_TNK_PBMC	Baseline_TNK_PBMC	12 DPI	TNK	PBMC	Baseline	TNK	PBMC
CENPU	1.39211	4.22103	53.2018	9.47483e-10	7.02064e-08	0.0462538	0.00938765	12 DPI_TNK_PBMC	Baseline_TNK_PBMC	12 DPI	TNK	PBMC	Baseline	TNK	PBMC
MYBL2	1.83363	3.99838	51.6718	9.64214e-10	7.06779e-08	0.0389326	0.00508139	12 DPI_TNK_PBMC	Baseline_TNK_PBMC	12 DPI	TNK	PBMC	Baseline	TNK	PBMC
CD83	-1.53775	4.846	54.1422	9.592e-10	7.06779e-08	0.046117	0.0585652	12 DPI_TNK_PBMC	Baseline_TNK_PBMC	12 DPI	TNK	PBMC	Baseline	TNK	PBMC
NT5DC2	2.41838	2.33903	48.7256	9.74252e-10	7.10318e-08	0.0134793	0.00120575	12 DPI_TNK_PBMC	Baseline_TNK_PBMC	12 DPI	TNK	PBMC	Baseline	TNK	PBMC
EXO1	1.77729	3.15172	49.0041	1.00111e-09	7.26016e-08	0.023469	0.00327276	12 DPI_TNK_PBMC	Baseline_TNK_PBMC	12 DPI	TNK	PBMC	Baseline	TNK	PBMC
POLA2	1.21321	4.09269	52.9605	1.01174e-09	7.29845e-08	0.0454328	0.011024	12 DPI_TNK_PBMC	Baseline_TNK_PBMC	12 DPI	TNK	PBMC	Baseline	TNK	PBMC
KIF18A	1.94308	2.65256	47.611	1.04189e-09	7.47638e-08	0.0175163	0.00215313	12 DPI_TNK_PBMC	Baseline_TNK_PBMC	12 DPI	TNK	PBMC	Baseline	TNK	PBMC
MRPS14	1.00615	5.74831	53.7233	1.06592e-09	7.60875e-08	0.136777	0.0362587	12 DPI_TNK_PBMC	Baseline_TNK_PBMC	12 DPI	TNK	PBMC	Baseline	TNK	PBMC
MND1	2.12848	3.24598	48.368	1.087e-09	7.69343e-08	0.0251796	0.00206701	12 DPI_TNK_PBMC	Baseline_TNK_PBMC	12 DPI	TNK	PBMC	Baseline	TNK	PBMC
KIF4A	1.95651	3.00358	48.0576	1.08962e-09	7.69343e-08	0.0198426	0.00215313	12 DPI_TNK_PBMC	Baseline_TNK_PBMC	12 DPI	TNK	PBMC	Baseline	TNK	PBMC
TAGAP	-0.734884	6.76562	53.5353	1.09471e-09	7.69343e-08	0.21909	0.147619	12 DPI_TNK_PBMC	Baseline_TNK_PBMC	12 DPI	TNK	PBMC	Baseline	TNK	PBMC
HIRIP3	1.2137	4.52669	53.2526	1.10574e-09	7.7311e-08	0.0602121	0.0136939	12 DPI_TNK_PBMC	Baseline_TNK_PBMC	12 DPI	TNK	PBMC	Baseline	TNK	PBMC
LOC106998274	1.55712	3.34798	49.6697	1.12578e-09	7.74941e-08	0.0259323	0.00447851	12 DPI_TNK_PBMC	Baseline_TNK_PBMC	12 DPI	TNK	PBMC	Baseline	TNK	PBMC
ZEB1	-0.879823	6.68663	53.4107	1.13109e-09	7.74941e-08	0.180568	0.12824	12 DPI_TNK_PBMC	Baseline_TNK_PBMC	12 DPI	TNK	PBMC	Baseline	TNK	PBMC
CTSH	-0.821365	6.27434	53.4288	1.12902e-09	7.74941e-08	0.149436	0.110929	12 DPI_TNK_PBMC	Baseline_TNK_PBMC	12 DPI	TNK	PBMC	Baseline	TNK	PBMC
QARS	-0.526687	7.34866	53.4199	1.12603e-09	7.74941e-08	0.298871	0.202567	12 DPI_TNK_PBMC	Baseline_TNK_PBMC	12 DPI	TNK	PBMC	Baseline	TNK	PBMC
POLR2G	0.71476	6.13181	53.4276	1.13807e-09	7.75825e-08	0.178515	0.0594264	12 DPI_TNK_PBMC	Baseline_TNK_PBMC	12 DPI	TNK	PBMC	Baseline	TNK	PBMC
PSMA4	0.897785	6.73328	53.2656	1.17856e-09	7.9943e-08	0.222306	0.0801826	12 DPI_TNK_PBMC	Baseline_TNK_PBMC	12 DPI	TNK	PBMC	Baseline	TNK	PBMC
CDC20	1.90351	4.70923	52.4913	1.19294e-09	8.05177e-08	0.0383168	0.00637327	12 DPI_TNK_PBMC	Baseline_TNK_PBMC	12 DPI	TNK	PBMC	Baseline	TNK	PBMC
RAN	0.80476	8.58923	53.1125	1.21845e-09	8.18343e-08	0.488539	0.239084	12 DPI_TNK_PBMC	Baseline_TNK_PBMC	12 DPI	TNK	PBMC	Baseline	TNK	PBMC
HSPE1	1.08459	8.26888	52.9682	1.2656e-09	8.45841e-08	0.439069	0.169839	12 DPI_TNK_PBMC	Baseline_TNK_PBMC	12 DPI	TNK	PBMC	Baseline	TNK	PBMC
MAD2L1	1.26722	4.68927	52.7339	1.30223e-09	8.66079e-08	0.0577489	0.0148997	12 DPI_TNK_PBMC	Baseline_TNK_PBMC	12 DPI	TNK	PBMC	Baseline	TNK	PBMC
TUBB	0.805756	8.95375	52.821	1.31426e-09	8.69837e-08	0.459802	0.250797	12 DPI_TNK_PBMC	Baseline_TNK_PBMC	12 DPI	TNK	PBMC	Baseline	TNK	PBMC
APOL2	1.11789	6.40263	52.7842	1.34423e-09	8.85374e-08	0.179063	0.0506416	12 DPI_TNK_PBMC	Baseline_TNK_PBMC	12 DPI	TNK	PBMC	Baseline	TNK	PBMC
H2AFX	1.37143	5.78895	52.7293	1.38191e-09	9.05818e-08	0.0884023	0.0226509	12 DPI_TNK_PBMC	Baseline_TNK_PBMC	12 DPI	TNK	PBMC	Baseline	TNK	PBMC
PCNA	1.41743	6.46874	52.6598	1.39177e-09	9.07913e-08	0.125009	0.0354836	12 DPI_TNK_PBMC	Baseline_TNK_PBMC	12 DPI	TNK	PBMC	Baseline	TNK	PBMC
SLC29A1	1.70447	4.78353	51.3924	1.74302e-09	1.13164e-07	0.0563804	0.00800965	12 DPI_TNK_PBMC	Baseline_TNK_PBMC	12 DPI	TNK	PBMC	Baseline	TNK	PBMC
DMAC1	0.863678	5.82612	51.7956	1.75506e-09	1.13405e-07	0.145535	0.0404789	12 DPI_TNK_PBMC	Baseline_TNK_PBMC	12 DPI	TNK	PBMC	Baseline	TNK	PBMC
IL1B	-2.87287	1.60825	45.1538	1.79516e-09	1.14924e-07	0.00143688	0.00602877	12 DPI_TNK_PBMC	Baseline_TNK_PBMC	12 DPI	TNK	PBMC	Baseline	TNK	PBMC
CENPN	1.63612	3.77361	49.2589	1.79543e-09	1.14924e-07	0.0371536	0.00551201	12 DPI_TNK_PBMC	Baseline_TNK_PBMC	12 DPI	TNK	PBMC	Baseline	TNK	PBMC
CDC6	1.93457	3.19858	46.8594	1.83886e-09	1.17154e-07	0.0241533	0.00292826	12 DPI_TNK_PBMC	Baseline_TNK_PBMC	12 DPI	TNK	PBMC	Baseline	TNK	PBMC
SHCBP1	2.18648	3.04673	46.036	1.94043e-09	1.20254e-07	0.0214164	0.00206701	12 DPI_TNK_PBMC	Baseline_TNK_PBMC	12 DPI	TNK	PBMC	Baseline	TNK	PBMC
GMPPB	1.2301	3.59483	49.3123	1.92687e-09	1.20254e-07	0.0324324	0.00732064	12 DPI_TNK_PBMC	Baseline_TNK_PBMC	12 DPI	TNK	PBMC	Baseline	TNK	PBMC
SDF2L1	0.969615	6.30202	51.4441	1.91013e-09	1.20254e-07	0.169552	0.0524503	12 DPI_TNK_PBMC	Baseline_TNK_PBMC	12 DPI	TNK	PBMC	Baseline	TNK	PBMC
SNRK	-0.839123	6.81814	51.3823	1.92179e-09	1.20254e-07	0.230927	0.164758	12 DPI_TNK_PBMC	Baseline_TNK_PBMC	12 DPI	TNK	PBMC	Baseline	TNK	PBMC
MRPL13	0.831033	6.16557	51.3889	1.94e-09	1.20254e-07	0.178378	0.0540005	12 DPI_TNK_PBMC	Baseline_TNK_PBMC	12 DPI	TNK	PBMC	Baseline	TNK	PBMC
SLFN12L	-0.799097	6.05425	51.4081	1.9196e-09	1.20254e-07	0.136298	0.0860391	12 DPI_TNK_PBMC	Baseline_TNK_PBMC	12 DPI	TNK	PBMC	Baseline	TNK	PBMC
ARNTL2	2.7794	2.18616	47.8543	1.96364e-09	1.21142e-07	0.0112213	0.000775127	12 DPI_TNK_PBMC	Baseline_TNK_PBMC	12 DPI	TNK	PBMC	Baseline	TNK	PBMC
DUT	0.789131	7.81901	51.2344	1.99547e-09	1.22551e-07	0.358262	0.145552	12 DPI_TNK_PBMC	Baseline_TNK_PBMC	12 DPI	TNK	PBMC	Baseline	TNK	PBMC
GINS1	1.26956	3.87241	49.7109	2.07576e-09	1.26343e-07	0.0408484	0.00869865	12 DPI_TNK_PBMC	Baseline_TNK_PBMC	12 DPI	TNK	PBMC	Baseline	TNK	PBMC
STK17A	-0.481782	9.24685	51.0907	2.07056e-09	1.26343e-07	0.69285	0.41521	12 DPI_TNK_PBMC	Baseline_TNK_PBMC	12 DPI	TNK	PBMC	Baseline	TNK	PBMC
LOC714349	2.88772	2.42455	47.161	2.1473e-09	1.30117e-07	0.011495	0.000602877	12 DPI_TNK_PBMC	Baseline_TNK_PBMC	12 DPI	TNK	PBMC	Baseline	TNK	PBMC
CCNE1	1.65557	3.52431	47.5577	2.35231e-09	1.41909e-07	0.0255217	0.00430626	12 DPI_TNK_PBMC	Baseline_TNK_PBMC	12 DPI	TNK	PBMC	Baseline	TNK	PBMC
MCM10	1.74037	3.70836	47.8563	2.38085e-09	1.42998e-07	0.0331167	0.00422014	12 DPI_TNK_PBMC	Baseline_TNK_PBMC	12 DPI	TNK	PBMC	Baseline	TNK	PBMC
DDX60	1.22187	4.56904	50.2892	2.44101e-09	1.45968e-07	0.0738283	0.0153303	12 DPI_TNK_PBMC	Baseline_TNK_PBMC	12 DPI	TNK	PBMC	Baseline	TNK	PBMC
SNRPG	1.06042	7.42287	50.4488	2.46207e-09	1.46585e-07	0.294355	0.102231	12 DPI_TNK_PBMC	Baseline_TNK_PBMC	12 DPI	TNK	PBMC	Baseline	TNK	PBMC
BUB1	2.04091	2.96712	45.2911	2.48098e-09	1.47068e-07	0.0185426	0.00223926	12 DPI_TNK_PBMC	Baseline_TNK_PBMC	12 DPI	TNK	PBMC	Baseline	TNK	PBMC
IFI44	2.18901	3.56984	46.2374	2.65379e-09	1.55286e-07	0.0349641	0.00422014	12 DPI_TNK_PBMC	Baseline_TNK_PBMC	12 DPI	TNK	PBMC	Baseline	TNK	PBMC
RAD54L	2.05701	2.8864	44.9637	2.63286e-09	1.55286e-07	0.0208005	0.00198088	12 DPI_TNK_PBMC	Baseline_TNK_PBMC	12 DPI	TNK	PBMC	Baseline	TNK	PBMC
FANCI	1.01226	4.67462	50.1589	2.64598e-09	1.55286e-07	0.0697913	0.017914	12 DPI_TNK_PBMC	Baseline_TNK_PBMC	12 DPI	TNK	PBMC	Baseline	TNK	PBMC
PRELID1	0.751581	6.98411	50.1242	2.68835e-09	1.56636e-07	0.255354	0.10335	12 DPI_TNK_PBMC	Baseline_TNK_PBMC	12 DPI	TNK	PBMC	Baseline	TNK	PBMC
FAM111B	2.07601	3.16895	45.3505	2.72332e-09	1.57656e-07	0.0222374	0.00249763	12 DPI_TNK_PBMC	Baseline_TNK_PBMC	12 DPI	TNK	PBMC	Baseline	TNK	PBMC
RANBP1	0.875922	6.78377	50.0755	2.72898e-09	1.57656e-07	0.217927	0.0805271	12 DPI_TNK_PBMC	Baseline_TNK_PBMC	12 DPI	TNK	PBMC	Baseline	TNK	PBMC
PLEKHF2	-0.822709	5.36016	49.7402	3.03066e-09	1.74346e-07	0.091755	0.0751873	12 DPI_TNK_PBMC	Baseline_TNK_PBMC	12 DPI	TNK	PBMC	Baseline	TNK	PBMC
CKS2	1.41324	6.24196	49.7132	3.04481e-09	1.74424e-07	0.110571	0.0300577	12 DPI_TNK_PBMC	Baseline_TNK_PBMC	12 DPI	TNK	PBMC	Baseline	TNK	PBMC
MRPL35	1.16401	5.0067	49.6502	3.08781e-09	1.75599e-07	0.0756757	0.0204117	12 DPI_TNK_PBMC	Baseline_TNK_PBMC	12 DPI	TNK	PBMC	Baseline	TNK	PBMC
LDHA	0.846129	8.58582	49.591	3.09108e-09	1.75599e-07	0.445022	0.215485	12 DPI_TNK_PBMC	Baseline_TNK_PBMC	12 DPI	TNK	PBMC	Baseline	TNK	PBMC
RCC2	1.07741	4.25582	49.0933	3.1851e-09	1.80189e-07	0.0560383	0.0129188	12 DPI_TNK_PBMC	Baseline_TNK_PBMC	12 DPI	TNK	PBMC	Baseline	TNK	PBMC
PIDD1	1.66755	2.87847	44.3957	3.58635e-09	2.02051e-07	0.0218269	0.00301438	12 DPI_TNK_PBMC	Baseline_TNK_PBMC	12 DPI	TNK	PBMC	Baseline	TNK	PBMC
CISD1	0.825942	5.3653	49.1131	3.61037e-09	2.02567e-07	0.109477	0.0340195	12 DPI_TNK_PBMC	Baseline_TNK_PBMC	12 DPI	TNK	PBMC	Baseline	TNK	PBMC
TCP11L2	-0.930482	5.54888	49.0336	3.64993e-09	2.03948e-07	0.0966815	0.0795797	12 DPI_TNK_PBMC	Baseline_TNK_PBMC	12 DPI	TNK	PBMC	Baseline	TNK	PBMC
SNRPD3	0.761941	7.62399	48.5778	4.06895e-09	2.26433e-07	0.359836	0.139695	12 DPI_TNK_PBMC	Baseline_TNK_PBMC	12 DPI	TNK	PBMC	Baseline	TNK	PBMC
RBX1	0.720778	7.47733	48.5051	4.15139e-09	2.30081e-07	0.348409	0.131427	12 DPI_TNK_PBMC	Baseline_TNK_PBMC	12 DPI	TNK	PBMC	Baseline	TNK	PBMC
PKMYT1	1.78099	4.03496	46.5271	4.42397e-09	2.44196e-07	0.0391379	0.00353113	12 DPI_TNK_PBMC	Baseline_TNK_PBMC	12 DPI	TNK	PBMC	Baseline	TNK	PBMC
TMEM35B	0.76882	4.93154	48.3339	4.45625e-09	2.44986e-07	0.094492	0.0260959	12 DPI_TNK_PBMC	Baseline_TNK_PBMC	12 DPI	TNK	PBMC	Baseline	TNK	PBMC
EBNA1BP2	0.838272	5.6024	48.1321	4.69301e-09	2.56966e-07	0.111187	0.0377228	12 DPI_TNK_PBMC	Baseline_TNK_PBMC	12 DPI	TNK	PBMC	Baseline	TNK	PBMC
SIK1	-1.05815	4.97462	47.8666	5.06984e-09	2.76489e-07	0.0662333	0.0540866	12 DPI_TNK_PBMC	Baseline_TNK_PBMC	12 DPI	TNK	PBMC	Baseline	TNK	PBMC
HSP90AA1	0.833951	9.64909	47.6264	5.26849e-09	2.86178e-07	0.704687	0.331238	12 DPI_TNK_PBMC	Baseline_TNK_PBMC	12 DPI	TNK	PBMC	Baseline	TNK	PBMC
PLK3	-1.15197	5.13399	47.6729	5.32898e-09	2.88315e-07	0.070065	0.0655413	12 DPI_TNK_PBMC	Baseline_TNK_PBMC	12 DPI	TNK	PBMC	Baseline	TNK	PBMC
TIPARP	-0.981916	4.67155	47.6653	5.37871e-09	2.88714e-07	0.0524803	0.0448712	12 DPI_TNK_PBMC	Baseline_TNK_PBMC	12 DPI	TNK	PBMC	Baseline	TNK	PBMC
ARPC5L	0.622313	7.77335	47.563	5.36602e-09	2.88714e-07	0.389258	0.16071	12 DPI_TNK_PBMC	Baseline_TNK_PBMC	12 DPI	TNK	PBMC	Baseline	TNK	PBMC
RGCC	-0.941826	7.08693	47.3999	5.61566e-09	3.00251e-07	0.224085	0.187408	12 DPI_TNK_PBMC	Baseline_TNK_PBMC	12 DPI	TNK	PBMC	Baseline	TNK	PBMC
CCR5	1.80089	3.16012	43.2709	6.00281e-09	3.19696e-07	0.0258638	0.00353113	12 DPI_TNK_PBMC	Baseline_TNK_PBMC	12 DPI	TNK	PBMC	Baseline	TNK	PBMC
PSME2	0.790211	8.23349	47.106	6.08227e-09	3.22668e-07	0.424769	0.190595	12 DPI_TNK_PBMC	Baseline_TNK_PBMC	12 DPI	TNK	PBMC	Baseline	TNK	PBMC
PARPBP	1.74449	3.06598	42.9046	6.48464e-09	3.42681e-07	0.0229901	0.00266988	12 DPI_TNK_PBMC	Baseline_TNK_PBMC	12 DPI	TNK	PBMC	Baseline	TNK	PBMC
LOC114676934	2.0371	3.38676	43.0924	6.71384e-09	3.53423e-07	0.0305166	0.00413401	12 DPI_TNK_PBMC	Baseline_TNK_PBMC	12 DPI	TNK	PBMC	Baseline	TNK	PBMC
MELK	2.21308	2.68628	41.9211	6.83867e-09	3.58609e-07	0.0174478	0.0017225	12 DPI_TNK_PBMC	Baseline_TNK_PBMC	12 DPI	TNK	PBMC	Baseline	TNK	PBMC
ORC1	1.74766	3.53385	43.8072	6.95519e-09	3.63322e-07	0.0307903	0.00439239	12 DPI_TNK_PBMC	Baseline_TNK_PBMC	12 DPI	TNK	PBMC	Baseline	TNK	PBMC
MAMU-DRA	-2.40509	7.62176	46.5847	7.03596e-09	3.66139e-07	0.134177	0.321247	12 DPI_TNK_PBMC	Baseline_TNK_PBMC	12 DPI	TNK	PBMC	Baseline	TNK	PBMC
TAF4B	-1.2176	4.69365	46.64	7.10658e-09	3.68407e-07	0.0495381	0.0446129	12 DPI_TNK_PBMC	Baseline_TNK_PBMC	12 DPI	TNK	PBMC	Baseline	TNK	PBMC
EMC9	1.01849	4.05411	45.8068	7.50327e-09	3.87498e-07	0.049196	0.0113685	12 DPI_TNK_PBMC	Baseline_TNK_PBMC	12 DPI	TNK	PBMC	Baseline	TNK	PBMC
MRPL12	0.991206	6.18154	46.3755	7.54017e-09	3.87935e-07	0.150736	0.0490914	12 DPI_TNK_PBMC	Baseline_TNK_PBMC	12 DPI	TNK	PBMC	Baseline	TNK	PBMC
FDPS	0.780223	5.74523	46.2078	7.94284e-09	4.07116e-07	0.120356	0.0399621	12 DPI_TNK_PBMC	Baseline_TNK_PBMC	12 DPI	TNK	PBMC	Baseline	TNK	PBMC
ARHGEF39	1.66023	3.63312	43.7691	7.97278e-09	4.07119e-07	0.0335956	0.00533976	12 DPI_TNK_PBMC	Baseline_TNK_PBMC	12 DPI	TNK	PBMC	Baseline	TNK	PBMC
GPR183	-0.946856	7.25078	46.0104	8.24682e-09	4.17257e-07	0.223264	0.18603	12 DPI_TNK_PBMC	Baseline_TNK_PBMC	12 DPI	TNK	PBMC	Baseline	TNK	PBMC
PMVK	0.864207	5.90401	46.0457	8.29141e-09	4.17257e-07	0.136093	0.0459047	12 DPI_TNK_PBMC	Baseline_TNK_PBMC	12 DPI	TNK	PBMC	Baseline	TNK	PBMC
SNRNP40	0.645233	5.61219	46.0918	8.21355e-09	4.17257e-07	0.131919	0.0466799	12 DPI_TNK_PBMC	Baseline_TNK_PBMC	12 DPI	TNK	PBMC	Baseline	TNK	PBMC
CHIC2	-0.618453	5.76287	46.025	8.29373e-09	4.17257e-07	0.130346	0.0860391	12 DPI_TNK_PBMC	Baseline_TNK_PBMC	12 DPI	TNK	PBMC	Baseline	TNK	PBMC
CD44	-0.51526	7.91707	45.8318	8.6614e-09	4.34152e-07	0.36531	0.21893	12 DPI_TNK_PBMC	Baseline_TNK_PBMC	12 DPI	TNK	PBMC	Baseline	TNK	PBMC
RAMP2	-4.16344	1.18688	43.4287	8.82675e-09	4.4082e-07	0.000205269	0.00370338	12 DPI_TNK_PBMC	Baseline_TNK_PBMC	12 DPI	TNK	PBMC	Baseline	TNK	PBMC
SRP9	0.677646	6.83785	45.7428	8.91062e-09	4.43385e-07	0.258228	0.100078	12 DPI_TNK_PBMC	Baseline_TNK_PBMC	12 DPI	TNK	PBMC	Baseline	TNK	PBMC
GIMAP4	1.08211	6.00817	45.6723	9.20462e-09	4.56348e-07	0.144509	0.041254	12 DPI_TNK_PBMC	Baseline_TNK_PBMC	12 DPI	TNK	PBMC	Baseline	TNK	PBMC
HAUS4	0.9455	5.30075	45.5778	9.52641e-09	4.70591e-07	0.0912077	0.0268711	12 DPI_TNK_PBMC	Baseline_TNK_PBMC	12 DPI	TNK	PBMC	Baseline	TNK	PBMC
VDAC3	0.638796	7.08288	45.4743	9.59311e-09	4.72175e-07	0.270202	0.104728	12 DPI_TNK_PBMC	Baseline_TNK_PBMC	12 DPI	TNK	PBMC	Baseline	TNK	PBMC
HACD3	0.6875	5.73736	45.5077	9.64826e-09	4.73181e-07	0.142388	0.0459047	12 DPI_TNK_PBMC	Baseline_TNK_PBMC	12 DPI	TNK	PBMC	Baseline	TNK	PBMC
PPP1R15A	-0.711738	6.66231	45.4164	9.75192e-09	4.76551e-07	0.214164	0.141762	12 DPI_TNK_PBMC	Baseline_TNK_PBMC	12 DPI	TNK	PBMC	Baseline	TNK	PBMC
MAMU-DMB	-2.47197	3.59872	44.3488	9.8592e-09	4.78364e-07	0.011974	0.0319525	12 DPI_TNK_PBMC	Baseline_TNK_PBMC	12 DPI	TNK	PBMC	Baseline	TNK	PBMC
POMP	0.800384	6.91458	45.3898	9.83574e-09	4.78364e-07	0.229559	0.0868142	12 DPI_TNK_PBMC	Baseline_TNK_PBMC	12 DPI	TNK	PBMC	Baseline	TNK	PBMC
HJURP	1.61662	3.25031	42.1475	1.01073e-08	4.88661e-07	0.0224427	0.00404789	12 DPI_TNK_PBMC	Baseline_TNK_PBMC	12 DPI	TNK	PBMC	Baseline	TNK	PBMC
TPRKB	1.05291	4.94871	45.3052	1.01912e-08	4.9098e-07	0.0876497	0.0211868	12 DPI_TNK_PBMC	Baseline_TNK_PBMC	12 DPI	TNK	PBMC	Baseline	TNK	PBMC
LOC716070	1.10044	4.15642	44.7523	1.03024e-08	4.94589e-07	0.0489223	0.0105934	12 DPI_TNK_PBMC	Baseline_TNK_PBMC	12 DPI	TNK	PBMC	Baseline	TNK	PBMC
DSCC1	1.71666	2.79663	40.9233	1.05031e-08	5.02455e-07	0.0182005	0.00258376	12 DPI_TNK_PBMC	Baseline_TNK_PBMC	12 DPI	TNK	PBMC	Baseline	TNK	PBMC
MT1E	1.23848	7.45954	45.1257	1.0579e-08	5.02559e-07	0.206363	0.0673499	12 DPI_TNK_PBMC	Baseline_TNK_PBMC	12 DPI	TNK	PBMC	Baseline	TNK	PBMC
IDH2	0.640387	7.56716	45.1241	1.05702e-08	5.02559e-07	0.306808	0.1378	12 DPI_TNK_PBMC	Baseline_TNK_PBMC	12 DPI	TNK	PBMC	Baseline	TNK	PBMC
SKIL	-1.337	4.35877	45.045	1.09757e-08	5.19594e-07	0.0403695	0.0372061	12 DPI_TNK_PBMC	Baseline_TNK_PBMC	12 DPI	TNK	PBMC	Baseline	TNK	PBMC
PARK7	0.681106	7.30995	44.8749	1.13462e-08	5.35274e-07	0.331851	0.130738	12 DPI_TNK_PBMC	Baseline_TNK_PBMC	12 DPI	TNK	PBMC	Baseline	TNK	PBMC
TLR10	-3.15979	0.99861	40.4178	1.17936e-08	5.52558e-07	0.000342114	0.00232538	12 DPI_TNK_PBMC	Baseline_TNK_PBMC	12 DPI	TNK	PBMC	Baseline	TNK	PBMC
MRPL28	0.743687	5.98156	44.789	1.17621e-08	5.52558e-07	0.152515	0.0521919	12 DPI_TNK_PBMC	Baseline_TNK_PBMC	12 DPI	TNK	PBMC	Baseline	TNK	PBMC
MS4A7	-2.87041	2.24794	40.9266	1.23888e-08	5.71023e-07	0.00301061	0.0118853	12 DPI_TNK_PBMC	Baseline_TNK_PBMC	12 DPI	TNK	PBMC	Baseline	TNK	PBMC
FBXO5	1.26915	5.02666	44.5874	1.23972e-08	5.71023e-07	0.0645228	0.0139523	12 DPI_TNK_PBMC	Baseline_TNK_PBMC	12 DPI	TNK	PBMC	Baseline	TNK	PBMC
HNRNPAB	0.854287	6.27838	44.6055	1.23448e-08	5.71023e-07	0.171741	0.0577039	12 DPI_TNK_PBMC	Baseline_TNK_PBMC	12 DPI	TNK	PBMC	Baseline	TNK	PBMC
PELI1	-0.737849	7.14963	44.5986	1.22611e-08	5.71023e-07	0.256517	0.179829	12 DPI_TNK_PBMC	Baseline_TNK_PBMC	12 DPI	TNK	PBMC	Baseline	TNK	PBMC
MRPS21	0.697608	6.13541	44.6278	1.22764e-08	5.71023e-07	0.180499	0.0578762	12 DPI_TNK_PBMC	Baseline_TNK_PBMC	12 DPI	TNK	PBMC	Baseline	TNK	PBMC
APOBEC3B	2.84779	2.57725	41.0975	1.25084e-08	5.74209e-07	0.0145741	0.000775127	12 DPI_TNK_PBMC	Baseline_TNK_PBMC	12 DPI	TNK	PBMC	Baseline	TNK	PBMC
PSMB2	0.767712	6.1618	44.4476	1.29201e-08	5.91117e-07	0.157715	0.0565843	12 DPI_TNK_PBMC	Baseline_TNK_PBMC	12 DPI	TNK	PBMC	Baseline	TNK	PBMC
NCAPH	1.34729	3.79698	43.0516	1.30646e-08	5.95729e-07	0.0339377	0.00628714	12 DPI_TNK_PBMC	Baseline_TNK_PBMC	12 DPI	TNK	PBMC	Baseline	TNK	PBMC
IFI6	1.75719	8.81307	44.3038	1.33185e-08	6.05281e-07	0.427848	0.168375	12 DPI_TNK_PBMC	Baseline_TNK_PBMC	12 DPI	TNK	PBMC	Baseline	TNK	PBMC
YIPF5	-1.03907	3.96763	44.2836	1.33692e-08	6.05567e-07	0.0316114	0.0270433	12 DPI_TNK_PBMC	Baseline_TNK_PBMC	12 DPI	TNK	PBMC	Baseline	TNK	PBMC
CENPA	2.20204	2.38261	40.0914	1.36669e-08	6.1466e-07	0.0143004	0.00129188	12 DPI_TNK_PBMC	Baseline_TNK_PBMC	12 DPI	TNK	PBMC	Baseline	TNK	PBMC
HIST1H2BH	1.72976	3.18293	40.8871	1.36287e-08	6.1466e-07	0.0227164	0.00344501	12 DPI_TNK_PBMC	Baseline_TNK_PBMC	12 DPI	TNK	PBMC	Baseline	TNK	PBMC
CD69	-0.889426	9.61495	44.201	1.37052e-08	6.1466e-07	0.669176	0.46387	12 DPI_TNK_PBMC	Baseline_TNK_PBMC	12 DPI	TNK	PBMC	Baseline	TNK	PBMC
PTP4A1	-0.951336	6.39821	44.1868	1.38187e-08	6.17717e-07	0.168115	0.151408	12 DPI_TNK_PBMC	Baseline_TNK_PBMC	12 DPI	TNK	PBMC	Baseline	TNK	PBMC
EWSR1	0.429294	7.36836	44.1204	1.40425e-08	6.25669e-07	0.35012	0.149772	12 DPI_TNK_PBMC	Baseline_TNK_PBMC	12 DPI	TNK	PBMC	Baseline	TNK	PBMC
PSMB3	0.666903	7.32707	44.0144	1.44774e-08	6.42949e-07	0.325966	0.129877	12 DPI_TNK_PBMC	Baseline_TNK_PBMC	12 DPI	TNK	PBMC	Baseline	TNK	PBMC
PHF19	1.11646	5.19592	43.927	1.5129e-08	6.69703e-07	0.0790968	0.0204978	12 DPI_TNK_PBMC	Baseline_TNK_PBMC	12 DPI	TNK	PBMC	Baseline	TNK	PBMC
IQCD	2.34555	2.43406	39.8902	1.52953e-08	6.72697e-07	0.0145056	0.00120575	12 DPI_TNK_PBMC	Baseline_TNK_PBMC	12 DPI	TNK	PBMC	Baseline	TNK	PBMC
MT1M	1.31301	6.16448	43.8791	1.5257e-08	6.72697e-07	0.123161	0.0300577	12 DPI_TNK_PBMC	Baseline_TNK_PBMC	12 DPI	TNK	PBMC	Baseline	TNK	PBMC
LOC114679728	-2.99504	1.21885	38.6476	1.55721e-08	6.79466e-07	0.000752651	0.00275601	12 DPI_TNK_PBMC	Baseline_TNK_PBMC	12 DPI	TNK	PBMC	Baseline	TNK	PBMC
CHEK1	1.14659	4.21708	43.3571	1.55987e-08	6.79466e-07	0.0498118	0.0112824	12 DPI_TNK_PBMC	Baseline_TNK_PBMC	12 DPI	TNK	PBMC	Baseline	TNK	PBMC
ERGIC2	0.666503	5.78997	43.8213	1.55118e-08	6.79466e-07	0.153541	0.0485746	12 DPI_TNK_PBMC	Baseline_TNK_PBMC	12 DPI	TNK	PBMC	Baseline	TNK	PBMC
HMGB1	0.731125	9.59609	43.7354	1.56493e-08	6.795e-07	0.687034	0.34631	12 DPI_TNK_PBMC	Baseline_TNK_PBMC	12 DPI	TNK	PBMC	Baseline	TNK	PBMC
C11H12orf75	1.01163	7.25998	43.4933	1.68137e-08	7.25436e-07	0.216421	0.0781156	12 DPI_TNK_PBMC	Baseline_TNK_PBMC	12 DPI	TNK	PBMC	Baseline	TNK	PBMC
RPA3	0.825483	7.4253	43.5	1.67664e-08	7.25436e-07	0.27677	0.114891	12 DPI_TNK_PBMC	Baseline_TNK_PBMC	12 DPI	TNK	PBMC	Baseline	TNK	PBMC
CD74	-1.66417	9.99687	43.4266	1.70929e-08	7.33904e-07	0.524461	0.754629	12 DPI_TNK_PBMC	Baseline_TNK_PBMC	12 DPI	TNK	PBMC	Baseline	TNK	PBMC
RPL4	-0.487721	10.1402	43.4214	1.71176e-08	7.33904e-07	0.823811	0.607613	12 DPI_TNK_PBMC	Baseline_TNK_PBMC	12 DPI	TNK	PBMC	Baseline	TNK	PBMC
LOC114677671	1.58513	7.31316	43.1633	1.85149e-08	7.91321e-07	0.140472	0.0410817	12 DPI_TNK_PBMC	Baseline_TNK_PBMC	12 DPI	TNK	PBMC	Baseline	TNK	PBMC
RFC5	1.10486	3.9173	42.3935	1.85831e-08	7.91757e-07	0.0400274	0.00912927	12 DPI_TNK_PBMC	Baseline_TNK_PBMC	12 DPI	TNK	PBMC	Baseline	TNK	PBMC
SUPT4H1	0.833864	6.76137	43.0055	1.93807e-08	8.20612e-07	0.230243	0.0795797	12 DPI_TNK_PBMC	Baseline_TNK_PBMC	12 DPI	TNK	PBMC	Baseline	TNK	PBMC
DYNLT1	-0.578794	7.75202	42.9967	1.93489e-08	8.20612e-07	0.399658	0.247696	12 DPI_TNK_PBMC	Baseline_TNK_PBMC	12 DPI	TNK	PBMC	Baseline	TNK	PBMC
ZBTB1	-0.868772	5.17895	43.0159	1.96335e-08	8.28739e-07	0.0783442	0.0639049	12 DPI_TNK_PBMC	Baseline_TNK_PBMC	12 DPI	TNK	PBMC	Baseline	TNK	PBMC
CDK2AP2	0.851992	7.29589	42.9401	1.96973e-08	8.28865e-07	0.254601	0.0951684	12 DPI_TNK_PBMC	Baseline_TNK_PBMC	12 DPI	TNK	PBMC	Baseline	TNK	PBMC
LOC719437	1.0444	4.5514	42.8483	1.97777e-08	8.29691e-07	0.0653438	0.015847	12 DPI_TNK_PBMC	Baseline_TNK_PBMC	12 DPI	TNK	PBMC	Baseline	TNK	PBMC
MAMU-DQB1	-2.01972	4.68061	42.8611	2.01488e-08	8.40088e-07	0.0299692	0.0607183	12 DPI_TNK_PBMC	Baseline_TNK_PBMC	12 DPI	TNK	PBMC	Baseline	TNK	PBMC
PSAT1	1.63155	3.61148	40.8112	2.01289e-08	8.40088e-07	0.0276428	0.00568426	12 DPI_TNK_PBMC	Baseline_TNK_PBMC	12 DPI	TNK	PBMC	Baseline	TNK	PBMC
LBHD1	1.15505	3.70637	41.6521	2.04023e-08	8.45487e-07	0.0380431	0.0081819	12 DPI_TNK_PBMC	Baseline_TNK_PBMC	12 DPI	TNK	PBMC	Baseline	TNK	PBMC
CD28	-0.655167	6.59112	42.8278	2.03607e-08	8.45487e-07	0.181184	0.131599	12 DPI_TNK_PBMC	Baseline_TNK_PBMC	12 DPI	TNK	PBMC	Baseline	TNK	PBMC
DDX3X	-0.573185	6.53615	42.7488	2.08346e-08	8.60784e-07	0.202121	0.141504	12 DPI_TNK_PBMC	Baseline_TNK_PBMC	12 DPI	TNK	PBMC	Baseline	TNK	PBMC
KIF14	1.85457	2.81587	38.7893	2.11458e-08	8.71002e-07	0.0171057	0.00198088	12 DPI_TNK_PBMC	Baseline_TNK_PBMC	12 DPI	TNK	PBMC	Baseline	TNK	PBMC
TLK1	-0.578933	7.31816	42.6394	2.14585e-08	8.81219e-07	0.303113	0.201447	12 DPI_TNK_PBMC	Baseline_TNK_PBMC	12 DPI	TNK	PBMC	Baseline	TNK	PBMC
LRR1	1.44137	4.16946	41.8286	2.20909e-08	9.04466e-07	0.0440643	0.0088709	12 DPI_TNK_PBMC	Baseline_TNK_PBMC	12 DPI	TNK	PBMC	Baseline	TNK	PBMC
RGMB	-1.12564	3.77957	42.4159	2.21957e-08	9.06037e-07	0.0277113	0.0261821	12 DPI_TNK_PBMC	Baseline_TNK_PBMC	12 DPI	TNK	PBMC	Baseline	TNK	PBMC
PPM1G	0.535826	6.96669	42.5128	2.22941e-08	9.07338e-07	0.243654	0.101628	12 DPI_TNK_PBMC	Baseline_TNK_PBMC	12 DPI	TNK	PBMC	Baseline	TNK	PBMC
EEF1G	-0.540983	10.3498	42.4341	2.27464e-08	9.22991e-07	0.82908	0.612436	12 DPI_TNK_PBMC	Baseline_TNK_PBMC	12 DPI	TNK	PBMC	Baseline	TNK	PBMC
SLC2A3	-0.788579	7.01995	42.2904	2.37507e-08	9.6088e-07	0.229422	0.152528	12 DPI_TNK_PBMC	Baseline_TNK_PBMC	12 DPI	TNK	PBMC	Baseline	TNK	PBMC
LMNB2	0.912431	4.85976	42.2778	2.41772e-08	9.75243e-07	0.0790968	0.0217036	12 DPI_TNK_PBMC	Baseline_TNK_PBMC	12 DPI	TNK	PBMC	Baseline	TNK	PBMC
ATP5IF1	0.720965	7.59205	42.07	2.53106e-08	1.01795e-06	0.385084	0.140556	12 DPI_TNK_PBMC	Baseline_TNK_PBMC	12 DPI	TNK	PBMC	Baseline	TNK	PBMC
PRR11	1.74603	2.85834	38.3956	2.54112e-08	1.01899e-06	0.0190216	0.00275601	12 DPI_TNK_PBMC	Baseline_TNK_PBMC	12 DPI	TNK	PBMC	Baseline	TNK	PBMC
JAZF1	-0.759255	5.96364	42.0673	2.54859e-08	1.01899e-06	0.126719	0.085953	12 DPI_TNK_PBMC	Baseline_TNK_PBMC	12 DPI	TNK	PBMC	Baseline	TNK	PBMC
LOC106993126	0.94389	7.02675	42.0264	2.56896e-08	1.02413e-06	0.214574	0.0701921	12 DPI_TNK_PBMC	Baseline_TNK_PBMC	12 DPI	TNK	PBMC	Baseline	TNK	PBMC
TIMM8B	1.32343	3.73499	40.4653	2.79048e-08	1.10043e-06	0.0450222	0.0081819	12 DPI_TNK_PBMC	Baseline_TNK_PBMC	12 DPI	TNK	PBMC	Baseline	TNK	PBMC
RNASEH2A	0.87449	5.24267	41.7949	2.80072e-08	1.10043e-06	0.0968868	0.0292826	12 DPI_TNK_PBMC	Baseline_TNK_PBMC	12 DPI	TNK	PBMC	Baseline	TNK	PBMC
CD58	0.749338	5.32404	41.8253	2.77528e-08	1.10043e-06	0.109682	0.0325553	12 DPI_TNK_PBMC	Baseline_TNK_PBMC	12 DPI	TNK	PBMC	Baseline	TNK	PBMC
PSMA3	0.672447	6.69404	41.7374	2.79735e-08	1.10043e-06	0.226343	0.0929291	12 DPI_TNK_PBMC	Baseline_TNK_PBMC	12 DPI	TNK	PBMC	Baseline	TNK	PBMC
MRPL27	0.63814	6.18216	41.7676	2.78548e-08	1.10043e-06	0.17222	0.0668332	12 DPI_TNK_PBMC	Baseline_TNK_PBMC	12 DPI	TNK	PBMC	Baseline	TNK	PBMC
WDHD1	1.1965	4.19628	41.1202	2.9479e-08	1.15493e-06	0.0478276	0.0101628	12 DPI_TNK_PBMC	Baseline_TNK_PBMC	12 DPI	TNK	PBMC	Baseline	TNK	PBMC
SESN1	-0.719928	5.60124	41.5647	2.96464e-08	1.15816e-06	0.109682	0.0774266	12 DPI_TNK_PBMC	Baseline_TNK_PBMC	12 DPI	TNK	PBMC	Baseline	TNK	PBMC
RALGPS2	-1.13581	5.03935	41.4552	3.09007e-08	1.20371e-06	0.0632911	0.0581345	12 DPI_TNK_PBMC	Baseline_TNK_PBMC	12 DPI	TNK	PBMC	Baseline	TNK	PBMC
CDC37L1	-0.691106	5.29614	41.4083	3.12052e-08	1.21211e-06	0.0933972	0.0639049	12 DPI_TNK_PBMC	Baseline_TNK_PBMC	12 DPI	TNK	PBMC	Baseline	TNK	PBMC
TCF19	1.21301	3.84573	40.42	3.13993e-08	1.21619e-06	0.0403011	0.00912927	12 DPI_TNK_PBMC	Baseline_TNK_PBMC	12 DPI	TNK	PBMC	Baseline	TNK	PBMC
ANLN	1.9867	2.83139	37.5618	3.16907e-08	1.22381e-06	0.0175847	0.00189475	12 DPI_TNK_PBMC	Baseline_TNK_PBMC	12 DPI	TNK	PBMC	Baseline	TNK	PBMC
TUBG1	1.06708	4.18823	40.9501	3.18654e-08	1.22381e-06	0.0482381	0.0130049	12 DPI_TNK_PBMC	Baseline_TNK_PBMC	12 DPI	TNK	PBMC	Baseline	TNK	PBMC
LSM3	0.839319	6.73405	41.3023	3.17773e-08	1.22381e-06	0.229559	0.0819912	12 DPI_TNK_PBMC	Baseline_TNK_PBMC	12 DPI	TNK	PBMC	Baseline	TNK	PBMC
PDZD8	-0.939198	5.47395	41.2367	3.26995e-08	1.25232e-06	0.0907287	0.0694169	12 DPI_TNK_PBMC	Baseline_TNK_PBMC	12 DPI	TNK	PBMC	Baseline	TNK	PBMC
LMO4	0.856487	5.64247	41.1307	3.38655e-08	1.29334e-06	0.12234	0.0403927	12 DPI_TNK_PBMC	Baseline_TNK_PBMC	12 DPI	TNK	PBMC	Baseline	TNK	PBMC
CCNE2	1.54238	3.6151	39.2872	3.40133e-08	1.29536e-06	0.0301745	0.00447851	12 DPI_TNK_PBMC	Baseline_TNK_PBMC	12 DPI	TNK	PBMC	Baseline	TNK	PBMC
HNRNPL	0.517732	6.66451	41.0361	3.43333e-08	1.3039e-06	0.259186	0.0988718	12 DPI_TNK_PBMC	Baseline_TNK_PBMC	12 DPI	TNK	PBMC	Baseline	TNK	PBMC
PMAIP1	-1.07697	6.37069	41.0187	3.45153e-08	1.30717e-06	0.135477	0.105676	12 DPI_TNK_PBMC	Baseline_TNK_PBMC	12 DPI	TNK	PBMC	Baseline	TNK	PBMC
BCL11A	-2.10857	1.67473	36.7402	3.49872e-08	1.31772e-06	0.0023948	0.00542589	12 DPI_TNK_PBMC	Baseline_TNK_PBMC	12 DPI	TNK	PBMC	Baseline	TNK	PBMC
SARAF	-0.560806	8.9491	40.9631	3.4944e-08	1.31772e-06	0.678892	0.426492	12 DPI_TNK_PBMC	Baseline_TNK_PBMC	12 DPI	TNK	PBMC	Baseline	TNK	PBMC
HBP1	-0.580534	6.37127	40.9197	3.55223e-08	1.33419e-06	0.187889	0.130738	12 DPI_TNK_PBMC	Baseline_TNK_PBMC	12 DPI	TNK	PBMC	Baseline	TNK	PBMC
NDUFS8	0.579718	7.17715	40.8373	3.63259e-08	1.36062e-06	0.311735	0.118594	12 DPI_TNK_PBMC	Baseline_TNK_PBMC	12 DPI	TNK	PBMC	Baseline	TNK	PBMC
LOC719811	-0.624447	10.209	40.8025	3.66301e-08	1.36826e-06	0.822443	0.623719	12 DPI_TNK_PBMC	Baseline_TNK_PBMC	12 DPI	TNK	PBMC	Baseline	TNK	PBMC
LOC721353	-2.63768	1.49274	36.2348	3.6955e-08	1.37662e-06	0.00136846	0.00456464	12 DPI_TNK_PBMC	Baseline_TNK_PBMC	12 DPI	TNK	PBMC	Baseline	TNK	PBMC
CDCA2	1.70601	3.45514	38.4057	3.74754e-08	1.39221e-06	0.0255217	0.00327276	12 DPI_TNK_PBMC	Baseline_TNK_PBMC	12 DPI	TNK	PBMC	Baseline	TNK	PBMC
BASP1	-2.41285	1.8303	36.8567	3.77565e-08	1.39505e-06	0.00246322	0.00654552	12 DPI_TNK_PBMC	Baseline_TNK_PBMC	12 DPI	TNK	PBMC	Baseline	TNK	PBMC
BIRC2	-0.762653	5.76398	40.7336	3.77361e-08	1.39505e-06	0.122887	0.0922401	12 DPI_TNK_PBMC	Baseline_TNK_PBMC	12 DPI	TNK	PBMC	Baseline	TNK	PBMC
ITGB3BP	1.08588	4.41718	40.3037	4.0591e-08	1.49572e-06	0.0630174	0.0134355	12 DPI_TNK_PBMC	Baseline_TNK_PBMC	12 DPI	TNK	PBMC	Baseline	TNK	PBMC
SMAD7	-1.30408	3.29888	39.896	4.105e-08	1.50856e-06	0.0184057	0.0186892	12 DPI_TNK_PBMC	Baseline_TNK_PBMC	12 DPI	TNK	PBMC	Baseline	TNK	PBMC
LOC106992444	-3.51904	0.982258	37.7056	4.26458e-08	1.56299e-06	0.000205269	0.00241151	12 DPI_TNK_PBMC	Baseline_TNK_PBMC	12 DPI	TNK	PBMC	Baseline	TNK	PBMC
DUSP2	-1.08948	7.00402	40.262	4.30438e-08	1.56914e-06	0.200205	0.176557	12 DPI_TNK_PBMC	Baseline_TNK_PBMC	12 DPI	TNK	PBMC	Baseline	TNK	PBMC
BCL6	-0.928935	4.19902	40.3202	4.29983e-08	1.56914e-06	0.041259	0.0326415	12 DPI_TNK_PBMC	Baseline_TNK_PBMC	12 DPI	TNK	PBMC	Baseline	TNK	PBMC
NR3C1	-0.517709	7.07575	40.196	4.38815e-08	1.59542e-06	0.28936	0.16226	12 DPI_TNK_PBMC	Baseline_TNK_PBMC	12 DPI	TNK	PBMC	Baseline	TNK	PBMC
CHAF1A	1.43896	4.01098	39.3017	4.4199e-08	1.60268e-06	0.0405748	0.00628714	12 DPI_TNK_PBMC	Baseline_TNK_PBMC	12 DPI	TNK	PBMC	Baseline	TNK	PBMC
PSMB9	0.605356	8.88658	40.1279	4.47247e-08	1.61744e-06	0.6143	0.283524	12 DPI_TNK_PBMC	Baseline_TNK_PBMC	12 DPI	TNK	PBMC	Baseline	TNK	PBMC
TPT1	-0.612283	12.5109	40.0833	4.53114e-08	1.63433e-06	0.962367	0.958057	12 DPI_TNK_PBMC	Baseline_TNK_PBMC	12 DPI	TNK	PBMC	Baseline	TNK	PBMC
BTBD3	-1.65114	2.65565	38.2738	4.581e-08	1.64795e-06	0.0086897	0.0120575	12 DPI_TNK_PBMC	Baseline_TNK_PBMC	12 DPI	TNK	PBMC	Baseline	TNK	PBMC
NEIL3	2.5682	2.15779	37.5035	4.60067e-08	1.65067e-06	0.0105371	0.000861252	12 DPI_TNK_PBMC	Baseline_TNK_PBMC	12 DPI	TNK	PBMC	Baseline	TNK	PBMC
DUSP18	0.7242	5.1388	40.0663	4.6556e-08	1.66599e-06	0.106945	0.0286797	12 DPI_TNK_PBMC	Baseline_TNK_PBMC	12 DPI	TNK	PBMC	Baseline	TNK	PBMC
UBE2T	1.50219	3.02155	37.005	4.91036e-08	1.75256e-06	0.0203216	0.00353113	12 DPI_TNK_PBMC	Baseline_TNK_PBMC	12 DPI	TNK	PBMC	Baseline	TNK	PBMC
C5H4orf27	0.856816	5.3421	39.8652	4.93528e-08	1.75686e-06	0.118098	0.0349668	12 DPI_TNK_PBMC	Baseline_TNK_PBMC	12 DPI	TNK	PBMC	Baseline	TNK	PBMC
KPNA2	1.0551	4.5755	39.6493	5.07344e-08	1.80134e-06	0.0474855	0.0154164	12 DPI_TNK_PBMC	Baseline_TNK_PBMC	12 DPI	TNK	PBMC	Baseline	TNK	PBMC
CENPL	1.90538	2.56439	36.0192	5.1407e-08	1.82048e-06	0.0171741	0.00189475	12 DPI_TNK_PBMC	Baseline_TNK_PBMC	12 DPI	TNK	PBMC	Baseline	TNK	PBMC
TMEM14A	0.757572	5.6997	39.6305	5.26741e-08	1.86051e-06	0.156209	0.0430626	12 DPI_TNK_PBMC	Baseline_TNK_PBMC	12 DPI	TNK	PBMC	Baseline	TNK	PBMC
RGS1	-1.35473	6.11994	39.5337	5.37192e-08	1.88765e-06	0.104276	0.115666	12 DPI_TNK_PBMC	Baseline_TNK_PBMC	12 DPI	TNK	PBMC	Baseline	TNK	PBMC
IRAK2	-0.678753	5.45939	39.5617	5.36497e-08	1.88765e-06	0.0958604	0.0618379	12 DPI_TNK_PBMC	Baseline_TNK_PBMC	12 DPI	TNK	PBMC	Baseline	TNK	PBMC
E2F7	2.17812	2.48465	35.9085	5.58706e-08	1.95749e-06	0.0147793	0.00129188	12 DPI_TNK_PBMC	Baseline_TNK_PBMC	12 DPI	TNK	PBMC	Baseline	TNK	PBMC
CLEC1B	-1.60201	2.89117	38.1057	5.59941e-08	1.95749e-06	0.0108792	0.0162777	12 DPI_TNK_PBMC	Baseline_TNK_PBMC	12 DPI	TNK	PBMC	Baseline	TNK	PBMC
GNLY	1.12837	10.8401	39.359	5.62347e-08	1.96088e-06	0.441875	0.250538	12 DPI_TNK_PBMC	Baseline_TNK_PBMC	12 DPI	TNK	PBMC	Baseline	TNK	PBMC
RGS18	-1.83007	4.06422	39.148	5.7663e-08	2.00555e-06	0.0236059	0.0430626	12 DPI_TNK_PBMC	Baseline_TNK_PBMC	12 DPI	TNK	PBMC	Baseline	TNK	PBMC
UCK2	1.292	3.5643	37.8329	5.8376e-08	2.02005e-06	0.0313377	0.00714839	12 DPI_TNK_PBMC	Baseline_TNK_PBMC	12 DPI	TNK	PBMC	Baseline	TNK	PBMC
EIF4B	-0.532829	8.42168	39.2353	5.83696e-08	2.02005e-06	0.526172	0.389372	12 DPI_TNK_PBMC	Baseline_TNK_PBMC	12 DPI	TNK	PBMC	Baseline	TNK	PBMC
HERPUD1	-0.615793	6.3165	39.1923	5.9345e-08	2.04838e-06	0.181252	0.12135	12 DPI_TNK_PBMC	Baseline_TNK_PBMC	12 DPI	TNK	PBMC	Baseline	TNK	PBMC
TNFRSF13C	-2.54043	2.46062	36.7181	5.98424e-08	2.06033e-06	0.00444749	0.0136078	12 DPI_TNK_PBMC	Baseline_TNK_PBMC	12 DPI	TNK	PBMC	Baseline	TNK	PBMC
MTHFD2	0.939318	5.517	39.0957	6.20037e-08	2.12937e-06	0.0989394	0.0319525	12 DPI_TNK_PBMC	Baseline_TNK_PBMC	12 DPI	TNK	PBMC	Baseline	TNK	PBMC
GZMK	1.10961	6.55753	39.0245	6.2619e-08	2.1451e-06	0.115977	0.0325553	12 DPI_TNK_PBMC	Baseline_TNK_PBMC	12 DPI	TNK	PBMC	Baseline	TNK	PBMC
APOBEC3G	0.947241	5.87363	38.9751	6.4004e-08	2.18704e-06	0.133698	0.038498	12 DPI_TNK_PBMC	Baseline_TNK_PBMC	12 DPI	TNK	PBMC	Baseline	TNK	PBMC
LOC696959	1.05675	4.87997	38.9248	6.46641e-08	2.20408e-06	0.0783442	0.0198949	12 DPI_TNK_PBMC	Baseline_TNK_PBMC	12 DPI	TNK	PBMC	Baseline	TNK	PBMC
MTHFD1	0.865369	4.94501	38.9315	6.50785e-08	2.21267e-06	0.0774547	0.0229954	12 DPI_TNK_PBMC	Baseline_TNK_PBMC	12 DPI	TNK	PBMC	Baseline	TNK	PBMC
C6orf125	0.887485	5.52678	38.8225	6.72778e-08	2.28175e-06	0.125624	0.0361726	12 DPI_TNK_PBMC	Baseline_TNK_PBMC	12 DPI	TNK	PBMC	Baseline	TNK	PBMC
PRDX1	0.84857	7.81345	38.6784	6.90549e-08	2.33621e-06	0.296545	0.127551	12 DPI_TNK_PBMC	Baseline_TNK_PBMC	12 DPI	TNK	PBMC	Baseline	TNK	PBMC
PHF5A	0.691533	6.44448	38.4394	7.45881e-08	2.51716e-06	0.206569	0.0757902	12 DPI_TNK_PBMC	Baseline_TNK_PBMC	12 DPI	TNK	PBMC	Baseline	TNK	PBMC
CDC25C	2.33996	2.25138	35.5351	7.53577e-08	2.53061e-06	0.0121793	0.0010335	12 DPI_TNK_PBMC	Baseline_TNK_PBMC	12 DPI	TNK	PBMC	Baseline	TNK	PBMC
ZNF766	-0.667307	5.60403	38.4232	7.53307e-08	2.53061e-06	0.116935	0.0750151	12 DPI_TNK_PBMC	Baseline_TNK_PBMC	12 DPI	TNK	PBMC	Baseline	TNK	PBMC
LAGE3	0.703229	7.08738	38.2865	7.78418e-08	2.6076e-06	0.276565	0.104212	12 DPI_TNK_PBMC	Baseline_TNK_PBMC	12 DPI	TNK	PBMC	Baseline	TNK	PBMC
ESD	0.642902	5.95671	38.2978	7.82407e-08	2.61454e-06	0.16182	0.0532254	12 DPI_TNK_PBMC	Baseline_TNK_PBMC	12 DPI	TNK	PBMC	Baseline	TNK	PBMC
SCML1	-1.09718	3.76119	38.11	7.97495e-08	2.65845e-06	0.0253849	0.0214452	12 DPI_TNK_PBMC	Baseline_TNK_PBMC	12 DPI	TNK	PBMC	Baseline	TNK	PBMC
OAS2	0.946296	5.24626	38.1641	8.21869e-08	2.73302e-06	0.100855	0.0275601	12 DPI_TNK_PBMC	Baseline_TNK_PBMC	12 DPI	TNK	PBMC	Baseline	TNK	PBMC
COX6B1	0.739524	7.86367	38.0372	8.38369e-08	2.77492e-06	0.394116	0.144949	12 DPI_TNK_PBMC	Baseline_TNK_PBMC	12 DPI	TNK	PBMC	Baseline	TNK	PBMC
GAPDH	0.704271	10.8268	38.034	8.3854e-08	2.77492e-06	0.82258	0.534838	12 DPI_TNK_PBMC	Baseline_TNK_PBMC	12 DPI	TNK	PBMC	Baseline	TNK	PBMC
GABARAPL1	-0.703278	5.39131	38.0577	8.44275e-08	2.7804e-06	0.101403	0.0668332	12 DPI_TNK_PBMC	Baseline_TNK_PBMC	12 DPI	TNK	PBMC	Baseline	TNK	PBMC
FBXO25	-0.686008	5.4222	38.0626	8.42638e-08	2.7804e-06	0.0955867	0.0699337	12 DPI_TNK_PBMC	Baseline_TNK_PBMC	12 DPI	TNK	PBMC	Baseline	TNK	PBMC
LOC705636	0.584797	8.9001	37.8709	8.81337e-08	2.89546e-06	0.567841	0.274223	12 DPI_TNK_PBMC	Baseline_TNK_PBMC	12 DPI	TNK	PBMC	Baseline	TNK	PBMC
FBXW8	-1.00873	4.42903	37.8694	9.0064e-08	2.95176e-06	0.0445433	0.0380673	12 DPI_TNK_PBMC	Baseline_TNK_PBMC	12 DPI	TNK	PBMC	Baseline	TNK	PBMC
LOC107000378	0.83654	5.26681	37.8465	9.05331e-08	2.96002e-06	0.0976394	0.0291103	12 DPI_TNK_PBMC	Baseline_TNK_PBMC	12 DPI	TNK	PBMC	Baseline	TNK	PBMC
ANKH	-0.755193	5.04942	37.7681	9.27279e-08	3.02453e-06	0.071844	0.0520196	12 DPI_TNK_PBMC	Baseline_TNK_PBMC	12 DPI	TNK	PBMC	Baseline	TNK	PBMC
LOC701600	-2.60245	1.76769	34.2014	9.33208e-08	3.0366e-06	0.00205269	0.00611489	12 DPI_TNK_PBMC	Baseline_TNK_PBMC	12 DPI	TNK	PBMC	Baseline	TNK	PBMC
ATOX1	0.637329	7.18486	37.6738	9.37386e-08	3.04293e-06	0.339377	0.115494	12 DPI_TNK_PBMC	Baseline_TNK_PBMC	12 DPI	TNK	PBMC	Baseline	TNK	PBMC
TCP1	0.654356	6.22945	37.6536	9.48494e-08	3.07168e-06	0.171605	0.0724313	12 DPI_TNK_PBMC	Baseline_TNK_PBMC	12 DPI	TNK	PBMC	Baseline	TNK	PBMC
SNRPE	0.860433	6.72252	37.568	9.70588e-08	3.13578e-06	0.237838	0.0795797	12 DPI_TNK_PBMC	Baseline_TNK_PBMC	12 DPI	TNK	PBMC	Baseline	TNK	PBMC
HYPK	0.973536	6.52588	37.5249	9.85447e-08	3.16877e-06	0.230448	0.0645078	12 DPI_TNK_PBMC	Baseline_TNK_PBMC	12 DPI	TNK	PBMC	Baseline	TNK	PBMC
LOC707227	0.682432	8.71931	37.5063	9.85053e-08	3.16877e-06	0.603558	0.252778	12 DPI_TNK_PBMC	Baseline_TNK_PBMC	12 DPI	TNK	PBMC	Baseline	TNK	PBMC
SLC19A2	-0.762938	4.21997	37.5287	9.96946e-08	3.1982e-06	0.0427643	0.0292826	12 DPI_TNK_PBMC	Baseline_TNK_PBMC	12 DPI	TNK	PBMC	Baseline	TNK	PBMC
ASF1B	0.968996	5.03931	37.5057	1.00166e-07	3.20577e-06	0.0730072	0.0215313	12 DPI_TNK_PBMC	Baseline_TNK_PBMC	12 DPI	TNK	PBMC	Baseline	TNK	PBMC
LOC114680233	-1.03276	3.799	37.3228	1.0232e-07	3.26704e-06	0.0296955	0.0238567	12 DPI_TNK_PBMC	Baseline_TNK_PBMC	12 DPI	TNK	PBMC	Baseline	TNK	PBMC
MILR1	-2.51024	2.38507	35.0511	1.02823e-07	3.27543e-06	0.00424222	0.0111963	12 DPI_TNK_PBMC	Baseline_TNK_PBMC	12 DPI	TNK	PBMC	Baseline	TNK	PBMC
SH2D2A	0.741923	5.66275	37.3971	1.03354e-07	3.28469e-06	0.137325	0.0448712	12 DPI_TNK_PBMC	Baseline_TNK_PBMC	12 DPI	TNK	PBMC	Baseline	TNK	PBMC
LOC114679689	-5.09164	1.40509	38.6004	1.05911e-07	3.35811e-06	6.84229e-05	0.00017225	12 DPI_TNK_PBMC	Baseline_TNK_PBMC	12 DPI	TNK	PBMC	Baseline	TNK	PBMC
HCRT	-1.74464	2.13893	34.6556	1.06902e-07	3.37384e-06	0.00520014	0.00723452	12 DPI_TNK_PBMC	Baseline_TNK_PBMC	12 DPI	TNK	PBMC	Baseline	TNK	PBMC
ARL1	0.570615	4.8413	37.3098	1.06724e-07	3.37384e-06	0.0862812	0.0269572	12 DPI_TNK_PBMC	Baseline_TNK_PBMC	12 DPI	TNK	PBMC	Baseline	TNK	PBMC
TRNAU1AP	0.615251	5.19206	37.2897	1.07346e-07	3.38004e-06	0.103661	0.0348807	12 DPI_TNK_PBMC	Baseline_TNK_PBMC	12 DPI	TNK	PBMC	Baseline	TNK	PBMC
MYCBP	0.871005	5.65753	37.2625	1.07786e-07	3.38607e-06	0.129182	0.039187	12 DPI_TNK_PBMC	Baseline_TNK_PBMC	12 DPI	TNK	PBMC	Baseline	TNK	PBMC
LOC106999615	-3.62971	1.07873	34.5987	1.08922e-07	3.41389e-06	0.000273691	0.00232538	12 DPI_TNK_PBMC	Baseline_TNK_PBMC	12 DPI	TNK	PBMC	Baseline	TNK	PBMC
KLF9	-0.884951	5.54023	37.1735	1.10287e-07	3.44873e-06	0.109271	0.0813883	12 DPI_TNK_PBMC	Baseline_TNK_PBMC	12 DPI	TNK	PBMC	Baseline	TNK	PBMC
CENPF	0.918015	5.37348	37.1694	1.11227e-07	3.45438e-06	0.0777284	0.0222203	12 DPI_TNK_PBMC	Baseline_TNK_PBMC	12 DPI	TNK	PBMC	Baseline	TNK	PBMC
MXI1	-0.77434	5.51483	37.1572	1.1087e-07	3.45438e-06	0.103797	0.0697614	12 DPI_TNK_PBMC	Baseline_TNK_PBMC	12 DPI	TNK	PBMC	Baseline	TNK	PBMC
H2AFJ	0.699062	7.82056	37.1118	1.11217e-07	3.45438e-06	0.34273	0.148824	12 DPI_TNK_PBMC	Baseline_TNK_PBMC	12 DPI	TNK	PBMC	Baseline	TNK	PBMC
RAB27A	0.573942	5.82592	37.131	1.11764e-07	3.46317e-06	0.146562	0.0498665	12 DPI_TNK_PBMC	Baseline_TNK_PBMC	12 DPI	TNK	PBMC	Baseline	TNK	PBMC
ANKRD12	-0.4985	8.1406	37.0507	1.13273e-07	3.50197e-06	0.467944	0.249591	12 DPI_TNK_PBMC	Baseline_TNK_PBMC	12 DPI	TNK	PBMC	Baseline	TNK	PBMC
LOC107000809	1.02063	4.47992	36.9578	1.13851e-07	3.51188e-06	0.0773178	0.0174834	12 DPI_TNK_PBMC	Baseline_TNK_PBMC	12 DPI	TNK	PBMC	Baseline	TNK	PBMC
NDUFB6	0.682419	6.92121	37.0281	1.1433e-07	3.51868e-06	0.250496	0.0994746	12 DPI_TNK_PBMC	Baseline_TNK_PBMC	12 DPI	TNK	PBMC	Baseline	TNK	PBMC
CBX5	0.558938	5.36556	37.0603	1.14929e-07	3.52914e-06	0.108177	0.0397037	12 DPI_TNK_PBMC	Baseline_TNK_PBMC	12 DPI	TNK	PBMC	Baseline	TNK	PBMC
PPP1R16B	-0.733136	6.12209	36.9696	1.16662e-07	3.57431e-06	0.139514	0.093532	12 DPI_TNK_PBMC	Baseline_TNK_PBMC	12 DPI	TNK	PBMC	Baseline	TNK	PBMC
PCBD1	1.46725	3.82482	35.8695	1.18653e-07	3.62716e-06	0.0388642	0.00714839	12 DPI_TNK_PBMC	Baseline_TNK_PBMC	12 DPI	TNK	PBMC	Baseline	TNK	PBMC
LOC106998347	1.05157	3.67044	36.0196	1.20015e-07	3.64428e-06	0.0391379	0.00904315	12 DPI_TNK_PBMC	Baseline_TNK_PBMC	12 DPI	TNK	PBMC	Baseline	TNK	PBMC
PFN1	0.624507	11.549	36.8749	1.19526e-07	3.64428e-06	0.916387	0.685901	12 DPI_TNK_PBMC	Baseline_TNK_PBMC	12 DPI	TNK	PBMC	Baseline	TNK	PBMC
PCGF5	-0.545035	6.52723	36.8751	1.19835e-07	3.64428e-06	0.215464	0.129877	12 DPI_TNK_PBMC	Baseline_TNK_PBMC	12 DPI	TNK	PBMC	Baseline	TNK	PBMC
JUNB	-1.14948	9.81485	36.8436	1.20689e-07	3.65659e-06	0.588915	0.529412	12 DPI_TNK_PBMC	Baseline_TNK_PBMC	12 DPI	TNK	PBMC	Baseline	TNK	PBMC
YARS	0.646874	5.14402	36.8804	1.2172e-07	3.67966e-06	0.0982552	0.0325553	12 DPI_TNK_PBMC	Baseline_TNK_PBMC	12 DPI	TNK	PBMC	Baseline	TNK	PBMC
MRPS18C	0.771525	5.85339	36.7951	1.24013e-07	3.74069e-06	0.144235	0.0487469	12 DPI_TNK_PBMC	Baseline_TNK_PBMC	12 DPI	TNK	PBMC	Baseline	TNK	PBMC
LOC706608	0.954837	6.43986	36.637	1.29498e-07	3.89753e-06	0.186658	0.0583068	12 DPI_TNK_PBMC	Baseline_TNK_PBMC	12 DPI	TNK	PBMC	Baseline	TNK	PBMC
LOC107000577	-3.44056	3.69222	35.0782	1.31572e-07	3.95122e-06	0.0056791	0.0483163	12 DPI_TNK_PBMC	Baseline_TNK_PBMC	12 DPI	TNK	PBMC	Baseline	TNK	PBMC
GCNT4	-1.00557	4.48731	36.6151	1.32267e-07	3.96337e-06	0.045638	0.0415985	12 DPI_TNK_PBMC	Baseline_TNK_PBMC	12 DPI	TNK	PBMC	Baseline	TNK	PBMC
PRC1	1.55705	3.03628	34.0567	1.34849e-07	4.03186e-06	0.0197058	0.00301438	12 DPI_TNK_PBMC	Baseline_TNK_PBMC	12 DPI	TNK	PBMC	Baseline	TNK	PBMC
BARD1	1.17898	3.72337	35.5922	1.35268e-07	4.03555e-06	0.0353746	0.00671777	12 DPI_TNK_PBMC	Baseline_TNK_PBMC	12 DPI	TNK	PBMC	Baseline	TNK	PBMC
SIAH3	-1.70596	1.85594	33.3575	1.37094e-07	4.08109e-06	0.0039001	0.00568426	12 DPI_TNK_PBMC	Baseline_TNK_PBMC	12 DPI	TNK	PBMC	Baseline	TNK	PBMC
BUD31	0.759025	5.94781	36.457	1.3746e-07	4.08308e-06	0.152993	0.0484024	12 DPI_TNK_PBMC	Baseline_TNK_PBMC	12 DPI	TNK	PBMC	Baseline	TNK	PBMC
RNASEH2B	0.693428	6.72576	36.3623	1.40521e-07	4.16493e-06	0.192131	0.0742399	12 DPI_TNK_PBMC	Baseline_TNK_PBMC	12 DPI	TNK	PBMC	Baseline	TNK	PBMC
FCRL1	-2.57533	2.57695	34.3459	1.41548e-07	4.18627e-06	0.0047896	0.0146413	12 DPI_TNK_PBMC	Baseline_TNK_PBMC	12 DPI	TNK	PBMC	Baseline	TNK	PBMC
GAB2	-1.13604	3.6916	36.1409	1.44655e-07	4.2689e-06	0.0236743	0.0226509	12 DPI_TNK_PBMC	Baseline_TNK_PBMC	12 DPI	TNK	PBMC	Baseline	TNK	PBMC
CRY1	-0.713047	5.43976	36.2704	1.4586e-07	4.29514e-06	0.0938762	0.0645939	12 DPI_TNK_PBMC	Baseline_TNK_PBMC	12 DPI	TNK	PBMC	Baseline	TNK	PBMC
ZDBF2	-1.1584	3.75068	35.9864	1.52973e-07	4.4949e-06	0.0240164	0.0217036	12 DPI_TNK_PBMC	Baseline_TNK_PBMC	12 DPI	TNK	PBMC	Baseline	TNK	PBMC
MTCH2	0.510318	5.68661	36.0592	1.55764e-07	4.56707e-06	0.125419	0.0485746	12 DPI_TNK_PBMC	Baseline_TNK_PBMC	12 DPI	TNK	PBMC	Baseline	TNK	PBMC
KNSTRN	1.46581	3.26112	34.073	1.57304e-07	4.57471e-06	0.0240164	0.00404789	12 DPI_TNK_PBMC	Baseline_TNK_PBMC	12 DPI	TNK	PBMC	Baseline	TNK	PBMC
BOLA3	0.92463	5.85797	36.0441	1.56549e-07	4.57471e-06	0.148478	0.0462492	12 DPI_TNK_PBMC	Baseline_TNK_PBMC	12 DPI	TNK	PBMC	Baseline	TNK	PBMC
ERMARD	0.764147	4.10494	35.827	1.56707e-07	4.57471e-06	0.0587068	0.0153303	12 DPI_TNK_PBMC	Baseline_TNK_PBMC	12 DPI	TNK	PBMC	Baseline	TNK	PBMC
PSENEN	0.52267	6.58289	35.9982	1.57367e-07	4.57471e-06	0.238248	0.0847472	12 DPI_TNK_PBMC	Baseline_TNK_PBMC	12 DPI	TNK	PBMC	Baseline	TNK	PBMC
CD70	1.50139	3.71023	34.7513	1.58259e-07	4.59086e-06	0.0318166	0.00533976	12 DPI_TNK_PBMC	Baseline_TNK_PBMC	12 DPI	TNK	PBMC	Baseline	TNK	PBMC
PBK	2.25332	2.08041	33.4322	1.63731e-07	4.73949e-06	0.010195	0.000861252	12 DPI_TNK_PBMC	Baseline_TNK_PBMC	12 DPI	TNK	PBMC	Baseline	TNK	PBMC
LOC718775	0.86192	4.80196	35.8293	1.67228e-07	4.83048e-06	0.0777968	0.0220481	12 DPI_TNK_PBMC	Baseline_TNK_PBMC	12 DPI	TNK	PBMC	Baseline	TNK	PBMC
LOC106997586	1.93862	2.58919	32.7329	1.69093e-07	4.86373e-06	0.0145056	0.00155025	12 DPI_TNK_PBMC	Baseline_TNK_PBMC	12 DPI	TNK	PBMC	Baseline	TNK	PBMC
NFKBIZ	-0.719568	7.0863	35.7626	1.68896e-07	4.86373e-06	0.235717	0.150547	12 DPI_TNK_PBMC	Baseline_TNK_PBMC	12 DPI	TNK	PBMC	Baseline	TNK	PBMC
GPR132	-0.594704	5.76879	35.5582	1.81216e-07	5.20146e-06	0.127677	0.0767376	12 DPI_TNK_PBMC	Baseline_TNK_PBMC	12 DPI	TNK	PBMC	Baseline	TNK	PBMC
CD19	-2.21956	2.07351	32.9144	1.88046e-07	5.38619e-06	0.00355799	0.00826802	12 DPI_TNK_PBMC	Baseline_TNK_PBMC	12 DPI	TNK	PBMC	Baseline	TNK	PBMC
NRM	0.943204	4.3418	35.2787	1.89953e-07	5.4294e-06	0.0588437	0.0155887	12 DPI_TNK_PBMC	Baseline_TNK_PBMC	12 DPI	TNK	PBMC	Baseline	TNK	PBMC
LY6E-1	0.687631	9.26799	35.3729	1.9058e-07	5.43591e-06	0.568936	0.295926	12 DPI_TNK_PBMC	Baseline_TNK_PBMC	12 DPI	TNK	PBMC	Baseline	TNK	PBMC
PAGR1	0.712401	5.03816	35.3903	1.93076e-07	5.49561e-06	0.0875813	0.0280768	12 DPI_TNK_PBMC	Baseline_TNK_PBMC	12 DPI	TNK	PBMC	Baseline	TNK	PBMC
SMAD1	-1.61889	2.42456	33.4968	1.94115e-07	5.51367e-06	0.00725282	0.00938765	12 DPI_TNK_PBMC	Baseline_TNK_PBMC	12 DPI	TNK	PBMC	Baseline	TNK	PBMC
UTP11	0.944503	3.90054	34.8832	1.94587e-07	5.51558e-06	0.0476223	0.0115408	12 DPI_TNK_PBMC	Baseline_TNK_PBMC	12 DPI	TNK	PBMC	Baseline	TNK	PBMC
ZGRF1	1.45484	3.36838	33.6204	1.9576e-07	5.53734e-06	0.0283271	0.00370338	12 DPI_TNK_PBMC	Baseline_TNK_PBMC	12 DPI	TNK	PBMC	Baseline	TNK	PBMC
PDHA1	0.700849	5.00188	35.2846	1.99552e-07	5.6329e-06	0.0873076	0.028852	12 DPI_TNK_PBMC	Baseline_TNK_PBMC	12 DPI	TNK	PBMC	Baseline	TNK	PBMC
CDCA5	1.59197	3.92752	34.2696	2.0091e-07	5.65952e-06	0.0326377	0.00361726	12 DPI_TNK_PBMC	Baseline_TNK_PBMC	12 DPI	TNK	PBMC	Baseline	TNK	PBMC
ARHGAP11A	1.41059	3.72977	34.1604	2.01854e-07	5.67438e-06	0.0348272	0.00611489	12 DPI_TNK_PBMC	Baseline_TNK_PBMC	12 DPI	TNK	PBMC	Baseline	TNK	PBMC
CENPX	0.67055	6.58987	35.1811	2.03196e-07	5.70037e-06	0.209237	0.0822496	12 DPI_TNK_PBMC	Baseline_TNK_PBMC	12 DPI	TNK	PBMC	Baseline	TNK	PBMC
RPS3	-0.537546	11.3195	35.1452	2.04665e-07	5.72978e-06	0.91454	0.784342	12 DPI_TNK_PBMC	Baseline_TNK_PBMC	12 DPI	TNK	PBMC	Baseline	TNK	PBMC
MBP	-0.449324	8.27083	35.1314	2.05606e-07	5.74433e-06	0.510503	0.285161	12 DPI_TNK_PBMC	Baseline_TNK_PBMC	12 DPI	TNK	PBMC	Baseline	TNK	PBMC
AHR	-1.01519	4.19061	35.1256	2.08608e-07	5.81628e-06	0.0320903	0.0271294	12 DPI_TNK_PBMC	Baseline_TNK_PBMC	12 DPI	TNK	PBMC	Baseline	TNK	PBMC
MX2	1.32473	4.68006	34.959	2.11763e-07	5.8922e-06	0.0619227	0.0153303	12 DPI_TNK_PBMC	Baseline_TNK_PBMC	12 DPI	TNK	PBMC	Baseline	TNK	PBMC
VPREB3	-2.78522	1.36901	31.4363	2.14962e-07	5.96901e-06	0.00109477	0.00396176	12 DPI_TNK_PBMC	Baseline_TNK_PBMC	12 DPI	TNK	PBMC	Baseline	TNK	PBMC
POLQ	1.25905	3.45523	33.7028	2.15815e-07	5.98054e-06	0.0299008	0.00577039	12 DPI_TNK_PBMC	Baseline_TNK_PBMC	12 DPI	TNK	PBMC	Baseline	TNK	PBMC
CDK4	0.752822	5.62533	34.9997	2.1729e-07	6.00549e-06	0.121519	0.0403927	12 DPI_TNK_PBMC	Baseline_TNK_PBMC	12 DPI	TNK	PBMC	Baseline	TNK	PBMC
PSMA7	0.50309	8.77387	34.9509	2.17596e-07	6.00549e-06	0.582073	0.276462	12 DPI_TNK_PBMC	Baseline_TNK_PBMC	12 DPI	TNK	PBMC	Baseline	TNK	PBMC
CDKN1A	-1.38629	4.07405	34.8989	2.20347e-07	6.0556e-06	0.0294218	0.0332443	12 DPI_TNK_PBMC	Baseline_TNK_PBMC	12 DPI	TNK	PBMC	Baseline	TNK	PBMC
SPATS2L	1.17456	3.73827	34.1355	2.20495e-07	6.0556e-06	0.0410537	0.00861252	12 DPI_TNK_PBMC	Baseline_TNK_PBMC	12 DPI	TNK	PBMC	Baseline	TNK	PBMC
CERK	-0.752672	6.02228	34.9212	2.20745e-07	6.0556e-06	0.143688	0.0945655	12 DPI_TNK_PBMC	Baseline_TNK_PBMC	12 DPI	TNK	PBMC	Baseline	TNK	PBMC
SNF8	0.548658	6.524	34.8517	2.25371e-07	6.17008e-06	0.218885	0.0846611	12 DPI_TNK_PBMC	Baseline_TNK_PBMC	12 DPI	TNK	PBMC	Baseline	TNK	PBMC
CD200	-1.05	3.55222	34.6562	2.26002e-07	6.17496e-06	0.0234006	0.0202394	12 DPI_TNK_PBMC	Baseline_TNK_PBMC	12 DPI	TNK	PBMC	Baseline	TNK	PBMC
ABHD17B	-0.786231	5.47329	34.8478	2.27274e-07	6.18574e-06	0.0963394	0.0703643	12 DPI_TNK_PBMC	Baseline_TNK_PBMC	12 DPI	TNK	PBMC	Baseline	TNK	PBMC
ATP5MC1	0.701187	7.07431	34.818	2.27303e-07	6.18574e-06	0.282244	0.111274	12 DPI_TNK_PBMC	Baseline_TNK_PBMC	12 DPI	TNK	PBMC	Baseline	TNK	PBMC
MTFR2	1.27815	3.50811	33.5481	2.30832e-07	6.26926e-06	0.0296955	0.00637327	12 DPI_TNK_PBMC	Baseline_TNK_PBMC	12 DPI	TNK	PBMC	Baseline	TNK	PBMC
RC3H2	-0.621774	5.37102	34.7835	2.32276e-07	6.28344e-06	0.10284	0.0680389	12 DPI_TNK_PBMC	Baseline_TNK_PBMC	12 DPI	TNK	PBMC	Baseline	TNK	PBMC
HNRNPA3	0.367358	8.36018	34.7465	2.32096e-07	6.28344e-06	0.525282	0.265007	12 DPI_TNK_PBMC	Baseline_TNK_PBMC	12 DPI	TNK	PBMC	Baseline	TNK	PBMC
AHSA2P	0.669051	6.09025	34.7338	2.34844e-07	6.34033e-06	0.168047	0.0567565	12 DPI_TNK_PBMC	Baseline_TNK_PBMC	12 DPI	TNK	PBMC	Baseline	TNK	PBMC
IDH3A	0.696336	4.46874	34.698	2.35831e-07	6.3544e-06	0.0607595	0.0204978	12 DPI_TNK_PBMC	Baseline_TNK_PBMC	12 DPI	TNK	PBMC	Baseline	TNK	PBMC
ITPKB	-0.727651	6.00385	34.5939	2.44772e-07	6.5823e-06	0.14232	0.0896564	12 DPI_TNK_PBMC	Baseline_TNK_PBMC	12 DPI	TNK	PBMC	Baseline	TNK	PBMC
MKKS	0.769501	5.12806	34.6032	2.47127e-07	6.61952e-06	0.102155	0.0283352	12 DPI_TNK_PBMC	Baseline_TNK_PBMC	12 DPI	TNK	PBMC	Baseline	TNK	PBMC
MRPL34	0.561068	7.04674	34.5553	2.46932e-07	6.61952e-06	0.292439	0.116958	12 DPI_TNK_PBMC	Baseline_TNK_PBMC	12 DPI	TNK	PBMC	Baseline	TNK	PBMC
TCL1A	-2.73848	1.52362	31.1452	2.5206e-07	6.72747e-06	0.00143688	0.00525364	12 DPI_TNK_PBMC	Baseline_TNK_PBMC	12 DPI	TNK	PBMC	Baseline	TNK	PBMC
LOC107000418	-0.742348	5.7234	34.5084	2.52144e-07	6.72747e-06	0.118166	0.0899147	12 DPI_TNK_PBMC	Baseline_TNK_PBMC	12 DPI	TNK	PBMC	Baseline	TNK	PBMC
RFC4	0.646764	5.31242	34.5286	2.52802e-07	6.73185e-06	0.0982552	0.0338472	12 DPI_TNK_PBMC	Baseline_TNK_PBMC	12 DPI	TNK	PBMC	Baseline	TNK	PBMC
CCR4	-1.16967	3.00266	33.7659	2.53482e-07	6.73679e-06	0.0132056	0.0117992	12 DPI_TNK_PBMC	Baseline_TNK_PBMC	12 DPI	TNK	PBMC	Baseline	TNK	PBMC
KLF4	-2.1664	2.02182	31.938	2.57034e-07	6.8179e-06	0.00376326	0.00757902	12 DPI_TNK_PBMC	Baseline_TNK_PBMC	12 DPI	TNK	PBMC	Baseline	TNK	PBMC
RNF146	-0.642806	4.47239	34.4712	2.58812e-07	6.85172e-06	0.055833	0.0372922	12 DPI_TNK_PBMC	Baseline_TNK_PBMC	12 DPI	TNK	PBMC	Baseline	TNK	PBMC
AKIP1	0.643859	5.03747	34.4323	2.61005e-07	6.89641e-06	0.0978447	0.0304022	12 DPI_TNK_PBMC	Baseline_TNK_PBMC	12 DPI	TNK	PBMC	Baseline	TNK	PBMC
TPST2	0.611798	6.2479	34.3375	2.65713e-07	7.00721e-06	0.185426	0.0645078	12 DPI_TNK_PBMC	Baseline_TNK_PBMC	12 DPI	TNK	PBMC	Baseline	TNK	PBMC
PPP1CB	-0.527798	6.35337	34.2698	2.70642e-07	7.12342e-06	0.173862	0.112824	12 DPI_TNK_PBMC	Baseline_TNK_PBMC	12 DPI	TNK	PBMC	Baseline	TNK	PBMC
DEPDC1	2.0578	2.54823	31.4663	2.71405e-07	7.12974e-06	0.0138898	0.001378	12 DPI_TNK_PBMC	Baseline_TNK_PBMC	12 DPI	TNK	PBMC	Baseline	TNK	PBMC
SH2D1A	0.71454	5.5786	34.2721	2.7343e-07	7.16914e-06	0.120424	0.0430626	12 DPI_TNK_PBMC	Baseline_TNK_PBMC	12 DPI	TNK	PBMC	Baseline	TNK	PBMC
ARV1	0.944774	4.43739	34.1305	2.76681e-07	7.22657e-06	0.062128	0.0160193	12 DPI_TNK_PBMC	Baseline_TNK_PBMC	12 DPI	TNK	PBMC	Baseline	TNK	PBMC
GYPC	-0.560511	8.33649	34.1939	2.7645e-07	7.22657e-06	0.504824	0.321161	12 DPI_TNK_PBMC	Baseline_TNK_PBMC	12 DPI	TNK	PBMC	Baseline	TNK	PBMC
CFD	-2.52894	5.87521	34.187	2.79772e-07	7.29332e-06	0.0489223	0.133494	12 DPI_TNK_PBMC	Baseline_TNK_PBMC	12 DPI	TNK	PBMC	Baseline	TNK	PBMC
RRP7A	0.831916	5.30417	34.1694	2.83278e-07	7.35658e-06	0.107013	0.0316941	12 DPI_TNK_PBMC	Baseline_TNK_PBMC	12 DPI	TNK	PBMC	Baseline	TNK	PBMC
KLHL36	-0.791362	3.84519	34.0995	2.82876e-07	7.35658e-06	0.0339377	0.0238567	12 DPI_TNK_PBMC	Baseline_TNK_PBMC	12 DPI	TNK	PBMC	Baseline	TNK	PBMC
SMAP2	-0.637575	6.76453	34.0971	2.85496e-07	7.4001e-06	0.23038	0.132719	12 DPI_TNK_PBMC	Baseline_TNK_PBMC	12 DPI	TNK	PBMC	Baseline	TNK	PBMC
SKA3	1.60062	2.64797	31.3955	2.89289e-07	7.46824e-06	0.0162846	0.00232538	12 DPI_TNK_PBMC	Baseline_TNK_PBMC	12 DPI	TNK	PBMC	Baseline	TNK	PBMC
HOPX	0.876902	7.8906	34.0415	2.90316e-07	7.46824e-06	0.264249	0.102834	12 DPI_TNK_PBMC	Baseline_TNK_PBMC	12 DPI	TNK	PBMC	Baseline	TNK	PBMC
RIDA	0.685026	5.15808	34.0956	2.90243e-07	7.46824e-06	0.102566	0.032986	12 DPI_TNK_PBMC	Baseline_TNK_PBMC	12 DPI	TNK	PBMC	Baseline	TNK	PBMC
PSMD1	0.593517	5.796	34.0831	2.89378e-07	7.46824e-06	0.139172	0.0468521	12 DPI_TNK_PBMC	Baseline_TNK_PBMC	12 DPI	TNK	PBMC	Baseline	TNK	PBMC
BOLA1	1.20326	3.61055	33.0557	2.95352e-07	7.57276e-06	0.0327745	0.00800965	12 DPI_TNK_PBMC	Baseline_TNK_PBMC	12 DPI	TNK	PBMC	Baseline	TNK	PBMC
NUCKS1	0.480439	7.31044	33.9874	2.9549e-07	7.57276e-06	0.316935	0.137542	12 DPI_TNK_PBMC	Baseline_TNK_PBMC	12 DPI	TNK	PBMC	Baseline	TNK	PBMC
MPIG6B	-1.60714	3.24021	33.4215	2.9735e-07	7.60613e-06	0.0133425	0.0217897	12 DPI_TNK_PBMC	Baseline_TNK_PBMC	12 DPI	TNK	PBMC	Baseline	TNK	PBMC
FAM72A	3.14549	1.44631	34.1068	2.98499e-07	7.62123e-06	0.00492645	0.00017225	12 DPI_TNK_PBMC	Baseline_TNK_PBMC	12 DPI	TNK	PBMC	Baseline	TNK	PBMC
NDUFB5	0.668824	6.21132	33.9244	3.03137e-07	7.72517e-06	0.187615	0.0635604	12 DPI_TNK_PBMC	Baseline_TNK_PBMC	12 DPI	TNK	PBMC	Baseline	TNK	PBMC
ZNF256	-0.902368	4.25199	33.9378	3.04676e-07	7.74992e-06	0.0440643	0.0369477	12 DPI_TNK_PBMC	Baseline_TNK_PBMC	12 DPI	TNK	PBMC	Baseline	TNK	PBMC
LOC106995978	1.57734	5.13298	33.8535	3.07704e-07	7.79784e-06	0.0467328	0.0118853	12 DPI_TNK_PBMC	Baseline_TNK_PBMC	12 DPI	TNK	PBMC	Baseline	TNK	PBMC
LMBR1	-0.885277	5.89537	33.8788	3.07403e-07	7.79784e-06	0.120287	0.0770821	12 DPI_TNK_PBMC	Baseline_TNK_PBMC	12 DPI	TNK	PBMC	Baseline	TNK	PBMC
GZF1	-0.870565	4.34606	33.8795	3.11234e-07	7.87266e-06	0.046596	0.0333305	12 DPI_TNK_PBMC	Baseline_TNK_PBMC	12 DPI	TNK	PBMC	Baseline	TNK	PBMC
LOC705671	0.883327	7.3612	33.7554	3.18271e-07	8.03574e-06	0.271502	0.094221	12 DPI_TNK_PBMC	Baseline_TNK_PBMC	12 DPI	TNK	PBMC	Baseline	TNK	PBMC
GMNN	1.1892	3.60756	32.7865	3.23759e-07	8.14415e-06	0.0318166	0.00740677	12 DPI_TNK_PBMC	Baseline_TNK_PBMC	12 DPI	TNK	PBMC	Baseline	TNK	PBMC
NKG7	0.872479	9.91996	33.6999	3.2352e-07	8.14415e-06	0.382073	0.17182	12 DPI_TNK_PBMC	Baseline_TNK_PBMC	12 DPI	TNK	PBMC	Baseline	TNK	PBMC
SKA1	1.38505	3.29022	32.1029	3.25926e-07	8.17466e-06	0.0300376	0.00482301	12 DPI_TNK_PBMC	Baseline_TNK_PBMC	12 DPI	TNK	PBMC	Baseline	TNK	PBMC
FEM1C	-0.931493	4.18051	33.7148	3.26171e-07	8.17466e-06	0.0407116	0.0359142	12 DPI_TNK_PBMC	Baseline_TNK_PBMC	12 DPI	TNK	PBMC	Baseline	TNK	PBMC
PTPN13	-1.61792	2.71602	32.4455	3.33496e-07	8.32763e-06	0.00923709	0.00973215	12 DPI_TNK_PBMC	Baseline_TNK_PBMC	12 DPI	TNK	PBMC	Baseline	TNK	PBMC
ARHGEF7	-0.649591	6.56514	33.6137	3.33255e-07	8.32763e-06	0.196853	0.124279	12 DPI_TNK_PBMC	Baseline_TNK_PBMC	12 DPI	TNK	PBMC	Baseline	TNK	PBMC
ERH	0.571714	7.73322	33.5852	3.35808e-07	8.37002e-06	0.423059	0.177849	12 DPI_TNK_PBMC	Baseline_TNK_PBMC	12 DPI	TNK	PBMC	Baseline	TNK	PBMC
ORC6	0.782835	4.64344	33.5444	3.42433e-07	8.51958e-06	0.0645228	0.0195504	12 DPI_TNK_PBMC	Baseline_TNK_PBMC	12 DPI	TNK	PBMC	Baseline	TNK	PBMC
MAMU-DMA	-1.69358	4.48752	33.5062	3.46025e-07	8.59097e-06	0.033664	0.0504694	12 DPI_TNK_PBMC	Baseline_TNK_PBMC	12 DPI	TNK	PBMC	Baseline	TNK	PBMC
CASS4	-1.14249	3.19555	33.0337	3.46562e-07	8.59097e-06	0.0164899	0.0155887	12 DPI_TNK_PBMC	Baseline_TNK_PBMC	12 DPI	TNK	PBMC	Baseline	TNK	PBMC
NUDT1	0.841634	5.77625	33.5084	3.48102e-07	8.59878e-06	0.146356	0.0430626	12 DPI_TNK_PBMC	Baseline_TNK_PBMC	12 DPI	TNK	PBMC	Baseline	TNK	PBMC
LOC694580	-0.775684	5.54609	33.4955	3.48725e-07	8.59878e-06	0.108929	0.0805271	12 DPI_TNK_PBMC	Baseline_TNK_PBMC	12 DPI	TNK	PBMC	Baseline	TNK	PBMC
MYLIP	-0.757717	6.48616	33.4724	3.4877e-07	8.59878e-06	0.205474	0.129016	12 DPI_TNK_PBMC	Baseline_TNK_PBMC	12 DPI	TNK	PBMC	Baseline	TNK	PBMC
PSMD4	0.489406	6.89564	33.4584	3.50217e-07	8.61889e-06	0.28505	0.11136	12 DPI_TNK_PBMC	Baseline_TNK_PBMC	12 DPI	TNK	PBMC	Baseline	TNK	PBMC
FAM89B	0.85584	5.59268	33.4714	3.52972e-07	8.66098e-06	0.117893	0.036431	12 DPI_TNK_PBMC	Baseline_TNK_PBMC	12 DPI	TNK	PBMC	Baseline	TNK	PBMC
FAM118A	-0.701205	5.16561	33.4722	3.53198e-07	8.66098e-06	0.085597	0.0574455	12 DPI_TNK_PBMC	Baseline_TNK_PBMC	12 DPI	TNK	PBMC	Baseline	TNK	PBMC
DPP3	0.886692	4.41551	33.3546	3.55454e-07	8.70065e-06	0.0581594	0.0153303	12 DPI_TNK_PBMC	Baseline_TNK_PBMC	12 DPI	TNK	PBMC	Baseline	TNK	PBMC
PDIA6	0.671814	6.62877	33.3472	3.63465e-07	8.8808e-06	0.20349	0.0772543	12 DPI_TNK_PBMC	Baseline_TNK_PBMC	12 DPI	TNK	PBMC	Baseline	TNK	PBMC
PDE4D	-0.565763	6.28031	33.3338	3.64927e-07	8.90057e-06	0.166952	0.106795	12 DPI_TNK_PBMC	Baseline_TNK_PBMC	12 DPI	TNK	PBMC	Baseline	TNK	PBMC
C1QB	-2.49049	1.68921	30.3556	3.72929e-07	9.06332e-06	0.00212111	0.00594264	12 DPI_TNK_PBMC	Baseline_TNK_PBMC	12 DPI	TNK	PBMC	Baseline	TNK	PBMC
TADA3	0.474564	5.87828	33.2857	3.72659e-07	9.06332e-06	0.162231	0.059168	12 DPI_TNK_PBMC	Baseline_TNK_PBMC	12 DPI	TNK	PBMC	Baseline	TNK	PBMC
MAMU-DRB1	-1.52445	6.86916	33.23	3.76763e-07	9.14019e-06	0.134177	0.171561	12 DPI_TNK_PBMC	Baseline_TNK_PBMC	12 DPI	TNK	PBMC	Baseline	TNK	PBMC
SINHCAF	-0.636619	5.52937	33.2308	3.7966e-07	9.19412e-06	0.10804	0.0774266	12 DPI_TNK_PBMC	Baseline_TNK_PBMC	12 DPI	TNK	PBMC	Baseline	TNK	PBMC
CD6	-0.51136	7.17206	33.1897	3.81307e-07	9.21763e-06	0.275744	0.164585	12 DPI_TNK_PBMC	Baseline_TNK_PBMC	12 DPI	TNK	PBMC	Baseline	TNK	PBMC
MCTS1	0.674941	5.67278	33.1845	3.86259e-07	9.32081e-06	0.137804	0.044699	12 DPI_TNK_PBMC	Baseline_TNK_PBMC	12 DPI	TNK	PBMC	Baseline	TNK	PBMC
FANCA	1.0515	3.76011	32.5386	3.88391e-07	9.35569e-06	0.0387273	0.00895702	12 DPI_TNK_PBMC	Baseline_TNK_PBMC	12 DPI	TNK	PBMC	Baseline	TNK	PBMC
CD2	0.582886	7.31149	33.0685	3.96574e-07	9.53596e-06	0.342662	0.131169	12 DPI_TNK_PBMC	Baseline_TNK_PBMC	12 DPI	TNK	PBMC	Baseline	TNK	PBMC
ISG15	1.75065	6.06847	33.0953	3.98113e-07	9.55612e-06	0.110229	0.0260098	12 DPI_TNK_PBMC	Baseline_TNK_PBMC	12 DPI	TNK	PBMC	Baseline	TNK	PBMC
RELL1	-0.592096	7.15875	32.994	4.06101e-07	9.73072e-06	0.298187	0.1887	12 DPI_TNK_PBMC	Baseline_TNK_PBMC	12 DPI	TNK	PBMC	Baseline	TNK	PBMC
MXD3	1.42538	3.25614	31.3457	4.11855e-07	9.83403e-06	0.0229901	0.00361726	12 DPI_TNK_PBMC	Baseline_TNK_PBMC	12 DPI	TNK	PBMC	Baseline	TNK	PBMC
TIPIN	1.13423	3.39882	31.8362	4.11271e-07	9.83403e-06	0.0314061	0.00628714	12 DPI_TNK_PBMC	Baseline_TNK_PBMC	12 DPI	TNK	PBMC	Baseline	TNK	PBMC
ACTR3	0.409551	8.04454	32.9288	4.14516e-07	9.88026e-06	0.425385	0.213849	12 DPI_TNK_PBMC	Baseline_TNK_PBMC	12 DPI	TNK	PBMC	Baseline	TNK	PBMC
APEX2	0.870591	4.03376	32.6114	4.259e-07	1.01339e-05	0.0485802	0.013091	12 DPI_TNK_PBMC	Baseline_TNK_PBMC	12 DPI	TNK	PBMC	Baseline	TNK	PBMC
SLC16A14	-1.86592	1.49015	29.6184	4.39889e-07	1.04485e-05	0.00246322	0.00422014	12 DPI_TNK_PBMC	Baseline_TNK_PBMC	12 DPI	TNK	PBMC	Baseline	TNK	PBMC
TIAM1	-0.723763	4.87186	32.7302	4.50014e-07	1.06704e-05	0.0637701	0.0443545	12 DPI_TNK_PBMC	Baseline_TNK_PBMC	12 DPI	TNK	PBMC	Baseline	TNK	PBMC
PDCD5	0.70013	6.5462	32.6293	4.58267e-07	1.08472e-05	0.221758	0.077685	12 DPI_TNK_PBMC	Baseline_TNK_PBMC	12 DPI	TNK	PBMC	Baseline	TNK	PBMC
CCDC56	0.667416	6.50581	32.6028	4.62274e-07	1.09231e-05	0.223537	0.0749289	12 DPI_TNK_PBMC	Baseline_TNK_PBMC	12 DPI	TNK	PBMC	Baseline	TNK	PBMC
LAPTM5	-0.431412	8.81986	32.5796	4.63906e-07	1.09427e-05	0.601574	0.401257	12 DPI_TNK_PBMC	Baseline_TNK_PBMC	12 DPI	TNK	PBMC	Baseline	TNK	PBMC
FGFBP2	1.36704	5.58249	32.5444	4.75943e-07	1.12073e-05	0.117277	0.0235122	12 DPI_TNK_PBMC	Baseline_TNK_PBMC	12 DPI	TNK	PBMC	Baseline	TNK	PBMC
ZWINT	1.35521	3.74553	31.6619	4.78145e-07	1.12397e-05	0.0281902	0.00551201	12 DPI_TNK_PBMC	Baseline_TNK_PBMC	12 DPI	TNK	PBMC	Baseline	TNK	PBMC
TACC3	0.498801	5.70332	32.5068	4.79975e-07	1.12633e-05	0.123709	0.0483163	12 DPI_TNK_PBMC	Baseline_TNK_PBMC	12 DPI	TNK	PBMC	Baseline	TNK	PBMC
E2F1	1.79631	2.81256	30.0926	4.82372e-07	1.13001e-05	0.0208005	0.00198088	12 DPI_TNK_PBMC	Baseline_TNK_PBMC	12 DPI	TNK	PBMC	Baseline	TNK	PBMC
BANF1	0.706844	7.87004	32.4153	4.89504e-07	1.14475e-05	0.405679	0.158643	12 DPI_TNK_PBMC	Baseline_TNK_PBMC	12 DPI	TNK	PBMC	Baseline	TNK	PBMC
HNRNPF	0.505958	8.06153	32.3975	4.92249e-07	1.1492e-05	0.444338	0.212299	12 DPI_TNK_PBMC	Baseline_TNK_PBMC	12 DPI	TNK	PBMC	Baseline	TNK	PBMC
TRA2A	-0.387151	7.08248	32.332	5.03131e-07	1.1726e-05	0.287718	0.164671	12 DPI_TNK_PBMC	Baseline_TNK_PBMC	12 DPI	TNK	PBMC	Baseline	TNK	PBMC
SLC9A3R1	0.494751	7.56011	32.2809	5.11442e-07	1.18993e-05	0.350667	0.149686	12 DPI_TNK_PBMC	Baseline_TNK_PBMC	12 DPI	TNK	PBMC	Baseline	TNK	PBMC
TXN	0.847133	8.25279	32.2383	5.18369e-07	1.20399e-05	0.362436	0.165791	12 DPI_TNK_PBMC	Baseline_TNK_PBMC	12 DPI	TNK	PBMC	Baseline	TNK	PBMC
ZNF10	-0.791849	4.39204	32.2283	5.2968e-07	1.22817e-05	0.047417	0.0326415	12 DPI_TNK_PBMC	Baseline_TNK_PBMC	12 DPI	TNK	PBMC	Baseline	TNK	PBMC
B3GNT7	-2.17042	1.43517	29.0186	5.39643e-07	1.24915e-05	0.00184742	0.00396176	12 DPI_TNK_PBMC	Baseline_TNK_PBMC	12 DPI	TNK	PBMC	Baseline	TNK	PBMC
SQSTM1	-0.518762	6.45601	32.0051	5.60386e-07	1.29497e-05	0.214027	0.124451	12 DPI_TNK_PBMC	Baseline_TNK_PBMC	12 DPI	TNK	PBMC	Baseline	TNK	PBMC
MAMU-DQA1	-1.67935	4.61539	31.9992	5.65131e-07	1.30372e-05	0.0331851	0.0506416	12 DPI_TNK_PBMC	Baseline_TNK_PBMC	12 DPI	TNK	PBMC	Baseline	TNK	PBMC
ACYP1	0.976716	4.30014	31.8352	5.69305e-07	1.30532e-05	0.059391	0.0154164	12 DPI_TNK_PBMC	Baseline_TNK_PBMC	12 DPI	TNK	PBMC	Baseline	TNK	PBMC
HELLS	0.846705	5.61502	31.9725	5.72409e-07	1.30532e-05	0.108998	0.0332443	12 DPI_TNK_PBMC	Baseline_TNK_PBMC	12 DPI	TNK	PBMC	Baseline	TNK	PBMC
COX7B	0.768564	7.84046	31.934	5.72528e-07	1.30532e-05	0.432569	0.158987	12 DPI_TNK_PBMC	Baseline_TNK_PBMC	12 DPI	TNK	PBMC	Baseline	TNK	PBMC
DCPS	0.676517	5.47492	31.983	5.70868e-07	1.30532e-05	0.112213	0.036431	12 DPI_TNK_PBMC	Baseline_TNK_PBMC	12 DPI	TNK	PBMC	Baseline	TNK	PBMC
TAF12	0.607838	5.26962	32.0105	5.66784e-07	1.30532e-05	0.11324	0.0358281	12 DPI_TNK_PBMC	Baseline_TNK_PBMC	12 DPI	TNK	PBMC	Baseline	TNK	PBMC
NDEL1	-0.593145	5.20075	31.9805	5.71339e-07	1.30532e-05	0.0873076	0.0590819	12 DPI_TNK_PBMC	Baseline_TNK_PBMC	12 DPI	TNK	PBMC	Baseline	TNK	PBMC
TOPBP1	0.530548	5.63634	31.9842	5.6926e-07	1.30532e-05	0.134382	0.0462492	12 DPI_TNK_PBMC	Baseline_TNK_PBMC	12 DPI	TNK	PBMC	Baseline	TNK	PBMC
C9orf72	-0.890407	3.85074	31.8984	5.74823e-07	1.30837e-05	0.0320219	0.0242873	12 DPI_TNK_PBMC	Baseline_TNK_PBMC	12 DPI	TNK	PBMC	Baseline	TNK	PBMC
CR1	-0.890927	5.66706	31.8751	5.87778e-07	1.33563e-05	0.0824495	0.0570149	12 DPI_TNK_PBMC	Baseline_TNK_PBMC	12 DPI	TNK	PBMC	Baseline	TNK	PBMC
SNRPB	0.636981	7.90368	31.8429	5.89771e-07	1.33793e-05	0.377694	0.178796	12 DPI_TNK_PBMC	Baseline_TNK_PBMC	12 DPI	TNK	PBMC	Baseline	TNK	PBMC
LOC701772	-2.54496	1.20055	28.6716	5.9496e-07	1.34746e-05	0.000889497	0.00301438	12 DPI_TNK_PBMC	Baseline_TNK_PBMC	12 DPI	TNK	PBMC	Baseline	TNK	PBMC
PSMB6	0.492559	7.58933	31.7984	5.98519e-07	1.35327e-05	0.358878	0.161657	12 DPI_TNK_PBMC	Baseline_TNK_PBMC	12 DPI	TNK	PBMC	Baseline	TNK	PBMC
LOC708683	-0.645602	5.41535	31.8211	6.00015e-07	1.3544e-05	0.098871	0.0716562	12 DPI_TNK_PBMC	Baseline_TNK_PBMC	12 DPI	TNK	PBMC	Baseline	TNK	PBMC
PLEKHG1	-0.791698	5.56767	31.7744	6.08082e-07	1.37035e-05	0.0994868	0.0749289	12 DPI_TNK_PBMC	Baseline_TNK_PBMC	12 DPI	TNK	PBMC	Baseline	TNK	PBMC
SPDL1	1.11342	3.13078	30.327	6.11369e-07	1.37321e-05	0.0240848	0.00542589	12 DPI_TNK_PBMC	Baseline_TNK_PBMC	12 DPI	TNK	PBMC	Baseline	TNK	PBMC
P2RY8	-0.577065	6.10937	31.7439	6.11278e-07	1.37321e-05	0.152241	0.0937904	12 DPI_TNK_PBMC	Baseline_TNK_PBMC	12 DPI	TNK	PBMC	Baseline	TNK	PBMC
POLR3K	0.682747	5.7038	31.7528	6.13857e-07	1.37653e-05	0.133288	0.0443545	12 DPI_TNK_PBMC	Baseline_TNK_PBMC	12 DPI	TNK	PBMC	Baseline	TNK	PBMC
SEM1	0.761105	7.60492	31.6975	6.18685e-07	1.38508e-05	0.36312	0.130566	12 DPI_TNK_PBMC	Baseline_TNK_PBMC	12 DPI	TNK	PBMC	Baseline	TNK	PBMC
PAX5	-2.26888	1.4926	28.7231	6.26234e-07	1.39968e-05	0.00191584	0.00447851	12 DPI_TNK_PBMC	Baseline_TNK_PBMC	12 DPI	TNK	PBMC	Baseline	TNK	PBMC
C20H16orf95	1.65603	2.28685	29.0863	6.39858e-07	1.42779e-05	0.013274	0.0017225	12 DPI_TNK_PBMC	Baseline_TNK_PBMC	12 DPI	TNK	PBMC	Baseline	TNK	PBMC
ANKRD22	-1.72829	1.67094	28.9019	6.40909e-07	1.4278e-05	0.00314745	0.00516751	12 DPI_TNK_PBMC	Baseline_TNK_PBMC	12 DPI	TNK	PBMC	Baseline	TNK	PBMC
APOBEC3C	0.557387	6.80235	31.5635	6.47417e-07	1.43995e-05	0.220732	0.0903454	12 DPI_TNK_PBMC	Baseline_TNK_PBMC	12 DPI	TNK	PBMC	Baseline	TNK	PBMC
CHTF18	1.60563	2.3224	29.022	6.54565e-07	1.45348e-05	0.0130688	0.00198088	12 DPI_TNK_PBMC	Baseline_TNK_PBMC	12 DPI	TNK	PBMC	Baseline	TNK	PBMC
CCSER2	-0.437898	6.27133	31.4821	6.65456e-07	1.47526e-05	0.187068	0.107484	12 DPI_TNK_PBMC	Baseline_TNK_PBMC	12 DPI	TNK	PBMC	Baseline	TNK	PBMC
PLD4	-2.31737	1.69742	28.833	6.69958e-07	1.47813e-05	0.00232638	0.00594264	12 DPI_TNK_PBMC	Baseline_TNK_PBMC	12 DPI	TNK	PBMC	Baseline	TNK	PBMC
STAT4	-0.604922	6.84929	31.4559	6.70007e-07	1.47813e-05	0.216695	0.121178	12 DPI_TNK_PBMC	Baseline_TNK_PBMC	12 DPI	TNK	PBMC	Baseline	TNK	PBMC
CLTA	0.520055	7.69211	31.4634	6.6789e-07	1.47813e-05	0.358741	0.162863	12 DPI_TNK_PBMC	Baseline_TNK_PBMC	12 DPI	TNK	PBMC	Baseline	TNK	PBMC
TXNIP	-0.61075	10.6735	31.4214	6.76748e-07	1.49059e-05	0.902087	0.740763	12 DPI_TNK_PBMC	Baseline_TNK_PBMC	12 DPI	TNK	PBMC	Baseline	TNK	PBMC
CFL2	-1.09632	3.39604	31.0667	7.03611e-07	1.54726e-05	0.0215532	0.0198949	12 DPI_TNK_PBMC	Baseline_TNK_PBMC	12 DPI	TNK	PBMC	Baseline	TNK	PBMC
THBS1	-1.98291	3.76934	31.0704	7.05805e-07	1.54959e-05	0.0167636	0.0306606	12 DPI_TNK_PBMC	Baseline_TNK_PBMC	12 DPI	TNK	PBMC	Baseline	TNK	PBMC
RARA	-0.758516	4.28666	31.2656	7.24088e-07	1.58717e-05	0.0469381	0.034364	12 DPI_TNK_PBMC	Baseline_TNK_PBMC	12 DPI	TNK	PBMC	Baseline	TNK	PBMC
SMPDL3A	0.815975	4.02949	31.0133	7.26029e-07	1.58887e-05	0.0502908	0.0125743	12 DPI_TNK_PBMC	Baseline_TNK_PBMC	12 DPI	TNK	PBMC	Baseline	TNK	PBMC
LOC114672189	0.718819	9.07374	31.1147	7.48701e-07	1.63586e-05	0.663223	0.291534	12 DPI_TNK_PBMC	Baseline_TNK_PBMC	12 DPI	TNK	PBMC	Baseline	TNK	PBMC
PRDX3	0.717419	6.64218	31.1164	7.50678e-07	1.63756e-05	0.198632	0.0725174	12 DPI_TNK_PBMC	Baseline_TNK_PBMC	12 DPI	TNK	PBMC	Baseline	TNK	PBMC
PTTG1	1.05659	6.59745	31.0891	7.58551e-07	1.65209e-05	0.112966	0.0374645	12 DPI_TNK_PBMC	Baseline_TNK_PBMC	12 DPI	TNK	PBMC	Baseline	TNK	PBMC
CXCL16	-2.38303	1.61949	28.3792	7.6738e-07	1.66168e-05	0.00212111	0.00533976	12 DPI_TNK_PBMC	Baseline_TNK_PBMC	12 DPI	TNK	PBMC	Baseline	TNK	PBMC
HIF1A	-0.733033	5.78473	31.0587	7.67326e-07	1.66168e-05	0.117961	0.0858669	12 DPI_TNK_PBMC	Baseline_TNK_PBMC	12 DPI	TNK	PBMC	Baseline	TNK	PBMC
TBC1D7	0.687768	3.99331	30.8759	7.67231e-07	1.66168e-05	0.047417	0.0142968	12 DPI_TNK_PBMC	Baseline_TNK_PBMC	12 DPI	TNK	PBMC	Baseline	TNK	PBMC
TXNDC9	0.658619	5.32462	31.0816	7.6783e-07	1.66168e-05	0.111119	0.0370338	12 DPI_TNK_PBMC	Baseline_TNK_PBMC	12 DPI	TNK	PBMC	Baseline	TNK	PBMC
PCBP2	-0.631429	8.78059	30.9743	7.84208e-07	1.69444e-05	0.561478	0.440272	12 DPI_TNK_PBMC	Baseline_TNK_PBMC	12 DPI	TNK	PBMC	Baseline	TNK	PBMC
TXNDC17	0.920275	5.1008	30.9831	7.92855e-07	1.71041e-05	0.0892918	0.0234261	12 DPI_TNK_PBMC	Baseline_TNK_PBMC	12 DPI	TNK	PBMC	Baseline	TNK	PBMC
VMO1	-1.98605	2.92136	30.0401	7.96826e-07	1.71626e-05	0.00848443	0.0163638	12 DPI_TNK_PBMC	Baseline_TNK_PBMC	12 DPI	TNK	PBMC	Baseline	TNK	PBMC
N4BP2L1	-0.553349	5.24848	30.8619	8.23947e-07	1.77188e-05	0.0927814	0.0593403	12 DPI_TNK_PBMC	Baseline_TNK_PBMC	12 DPI	TNK	PBMC	Baseline	TNK	PBMC
CCT2	0.430825	7.31968	30.7976	8.3208e-07	1.78655e-05	0.322408	0.143829	12 DPI_TNK_PBMC	Baseline_TNK_PBMC	12 DPI	TNK	PBMC	Baseline	TNK	PBMC
SUMO3	0.559234	6.38268	30.7943	8.35691e-07	1.79148e-05	0.213342	0.0791491	12 DPI_TNK_PBMC	Baseline_TNK_PBMC	12 DPI	TNK	PBMC	Baseline	TNK	PBMC
PSMC2	0.567636	5.9229	30.7308	8.56591e-07	1.8334e-05	0.162367	0.0573594	12 DPI_TNK_PBMC	Baseline_TNK_PBMC	12 DPI	TNK	PBMC	Baseline	TNK	PBMC
EMG1	0.795435	5.11015	30.7457	8.58369e-07	1.83433e-05	0.0995553	0.0308328	12 DPI_TNK_PBMC	Baseline_TNK_PBMC	12 DPI	TNK	PBMC	Baseline	TNK	PBMC
DIABLO	0.522064	5.69106	30.6615	8.78332e-07	1.87405e-05	0.143414	0.0525364	12 DPI_TNK_PBMC	Baseline_TNK_PBMC	12 DPI	TNK	PBMC	Baseline	TNK	PBMC
PGAM1	0.692358	7.05178	30.5869	8.92935e-07	1.90223e-05	0.214848	0.0971493	12 DPI_TNK_PBMC	Baseline_TNK_PBMC	12 DPI	TNK	PBMC	Baseline	TNK	PBMC
DCK	1.0617	3.43096	29.6822	8.9755e-07	1.90908e-05	0.029285	0.00714839	12 DPI_TNK_PBMC	Baseline_TNK_PBMC	12 DPI	TNK	PBMC	Baseline	TNK	PBMC
LOC114680366	1.33466	4.98602	30.5171	9.13496e-07	1.93997e-05	0.0942867	0.0157609	12 DPI_TNK_PBMC	Baseline_TNK_PBMC	12 DPI	TNK	PBMC	Baseline	TNK	PBMC
ATP8A1	-0.755218	7.03958	30.4934	9.20443e-07	1.95168e-05	0.241464	0.158557	12 DPI_TNK_PBMC	Baseline_TNK_PBMC	12 DPI	TNK	PBMC	Baseline	TNK	PBMC
NDUFA6	0.671788	7.25193	30.4648	9.2946e-07	1.96469e-05	0.331646	0.119025	12 DPI_TNK_PBMC	Baseline_TNK_PBMC	12 DPI	TNK	PBMC	Baseline	TNK	PBMC
RCAN3	-0.524444	7.18868	30.4669	9.28417e-07	1.96469e-05	0.279781	0.187925	12 DPI_TNK_PBMC	Baseline_TNK_PBMC	12 DPI	TNK	PBMC	Baseline	TNK	PBMC
DHRS3	-0.742657	5.07474	30.4601	9.43102e-07	1.99044e-05	0.084297	0.055723	12 DPI_TNK_PBMC	Baseline_TNK_PBMC	12 DPI	TNK	PBMC	Baseline	TNK	PBMC
ANKRD13C	-0.647444	5.46688	30.4318	9.47376e-07	1.99637e-05	0.104687	0.0711394	12 DPI_TNK_PBMC	Baseline_TNK_PBMC	12 DPI	TNK	PBMC	Baseline	TNK	PBMC
EPM2AIP1	-0.656358	4.58492	30.4546	9.491e-07	1.99692e-05	0.0572015	0.041943	12 DPI_TNK_PBMC	Baseline_TNK_PBMC	12 DPI	TNK	PBMC	Baseline	TNK	PBMC
GRAP	-0.525501	6.35401	30.3781	9.57969e-07	2.01247e-05	0.185494	0.122126	12 DPI_TNK_PBMC	Baseline_TNK_PBMC	12 DPI	TNK	PBMC	Baseline	TNK	PBMC
UCHL5	0.540921	5.61602	30.377	9.66139e-07	2.02651e-05	0.133151	0.0484885	12 DPI_TNK_PBMC	Baseline_TNK_PBMC	12 DPI	TNK	PBMC	Baseline	TNK	PBMC
STIL	1.02107	3.78356	29.8583	9.73828e-07	2.0395e-05	0.0388642	0.0088709	12 DPI_TNK_PBMC	Baseline_TNK_PBMC	12 DPI	TNK	PBMC	Baseline	TNK	PBMC
SERTAD3	-0.688227	5.82286	30.2906	9.89375e-07	2.06889e-05	0.125761	0.0886229	12 DPI_TNK_PBMC	Baseline_TNK_PBMC	12 DPI	TNK	PBMC	Baseline	TNK	PBMC
MRPL57	0.66363	6.31237	30.2262	1.00999e-06	2.10875e-05	0.180226	0.0678667	12 DPI_TNK_PBMC	Baseline_TNK_PBMC	12 DPI	TNK	PBMC	Baseline	TNK	PBMC
LSM7	0.757385	7.59878	30.1592	1.02862e-06	2.14438e-05	0.371741	0.134958	12 DPI_TNK_PBMC	Baseline_TNK_PBMC	12 DPI	TNK	PBMC	Baseline	TNK	PBMC
ZNRD2	0.573454	5.62642	30.1732	1.03392e-06	2.15213e-05	0.136572	0.0443545	12 DPI_TNK_PBMC	Baseline_TNK_PBMC	12 DPI	TNK	PBMC	Baseline	TNK	PBMC
SRSF2	0.606079	7.02999	30.1051	1.04818e-06	2.17848e-05	0.260281	0.115838	12 DPI_TNK_PBMC	Baseline_TNK_PBMC	12 DPI	TNK	PBMC	Baseline	TNK	PBMC
BRIP1	1.48876	3.10829	28.4941	1.05555e-06	2.1892e-05	0.0229901	0.00370338	12 DPI_TNK_PBMC	Baseline_TNK_PBMC	12 DPI	TNK	PBMC	Baseline	TNK	PBMC
MMS22L	0.98408	3.55462	29.42	1.05739e-06	2.1892e-05	0.0350325	0.0088709	12 DPI_TNK_PBMC	Baseline_TNK_PBMC	12 DPI	TNK	PBMC	Baseline	TNK	PBMC
SRSF3	0.42751	7.44783	30.0743	1.05815e-06	2.1892e-05	0.326103	0.145982	12 DPI_TNK_PBMC	Baseline_TNK_PBMC	12 DPI	TNK	PBMC	Baseline	TNK	PBMC
CD5	-0.55032	6.63272	30.0097	1.08224e-06	2.23565e-05	0.199453	0.130135	12 DPI_TNK_PBMC	Baseline_TNK_PBMC	12 DPI	TNK	PBMC	Baseline	TNK	PBMC
ITGA1	-0.595349	6.12839	29.9952	1.08956e-06	2.24735e-05	0.137872	0.0955129	12 DPI_TNK_PBMC	Baseline_TNK_PBMC	12 DPI	TNK	PBMC	Baseline	TNK	PBMC
BID	0.417121	6.15869	29.9796	1.09686e-06	2.259e-05	0.173589	0.0688141	12 DPI_TNK_PBMC	Baseline_TNK_PBMC	12 DPI	TNK	PBMC	Baseline	TNK	PBMC
LSM6	0.544556	7.03965	29.9592	1.10048e-06	2.26304e-05	0.297366	0.114202	12 DPI_TNK_PBMC	Baseline_TNK_PBMC	12 DPI	TNK	PBMC	Baseline	TNK	PBMC
ATAD5	0.905406	4.23774	29.765	1.13067e-06	2.32162e-05	0.0485802	0.0130049	12 DPI_TNK_PBMC	Baseline_TNK_PBMC	12 DPI	TNK	PBMC	Baseline	TNK	PBMC
DAXX	0.52847	5.60469	29.8762	1.14171e-06	2.33724e-05	0.136572	0.0491775	12 DPI_TNK_PBMC	Baseline_TNK_PBMC	12 DPI	TNK	PBMC	Baseline	TNK	PBMC
PARVG	0.444307	5.62883	29.8765	1.14091e-06	2.33724e-05	0.132193	0.0506416	12 DPI_TNK_PBMC	Baseline_TNK_PBMC	12 DPI	TNK	PBMC	Baseline	TNK	PBMC
LOC720890	-2.8108	1.41825	27.1928	1.14539e-06	2.34127e-05	0.00116319	0.00387564	12 DPI_TNK_PBMC	Baseline_TNK_PBMC	12 DPI	TNK	PBMC	Baseline	TNK	PBMC
BACH2	-0.642141	7.79588	29.8065	1.15688e-06	2.3612e-05	0.312487	0.196624	12 DPI_TNK_PBMC	Baseline_TNK_PBMC	12 DPI	TNK	PBMC	Baseline	TNK	PBMC
LOC114677502	-0.999063	2.95395	29.1995	1.16261e-06	2.36445e-05	0.0139583	0.0118853	12 DPI_TNK_PBMC	Baseline_TNK_PBMC	12 DPI	TNK	PBMC	Baseline	TNK	PBMC
RBMX2	0.750337	4.7394	29.8241	1.16149e-06	2.36445e-05	0.0844338	0.0242012	12 DPI_TNK_PBMC	Baseline_TNK_PBMC	12 DPI	TNK	PBMC	Baseline	TNK	PBMC
USP36	-0.585788	5.96889	29.8014	1.16367e-06	2.36445e-05	0.14102	0.0864697	12 DPI_TNK_PBMC	Baseline_TNK_PBMC	12 DPI	TNK	PBMC	Baseline	TNK	PBMC
DECR1	0.487178	5.82219	29.7947	1.17051e-06	2.3748e-05	0.150804	0.052278	12 DPI_TNK_PBMC	Baseline_TNK_PBMC	12 DPI	TNK	PBMC	Baseline	TNK	PBMC
ABCF1	0.485377	6.0574	29.7501	1.18564e-06	2.40194e-05	0.173589	0.060546	12 DPI_TNK_PBMC	Baseline_TNK_PBMC	12 DPI	TNK	PBMC	Baseline	TNK	PBMC
HAVCR2	1.65881	3.1903	28.1247	1.19201e-06	2.41125e-05	0.0251112	0.00344501	12 DPI_TNK_PBMC	Baseline_TNK_PBMC	12 DPI	TNK	PBMC	Baseline	TNK	PBMC
AHCY	0.70914	5.70423	29.7059	1.20842e-06	2.44082e-05	0.0992816	0.0392731	12 DPI_TNK_PBMC	Baseline_TNK_PBMC	12 DPI	TNK	PBMC	Baseline	TNK	PBMC
TPI1	0.624275	8.94204	29.6678	1.21169e-06	2.44382e-05	0.547793	0.258634	12 DPI_TNK_PBMC	Baseline_TNK_PBMC	12 DPI	TNK	PBMC	Baseline	TNK	PBMC
RLIM	-0.561552	4.89219	29.6828	1.22511e-06	2.46723e-05	0.071365	0.0463354	12 DPI_TNK_PBMC	Baseline_TNK_PBMC	12 DPI	TNK	PBMC	Baseline	TNK	PBMC
NCAPH2	1.04338	4.05703	29.3679	1.23263e-06	2.47871e-05	0.0490592	0.0112824	12 DPI_TNK_PBMC	Baseline_TNK_PBMC	12 DPI	TNK	PBMC	Baseline	TNK	PBMC
INCENP	0.953907	3.8756	29.2661	1.2409e-06	2.49167e-05	0.0339377	0.00938765	12 DPI_TNK_PBMC	Baseline_TNK_PBMC	12 DPI	TNK	PBMC	Baseline	TNK	PBMC
ASB2	-1.09202	3.66667	29.4641	1.26111e-06	2.52852e-05	0.0249059	0.0226509	12 DPI_TNK_PBMC	Baseline_TNK_PBMC	12 DPI	TNK	PBMC	Baseline	TNK	PBMC
ABCB1	-1.92154	2.44854	28.1733	1.28158e-06	2.56204e-05	0.00437906	0.00465076	12 DPI_TNK_PBMC	Baseline_TNK_PBMC	12 DPI	TNK	PBMC	Baseline	TNK	PBMC
ANP32E	0.604434	6.58388	29.5104	1.28128e-06	2.56204e-05	0.180842	0.0785462	12 DPI_TNK_PBMC	Baseline_TNK_PBMC	12 DPI	TNK	PBMC	Baseline	TNK	PBMC
ANAPC11	0.534312	7.22598	29.4777	1.2929e-06	2.58088e-05	0.328567	0.126173	12 DPI_TNK_PBMC	Baseline_TNK_PBMC	12 DPI	TNK	PBMC	Baseline	TNK	PBMC
EXOSC8	0.696294	5.11231	29.4864	1.30641e-06	2.60404e-05	0.0874444	0.0306606	12 DPI_TNK_PBMC	Baseline_TNK_PBMC	12 DPI	TNK	PBMC	Baseline	TNK	PBMC
POLD2	0.659198	5.41895	29.4503	1.31997e-06	2.62723e-05	0.112077	0.0404789	12 DPI_TNK_PBMC	Baseline_TNK_PBMC	12 DPI	TNK	PBMC	Baseline	TNK	PBMC
SAMD3	0.935686	3.90821	29.0657	1.34458e-06	2.6723e-05	0.0498118	0.0111102	12 DPI_TNK_PBMC	Baseline_TNK_PBMC	12 DPI	TNK	PBMC	Baseline	TNK	PBMC
RPA1	0.517726	5.94599	29.3616	1.35234e-06	2.68382e-05	0.146014	0.0597709	12 DPI_TNK_PBMC	Baseline_TNK_PBMC	12 DPI	TNK	PBMC	Baseline	TNK	PBMC
CDC42SE2	-0.452985	8.17876	29.2699	1.38549e-06	2.74561e-05	0.498803	0.281285	12 DPI_TNK_PBMC	Baseline_TNK_PBMC	12 DPI	TNK	PBMC	Baseline	TNK	PBMC
G6PD	0.921552	3.19749	28.2489	1.39936e-06	2.76908e-05	0.0283955	0.00680389	12 DPI_TNK_PBMC	Baseline_TNK_PBMC	12 DPI	TNK	PBMC	Baseline	TNK	PBMC
FTH1	-0.744324	8.64655	29.2135	1.41203e-06	2.79009e-05	0.532603	0.376712	12 DPI_TNK_PBMC	Baseline_TNK_PBMC	12 DPI	TNK	PBMC	Baseline	TNK	PBMC
ZNF614	-0.895976	4.47818	29.1729	1.45465e-06	2.86782e-05	0.0512487	0.0428042	12 DPI_TNK_PBMC	Baseline_TNK_PBMC	12 DPI	TNK	PBMC	Baseline	TNK	PBMC
MPDU1	0.647319	5.39008	29.1606	1.45558e-06	2.86782e-05	0.10804	0.0375506	12 DPI_TNK_PBMC	Baseline_TNK_PBMC	12 DPI	TNK	PBMC	Baseline	TNK	PBMC
NDUFB7	0.57324	7.20627	29.0667	1.48532e-06	2.92221e-05	0.310708	0.114719	12 DPI_TNK_PBMC	Baseline_TNK_PBMC	12 DPI	TNK	PBMC	Baseline	TNK	PBMC
SPAG5	1.70441	3.0518	27.331	1.50725e-06	2.96108e-05	0.0212795	0.00275601	12 DPI_TNK_PBMC	Baseline_TNK_PBMC	12 DPI	TNK	PBMC	Baseline	TNK	PBMC
PSMA2	0.634311	7.87777	28.9967	1.51998e-06	2.98179e-05	0.391447	0.176987	12 DPI_TNK_PBMC	Baseline_TNK_PBMC	12 DPI	TNK	PBMC	Baseline	TNK	PBMC
G0S2	-2.21256	2.79495	27.9569	1.55387e-06	3.04388e-05	0.00752651	0.0155025	12 DPI_TNK_PBMC	Baseline_TNK_PBMC	12 DPI	TNK	PBMC	Baseline	TNK	PBMC
TWF1	-0.691061	5.08818	28.9401	1.56912e-06	3.06679e-05	0.082518	0.0573594	12 DPI_TNK_PBMC	Baseline_TNK_PBMC	12 DPI	TNK	PBMC	Baseline	TNK	PBMC
RPS19BP1	0.66196	5.63134	28.93	1.57006e-06	3.06679e-05	0.129182	0.0451296	12 DPI_TNK_PBMC	Baseline_TNK_PBMC	12 DPI	TNK	PBMC	Baseline	TNK	PBMC
SLC27A2	1.23135	3.02671	27.4731	1.58669e-06	3.09483e-05	0.0214164	0.00439239	12 DPI_TNK_PBMC	Baseline_TNK_PBMC	12 DPI	TNK	PBMC	Baseline	TNK	PBMC
IFI44L	3.30966	2.19204	28.0947	1.64839e-06	3.19425e-05	0.0118372	0.000516751	12 DPI_TNK_PBMC	Baseline_TNK_PBMC	12 DPI	TNK	PBMC	Baseline	TNK	PBMC
IFNG	1.36525	3.55897	27.9082	1.64258e-06	3.19425e-05	0.0355115	0.00620102	12 DPI_TNK_PBMC	Baseline_TNK_PBMC	12 DPI	TNK	PBMC	Baseline	TNK	PBMC
ZWILCH	1.13045	3.4381	27.9317	1.6449e-06	3.19425e-05	0.0294218	0.00689002	12 DPI_TNK_PBMC	Baseline_TNK_PBMC	12 DPI	TNK	PBMC	Baseline	TNK	PBMC
BRI3BP	1.03889	3.69716	28.2459	1.64937e-06	3.19425e-05	0.0357167	0.00826802	12 DPI_TNK_PBMC	Baseline_TNK_PBMC	12 DPI	TNK	PBMC	Baseline	TNK	PBMC
SMARCA2	-0.416409	6.70676	28.7718	1.64201e-06	3.19425e-05	0.238454	0.132461	12 DPI_TNK_PBMC	Baseline_TNK_PBMC	12 DPI	TNK	PBMC	Baseline	TNK	PBMC
LPL	-1.58834	2.12695	27.0389	1.68812e-06	3.26466e-05	0.00506329	0.00671777	12 DPI_TNK_PBMC	Baseline_TNK_PBMC	12 DPI	TNK	PBMC	Baseline	TNK	PBMC
LOC107000576	-2.78002	1.50737	26.2826	1.6926e-06	3.26869e-05	0.00109477	0.00387564	12 DPI_TNK_PBMC	Baseline_TNK_PBMC	12 DPI	TNK	PBMC	Baseline	TNK	PBMC
NDUFA8	0.585909	6.452	28.6789	1.69817e-06	3.2748e-05	0.217927	0.0768237	12 DPI_TNK_PBMC	Baseline_TNK_PBMC	12 DPI	TNK	PBMC	Baseline	TNK	PBMC
LOC708994	-0.803766	5.53751	28.68	1.70483e-06	3.283e-05	0.0982552	0.0679528	12 DPI_TNK_PBMC	Baseline_TNK_PBMC	12 DPI	TNK	PBMC	Baseline	TNK	PBMC
MRPL42	0.699668	5.32356	28.6806	1.71325e-06	3.29456e-05	0.109956	0.0367755	12 DPI_TNK_PBMC	Baseline_TNK_PBMC	12 DPI	TNK	PBMC	Baseline	TNK	PBMC
RFC3	0.851414	5.04408	28.6584	1.72591e-06	3.31424e-05	0.0751283	0.0226509	12 DPI_TNK_PBMC	Baseline_TNK_PBMC	12 DPI	TNK	PBMC	Baseline	TNK	PBMC
LSM5	0.636413	6.7533	28.5624	1.76475e-06	3.38405e-05	0.253986	0.0932736	12 DPI_TNK_PBMC	Baseline_TNK_PBMC	12 DPI	TNK	PBMC	Baseline	TNK	PBMC
LDLRAD4	-0.730318	5.52287	28.5632	1.7741e-06	3.3972e-05	0.0955183	0.0641633	12 DPI_TNK_PBMC	Baseline_TNK_PBMC	12 DPI	TNK	PBMC	Baseline	TNK	PBMC
NR4A3	-1.69155	2.31495	27.1319	1.78848e-06	3.41514e-05	0.00608963	0.0081819	12 DPI_TNK_PBMC	Baseline_TNK_PBMC	12 DPI	TNK	PBMC	Baseline	TNK	PBMC
LOC109910387	-0.866215	14.2397	28.5192	1.78677e-06	3.41514e-05	0.994047	0.999742	12 DPI_TNK_PBMC	Baseline_TNK_PBMC	12 DPI	TNK	PBMC	Baseline	TNK	PBMC
EBF1	-2.12603	1.5059	26.0663	1.80812e-06	3.443e-05	0.00171057	0.00422014	12 DPI_TNK_PBMC	Baseline_TNK_PBMC	12 DPI	TNK	PBMC	Baseline	TNK	PBMC
SLC25A10	1.20359	3.25784	27.4208	1.80765e-06	3.443e-05	0.0256586	0.00542589	12 DPI_TNK_PBMC	Baseline_TNK_PBMC	12 DPI	TNK	PBMC	Baseline	TNK	PBMC
HDDC3	0.821758	4.23299	28.3721	1.82831e-06	3.4766e-05	0.0574752	0.0145552	12 DPI_TNK_PBMC	Baseline_TNK_PBMC	12 DPI	TNK	PBMC	Baseline	TNK	PBMC
COX8A	0.555002	8.32529	28.4462	1.83225e-06	3.47923e-05	0.508998	0.215744	12 DPI_TNK_PBMC	Baseline_TNK_PBMC	12 DPI	TNK	PBMC	Baseline	TNK	PBMC
DEPDC1B	1.54111	2.66532	26.5023	1.86786e-06	3.54192e-05	0.0169689	0.00266988	12 DPI_TNK_PBMC	Baseline_TNK_PBMC	12 DPI	TNK	PBMC	Baseline	TNK	PBMC
SIVA1	0.666547	6.58608	28.3277	1.91312e-06	3.62271e-05	0.200753	0.0785462	12 DPI_TNK_PBMC	Baseline_TNK_PBMC	12 DPI	TNK	PBMC	Baseline	TNK	PBMC
CYTIP	-0.409255	7.47419	28.3127	1.91821e-06	3.62731e-05	0.349367	0.207562	12 DPI_TNK_PBMC	Baseline_TNK_PBMC	12 DPI	TNK	PBMC	Baseline	TNK	PBMC
PLEK	0.879285	5.25364	28.34	1.92415e-06	3.63351e-05	0.103455	0.0261821	12 DPI_TNK_PBMC	Baseline_TNK_PBMC	12 DPI	TNK	PBMC	Baseline	TNK	PBMC
CX3CR1	1.04852	5.54859	28.3224	1.93371e-06	3.64651e-05	0.117824	0.0271294	12 DPI_TNK_PBMC	Baseline_TNK_PBMC	12 DPI	TNK	PBMC	Baseline	TNK	PBMC
BICDL1	-0.707227	5.94384	28.2404	1.97361e-06	3.71659e-05	0.121245	0.0672638	12 DPI_TNK_PBMC	Baseline_TNK_PBMC	12 DPI	TNK	PBMC	Baseline	TNK	PBMC
SMAD2	-0.429559	5.83462	28.1766	2.01892e-06	3.79668e-05	0.146356	0.0847472	12 DPI_TNK_PBMC	Baseline_TNK_PBMC	12 DPI	TNK	PBMC	Baseline	TNK	PBMC
ARHGDIA	0.434156	7.89135	28.1474	2.02954e-06	3.81139e-05	0.398221	0.194557	12 DPI_TNK_PBMC	Baseline_TNK_PBMC	12 DPI	TNK	PBMC	Baseline	TNK	PBMC
RASGEF1B	-0.958817	3.76871	28.0718	2.05285e-06	3.84411e-05	0.0277113	0.0228232	12 DPI_TNK_PBMC	Baseline_TNK_PBMC	12 DPI	TNK	PBMC	Baseline	TNK	PBMC
CMAS	0.645211	5.31775	28.1458	2.05542e-06	3.84411e-05	0.106329	0.0377228	12 DPI_TNK_PBMC	Baseline_TNK_PBMC	12 DPI	TNK	PBMC	Baseline	TNK	PBMC
CFL1	0.470642	10.5681	28.1099	2.05502e-06	3.84411e-05	0.836606	0.535527	12 DPI_TNK_PBMC	Baseline_TNK_PBMC	12 DPI	TNK	PBMC	Baseline	TNK	PBMC
LOC114672781	1.13509	3.17725	26.9612	2.0972e-06	3.91688e-05	0.0256586	0.00525364	12 DPI_TNK_PBMC	Baseline_TNK_PBMC	12 DPI	TNK	PBMC	Baseline	TNK	PBMC
TLE1	-1.46352	3.7552	27.9545	2.10692e-06	3.92964e-05	0.0238112	0.0253208	12 DPI_TNK_PBMC	Baseline_TNK_PBMC	12 DPI	TNK	PBMC	Baseline	TNK	PBMC
ITGA6	-0.528688	7.32042	28.0033	2.1327e-06	3.9723e-05	0.291139	0.166394	12 DPI_TNK_PBMC	Baseline_TNK_PBMC	12 DPI	TNK	PBMC	Baseline	TNK	PBMC
TRAPPC4	0.606336	6.19219	27.9983	2.14567e-06	3.99101e-05	0.188915	0.066058	12 DPI_TNK_PBMC	Baseline_TNK_PBMC	12 DPI	TNK	PBMC	Baseline	TNK	PBMC
ZNF121	-0.689217	4.21	28.0049	2.15752e-06	4.00758e-05	0.0450907	0.0319525	12 DPI_TNK_PBMC	Baseline_TNK_PBMC	12 DPI	TNK	PBMC	Baseline	TNK	PBMC
CHD1	-0.542279	6.19448	27.8885	2.22359e-06	4.12468e-05	0.165036	0.100164	12 DPI_TNK_PBMC	Baseline_TNK_PBMC	12 DPI	TNK	PBMC	Baseline	TNK	PBMC
SNRPF	0.642133	6.52662	27.8312	2.26829e-06	4.20189e-05	0.198084	0.0782878	12 DPI_TNK_PBMC	Baseline_TNK_PBMC	12 DPI	TNK	PBMC	Baseline	TNK	PBMC
TOMM5	0.706936	5.49615	27.8501	2.27164e-06	4.20239e-05	0.112145	0.036431	12 DPI_TNK_PBMC	Baseline_TNK_PBMC	12 DPI	TNK	PBMC	Baseline	TNK	PBMC
KLC1	-0.473878	5.92923	27.8151	2.2837e-06	4.21897e-05	0.147588	0.0856085	12 DPI_TNK_PBMC	Baseline_TNK_PBMC	12 DPI	TNK	PBMC	Baseline	TNK	PBMC
SNX29	-0.632162	6.01493	27.8049	2.29042e-06	4.22565e-05	0.141909	0.0943932	12 DPI_TNK_PBMC	Baseline_TNK_PBMC	12 DPI	TNK	PBMC	Baseline	TNK	PBMC
DDIT4	-0.528961	7.36509	27.7722	2.30891e-06	4.25401e-05	0.304345	0.188873	12 DPI_TNK_PBMC	Baseline_TNK_PBMC	12 DPI	TNK	PBMC	Baseline	TNK	PBMC
PKM	0.503481	8.54244	27.7423	2.33191e-06	4.29059e-05	0.463907	0.258117	12 DPI_TNK_PBMC	Baseline_TNK_PBMC	12 DPI	TNK	PBMC	Baseline	TNK	PBMC
YIF1A	0.638413	5.48641	27.7636	2.33976e-06	4.29923e-05	0.135067	0.0435794	12 DPI_TNK_PBMC	Baseline_TNK_PBMC	12 DPI	TNK	PBMC	Baseline	TNK	PBMC
CCDC85B	0.50607	6.31328	27.7238	2.35535e-06	4.32206e-05	0.206295	0.0762208	12 DPI_TNK_PBMC	Baseline_TNK_PBMC	12 DPI	TNK	PBMC	Baseline	TNK	PBMC
RAB30	-1.40554	2.63233	26.7962	2.35913e-06	4.32316e-05	0.00903182	0.0111963	12 DPI_TNK_PBMC	Baseline_TNK_PBMC	12 DPI	TNK	PBMC	Baseline	TNK	PBMC
SLC40A1	-1.04224	3.58809	27.5904	2.3717e-06	4.34037e-05	0.0228532	0.0235122	12 DPI_TNK_PBMC	Baseline_TNK_PBMC	12 DPI	TNK	PBMC	Baseline	TNK	PBMC
OSM	-1.15497	2.37915	26.4563	2.38928e-06	4.36083e-05	0.00875813	0.0081819	12 DPI_TNK_PBMC	Baseline_TNK_PBMC	12 DPI	TNK	PBMC	Baseline	TNK	PBMC
EBPL	0.868598	4.4491	27.6474	2.38771e-06	4.36083e-05	0.0632911	0.0178279	12 DPI_TNK_PBMC	Baseline_TNK_PBMC	12 DPI	TNK	PBMC	Baseline	TNK	PBMC
CAP1	0.355368	8.38454	27.6408	2.41492e-06	4.40173e-05	0.499966	0.241581	12 DPI_TNK_PBMC	Baseline_TNK_PBMC	12 DPI	TNK	PBMC	Baseline	TNK	PBMC
PTGS2	-2.70416	1.15222	25.2154	2.45644e-06	4.46137e-05	0.000821074	0.00292826	12 DPI_TNK_PBMC	Baseline_TNK_PBMC	12 DPI	TNK	PBMC	Baseline	TNK	PBMC
GTF2H5	0.718874	6.51251	27.6051	2.45251e-06	4.46137e-05	0.224632	0.0689863	12 DPI_TNK_PBMC	Baseline_TNK_PBMC	12 DPI	TNK	PBMC	Baseline	TNK	PBMC
TMEM97	0.693708	4.50024	27.5955	2.45745e-06	4.46137e-05	0.0642491	0.0184308	12 DPI_TNK_PBMC	Baseline_TNK_PBMC	12 DPI	TNK	PBMC	Baseline	TNK	PBMC
DNAJB9	-0.637758	5.27819	27.6084	2.46643e-06	4.47152e-05	0.0955183	0.0645939	12 DPI_TNK_PBMC	Baseline_TNK_PBMC	12 DPI	TNK	PBMC	Baseline	TNK	PBMC
CTSC	0.510325	5.94142	27.5936	2.4696e-06	4.47152e-05	0.156209	0.0561536	12 DPI_TNK_PBMC	Baseline_TNK_PBMC	12 DPI	TNK	PBMC	Baseline	TNK	PBMC
PPIH	0.465183	6.50765	27.5669	2.48359e-06	4.49089e-05	0.231543	0.0902592	12 DPI_TNK_PBMC	Baseline_TNK_PBMC	12 DPI	TNK	PBMC	Baseline	TNK	PBMC
PTMS	0.848082	6.32364	27.564	2.49127e-06	4.49881e-05	0.130072	0.0441822	12 DPI_TNK_PBMC	Baseline_TNK_PBMC	12 DPI	TNK	PBMC	Baseline	TNK	PBMC
LOC107000578	-2.80861	1.09777	25.25	2.5326e-06	4.56319e-05	0.000547383	0.00206701	12 DPI_TNK_PBMC	Baseline_TNK_PBMC	12 DPI	TNK	PBMC	Baseline	TNK	PBMC
ACSL5	0.635266	4.99848	27.5396	2.53362e-06	4.56319e-05	0.0979815	0.0294548	12 DPI_TNK_PBMC	Baseline_TNK_PBMC	12 DPI	TNK	PBMC	Baseline	TNK	PBMC
YWHAE	0.495529	5.9166	27.4195	2.62277e-06	4.71752e-05	0.152446	0.059857	12 DPI_TNK_PBMC	Baseline_TNK_PBMC	12 DPI	TNK	PBMC	Baseline	TNK	PBMC
TATDN2	0.73943	4.14371	27.2947	2.64167e-06	4.74525e-05	0.0550804	0.0148135	12 DPI_TNK_PBMC	Baseline_TNK_PBMC	12 DPI	TNK	PBMC	Baseline	TNK	PBMC
NFKBIA	-0.73574	8.52237	27.3714	2.65012e-06	4.75418e-05	0.468902	0.330032	12 DPI_TNK_PBMC	Baseline_TNK_PBMC	12 DPI	TNK	PBMC	Baseline	TNK	PBMC
MAFB	-2.15684	2.73574	26.4404	2.65585e-06	4.75819e-05	0.0071844	0.014469	12 DPI_TNK_PBMC	Baseline_TNK_PBMC	12 DPI	TNK	PBMC	Baseline	TNK	PBMC
MESD	0.586868	5.86085	27.3804	2.66064e-06	4.76051e-05	0.157852	0.0552924	12 DPI_TNK_PBMC	Baseline_TNK_PBMC	12 DPI	TNK	PBMC	Baseline	TNK	PBMC
CASP3	-0.607355	6.54487	27.3491	2.67472e-06	4.77944e-05	0.181047	0.127379	12 DPI_TNK_PBMC	Baseline_TNK_PBMC	12 DPI	TNK	PBMC	Baseline	TNK	PBMC
ZNF350	-0.661911	4.68654	27.3741	2.68925e-06	4.79912e-05	0.0606911	0.0428904	12 DPI_TNK_PBMC	Baseline_TNK_PBMC	12 DPI	TNK	PBMC	Baseline	TNK	PBMC
ETNK1	-0.489972	5.75788	27.3238	2.70841e-06	4.82698e-05	0.129182	0.0760486	12 DPI_TNK_PBMC	Baseline_TNK_PBMC	12 DPI	TNK	PBMC	Baseline	TNK	PBMC
IER3IP1	0.560101	6.54465	27.3091	2.71506e-06	4.83252e-05	0.224359	0.0809577	12 DPI_TNK_PBMC	Baseline_TNK_PBMC	12 DPI	TNK	PBMC	Baseline	TNK	PBMC
ABCG1	-0.779431	5.11936	27.3227	2.72625e-06	4.84611e-05	0.0777284	0.0558091	12 DPI_TNK_PBMC	Baseline_TNK_PBMC	12 DPI	TNK	PBMC	Baseline	TNK	PBMC
NR4A1	-1.52405	2.25279	25.9235	2.73374e-06	4.85309e-05	0.00595279	0.00775127	12 DPI_TNK_PBMC	Baseline_TNK_PBMC	12 DPI	TNK	PBMC	Baseline	TNK	PBMC
SWAP70	-1.62329	3.3345	26.9783	2.73954e-06	4.85707e-05	0.0139583	0.0204978	12 DPI_TNK_PBMC	Baseline_TNK_PBMC	12 DPI	TNK	PBMC	Baseline	TNK	PBMC
SLC38A1	-0.490379	7.14828	27.2182	2.79613e-06	4.94693e-05	0.27376	0.159504	12 DPI_TNK_PBMC	Baseline_TNK_PBMC	12 DPI	TNK	PBMC	Baseline	TNK	PBMC
PPP1CA	0.446589	8.58931	27.2152	2.79748e-06	4.94693e-05	0.531098	0.255189	12 DPI_TNK_PBMC	Baseline_TNK_PBMC	12 DPI	TNK	PBMC	Baseline	TNK	PBMC
LOC696956	0.561193	8.69231	27.2087	2.80381e-06	4.9517e-05	0.579815	0.261304	12 DPI_TNK_PBMC	Baseline_TNK_PBMC	12 DPI	TNK	PBMC	Baseline	TNK	PBMC
FADS1	1.59043	3.1667	25.8518	2.82932e-06	4.99029e-05	0.0218269	0.00353113	12 DPI_TNK_PBMC	Baseline_TNK_PBMC	12 DPI	TNK	PBMC	Baseline	TNK	PBMC
MX1	1.53637	5.56088	27.2071	2.83388e-06	4.99187e-05	0.0920972	0.0230816	12 DPI_TNK_PBMC	Baseline_TNK_PBMC	12 DPI	TNK	PBMC	Baseline	TNK	PBMC
DDX39A	0.418959	7.41232	27.1443	2.86862e-06	5.04654e-05	0.308313	0.141159	12 DPI_TNK_PBMC	Baseline_TNK_PBMC	12 DPI	TNK	PBMC	Baseline	TNK	PBMC
RUBCNL	-1.98851	1.79672	25.2076	2.91665e-06	5.11783e-05	0.00294218	0.00611489	12 DPI_TNK_PBMC	Baseline_TNK_PBMC	12 DPI	TNK	PBMC	Baseline	TNK	PBMC
SLC35B1	0.614107	5.15521	27.1322	2.91577e-06	5.11783e-05	0.0918235	0.0315218	12 DPI_TNK_PBMC	Baseline_TNK_PBMC	12 DPI	TNK	PBMC	Baseline	TNK	PBMC
ARPC5	0.401336	7.96992	27.0587	2.95415e-06	5.17698e-05	0.409032	0.19516	12 DPI_TNK_PBMC	Baseline_TNK_PBMC	12 DPI	TNK	PBMC	Baseline	TNK	PBMC
SLC25A5	0.582072	9.00468	27.0414	2.97128e-06	5.2003e-05	0.51714	0.287658	12 DPI_TNK_PBMC	Baseline_TNK_PBMC	12 DPI	TNK	PBMC	Baseline	TNK	PBMC
LMAN1	0.435633	6.33334	27.0444	2.97794e-06	5.20528e-05	0.203079	0.0770821	12 DPI_TNK_PBMC	Baseline_TNK_PBMC	12 DPI	TNK	PBMC	Baseline	TNK	PBMC
GTF2B	-0.455574	6.63064	27.0067	3.01137e-06	5.25699e-05	0.233117	0.148652	12 DPI_TNK_PBMC	Baseline_TNK_PBMC	12 DPI	TNK	PBMC	Baseline	TNK	PBMC
BATF	0.743085	5.27036	27.0333	3.0157e-06	5.25781e-05	0.0995553	0.0286797	12 DPI_TNK_PBMC	Baseline_TNK_PBMC	12 DPI	TNK	PBMC	Baseline	TNK	PBMC
DPM2	0.607262	5.70919	26.9327	3.11138e-06	5.4177e-05	0.144235	0.0468521	12 DPI_TNK_PBMC	Baseline_TNK_PBMC	12 DPI	TNK	PBMC	Baseline	TNK	PBMC
EIF4A1	0.539591	8.21893	26.9052	3.1158e-06	5.41848e-05	0.408211	0.215227	12 DPI_TNK_PBMC	Baseline_TNK_PBMC	12 DPI	TNK	PBMC	Baseline	TNK	PBMC
WDR61	0.644512	5.54715	26.8896	3.16307e-06	5.49367e-05	0.127882	0.045388	12 DPI_TNK_PBMC	Baseline_TNK_PBMC	12 DPI	TNK	PBMC	Baseline	TNK	PBMC
PTGER4	-0.625529	7.26531	26.8495	3.17792e-06	5.51244e-05	0.299145	0.19671	12 DPI_TNK_PBMC	Baseline_TNK_PBMC	12 DPI	TNK	PBMC	Baseline	TNK	PBMC
NUP210	0.495575	5.49473	26.8632	3.19233e-06	5.53039e-05	0.12104	0.0439239	12 DPI_TNK_PBMC	Baseline_TNK_PBMC	12 DPI	TNK	PBMC	Baseline	TNK	PBMC
TMEM273	-1.60152	1.7886	24.9616	3.19697e-06	5.53141e-05	0.00369483	0.00490914	12 DPI_TNK_PBMC	Baseline_TNK_PBMC	12 DPI	TNK	PBMC	Baseline	TNK	PBMC
ST6GAL1	-0.549845	6.16386	26.8294	3.20747e-06	5.54254e-05	0.154362	0.0964603	12 DPI_TNK_PBMC	Baseline_TNK_PBMC	12 DPI	TNK	PBMC	Baseline	TNK	PBMC
HASPIN	1.54635	2.42759	24.9715	3.2177e-06	5.55318e-05	0.0134109	0.00189475	12 DPI_TNK_PBMC	Baseline_TNK_PBMC	12 DPI	TNK	PBMC	Baseline	TNK	PBMC
ZC3H11A	-0.451609	5.81819	26.7989	3.24829e-06	5.59889e-05	0.13534	0.0822496	12 DPI_TNK_PBMC	Baseline_TNK_PBMC	12 DPI	TNK	PBMC	Baseline	TNK	PBMC
HARS	0.614631	5.23283	26.8141	3.25481e-06	5.60304e-05	0.104071	0.0359142	12 DPI_TNK_PBMC	Baseline_TNK_PBMC	12 DPI	TNK	PBMC	Baseline	TNK	PBMC
GNGT2	1.10832	3.30674	25.9312	3.26184e-06	5.60807e-05	0.0312692	0.00671777	12 DPI_TNK_PBMC	Baseline_TNK_PBMC	12 DPI	TNK	PBMC	Baseline	TNK	PBMC
PREB	0.789362	4.01947	26.6171	3.27821e-06	5.62912e-05	0.042559	0.013091	12 DPI_TNK_PBMC	Baseline_TNK_PBMC	12 DPI	TNK	PBMC	Baseline	TNK	PBMC
MAEA	0.547272	5.19284	26.7343	3.34713e-06	5.74023e-05	0.0979815	0.0333305	12 DPI_TNK_PBMC	Baseline_TNK_PBMC	12 DPI	TNK	PBMC	Baseline	TNK	PBMC
KIF18B	1.80106	2.21615	24.8657	3.39118e-06	5.80846e-05	0.0108792	0.00111963	12 DPI_TNK_PBMC	Baseline_TNK_PBMC	12 DPI	TNK	PBMC	Baseline	TNK	PBMC
HIST1H2AE	1.60571	2.80542	25.0565	3.39846e-06	5.81363e-05	0.0140267	0.00275601	12 DPI_TNK_PBMC	Baseline_TNK_PBMC	12 DPI	TNK	PBMC	Baseline	TNK	PBMC
USP1	0.466609	6.1382	26.6217	3.45417e-06	5.90152e-05	0.161204	0.0672638	12 DPI_TNK_PBMC	Baseline_TNK_PBMC	12 DPI	TNK	PBMC	Baseline	TNK	PBMC
ZC3HAV1	-0.472215	7.82856	26.5674	3.50558e-06	5.98187e-05	0.402737	0.259237	12 DPI_TNK_PBMC	Baseline_TNK_PBMC	12 DPI	TNK	PBMC	Baseline	TNK	PBMC
MAML3	-0.887826	5.58419	26.5573	3.5403e-06	6.03356e-05	0.0879234	0.0707088	12 DPI_TNK_PBMC	Baseline_TNK_PBMC	12 DPI	TNK	PBMC	Baseline	TNK	PBMC
AKAP2	-1.82986	2.44087	25.3896	3.60261e-06	6.13208e-05	0.00581594	0.00973215	12 DPI_TNK_PBMC	Baseline_TNK_PBMC	12 DPI	TNK	PBMC	Baseline	TNK	PBMC
CHCHD1	0.768344	5.40717	26.4994	3.62883e-06	6.16832e-05	0.110024	0.0341056	12 DPI_TNK_PBMC	Baseline_TNK_PBMC	12 DPI	TNK	PBMC	Baseline	TNK	PBMC
CSNK1G3	-0.663813	5.72388	26.4799	3.63294e-06	6.16832e-05	0.120766	0.0785462	12 DPI_TNK_PBMC	Baseline_TNK_PBMC	12 DPI	TNK	PBMC	Baseline	TNK	PBMC
DAD1	0.503291	7.92477	26.4342	3.67304e-06	6.22863e-05	0.447759	0.195332	12 DPI_TNK_PBMC	Baseline_TNK_PBMC	12 DPI	TNK	PBMC	Baseline	TNK	PBMC
NABP2	0.599893	5.22793	26.4484	3.69744e-06	6.26222e-05	0.102497	0.0338472	12 DPI_TNK_PBMC	Baseline_TNK_PBMC	12 DPI	TNK	PBMC	Baseline	TNK	PBMC
RGS16	-1.81234	2.08141	24.9346	3.73439e-06	6.31695e-05	0.00431064	0.00620102	12 DPI_TNK_PBMC	Baseline_TNK_PBMC	12 DPI	TNK	PBMC	Baseline	TNK	PBMC
HNRNPA2B1	0.33039	10.1175	26.3812	3.74067e-06	6.31973e-05	0.832296	0.509431	12 DPI_TNK_PBMC	Baseline_TNK_PBMC	12 DPI	TNK	PBMC	Baseline	TNK	PBMC
SLC25A11	0.721632	4.97571	26.394	3.76851e-06	6.3589e-05	0.090455	0.0290242	12 DPI_TNK_PBMC	Baseline_TNK_PBMC	12 DPI	TNK	PBMC	Baseline	TNK	PBMC
CAVIN2	-1.43163	3.43399	26.1405	3.79441e-06	6.39469e-05	0.0173794	0.0223926	12 DPI_TNK_PBMC	Baseline_TNK_PBMC	12 DPI	TNK	PBMC	Baseline	TNK	PBMC
LOC722431	-3.80585	1.66735	24.5811	3.84907e-06	6.45489e-05	0.000615806	0.000344501	12 DPI_TNK_PBMC	Baseline_TNK_PBMC	12 DPI	TNK	PBMC	Baseline	TNK	PBMC
HVCN1	-1.97763	2.60079	25.3577	3.8444e-06	6.45489e-05	0.00670544	0.0123159	12 DPI_TNK_PBMC	Baseline_TNK_PBMC	12 DPI	TNK	PBMC	Baseline	TNK	PBMC
GP9	-1.79575	1.76968	24.4808	3.8416e-06	6.45489e-05	0.00335272	0.00577039	12 DPI_TNK_PBMC	Baseline_TNK_PBMC	12 DPI	TNK	PBMC	Baseline	TNK	PBMC
FABP5	1.31775	4.86219	26.2989	3.83596e-06	6.45489e-05	0.0472802	0.0127465	12 DPI_TNK_PBMC	Baseline_TNK_PBMC	12 DPI	TNK	PBMC	Baseline	TNK	PBMC
ITGAL	0.578829	6.32102	26.2985	3.86489e-06	6.47346e-05	0.208279	0.0688141	12 DPI_TNK_PBMC	Baseline_TNK_PBMC	12 DPI	TNK	PBMC	Baseline	TNK	PBMC
G3BP2	-0.375755	6.92421	26.2807	3.87849e-06	6.48826e-05	0.258775	0.152614	12 DPI_TNK_PBMC	Baseline_TNK_PBMC	12 DPI	TNK	PBMC	Baseline	TNK	PBMC
WDFY2	-0.60447	5.59982	26.2723	3.91086e-06	6.5344e-05	0.108792	0.0664887	12 DPI_TNK_PBMC	Baseline_TNK_PBMC	12 DPI	TNK	PBMC	Baseline	TNK	PBMC
MRPS17	0.8987	4.53974	26.2142	3.95182e-06	6.59476e-05	0.0658228	0.0178279	12 DPI_TNK_PBMC	Baseline_TNK_PBMC	12 DPI	TNK	PBMC	Baseline	TNK	PBMC
DENND6A	-0.542378	5.13882	26.2257	3.99384e-06	6.65672e-05	0.0888129	0.0561536	12 DPI_TNK_PBMC	Baseline_TNK_PBMC	12 DPI	TNK	PBMC	Baseline	TNK	PBMC
ATAD2	0.708186	5.38572	26.2145	4.00953e-06	6.66657e-05	0.0975026	0.0331582	12 DPI_TNK_PBMC	Baseline_TNK_PBMC	12 DPI	TNK	PBMC	Baseline	TNK	PBMC
CCNI	-0.599017	8.72356	26.1854	4.00704e-06	6.66657e-05	0.590147	0.411851	12 DPI_TNK_PBMC	Baseline_TNK_PBMC	12 DPI	TNK	PBMC	Baseline	TNK	PBMC
ZBTB10	-0.919503	3.73132	26.1313	4.02481e-06	6.68383e-05	0.0304482	0.0235122	12 DPI_TNK_PBMC	Baseline_TNK_PBMC	12 DPI	TNK	PBMC	Baseline	TNK	PBMC
MRPS34	0.568812	6.74333	26.1692	4.03737e-06	6.69653e-05	0.23209	0.0881922	12 DPI_TNK_PBMC	Baseline_TNK_PBMC	12 DPI	TNK	PBMC	Baseline	TNK	PBMC
NKG2D	0.600757	6.28816	26.1651	4.05115e-06	6.71123e-05	0.18221	0.0657135	12 DPI_TNK_PBMC	Baseline_TNK_PBMC	12 DPI	TNK	PBMC	Baseline	TNK	PBMC
PGM2L1	-0.80762	4.26118	26.1651	4.08367e-06	6.75688e-05	0.0405748	0.0274739	12 DPI_TNK_PBMC	Baseline_TNK_PBMC	12 DPI	TNK	PBMC	Baseline	TNK	PBMC
NSD2	0.766699	5.22912	26.105	4.16998e-06	6.89133e-05	0.091755	0.0285936	12 DPI_TNK_PBMC	Baseline_TNK_PBMC	12 DPI	TNK	PBMC	Baseline	TNK	PBMC
RBBP7	0.457383	6.52304	26.0754	4.17506e-06	6.89138e-05	0.206774	0.0877616	12 DPI_TNK_PBMC	Baseline_TNK_PBMC	12 DPI	TNK	PBMC	Baseline	TNK	PBMC
LOC693803	-0.60809	5.04423	26.095	4.18515e-06	6.89968e-05	0.0844338	0.0540005	12 DPI_TNK_PBMC	Baseline_TNK_PBMC	12 DPI	TNK	PBMC	Baseline	TNK	PBMC
COPS3	0.439909	5.84322	26.041	4.24213e-06	6.98516e-05	0.144304	0.0553785	12 DPI_TNK_PBMC	Baseline_TNK_PBMC	12 DPI	TNK	PBMC	Baseline	TNK	PBMC
NDUFS6	0.496443	6.77221	25.9862	4.30508e-06	7.08027e-05	0.250359	0.0946516	12 DPI_TNK_PBMC	Baseline_TNK_PBMC	12 DPI	TNK	PBMC	Baseline	TNK	PBMC
TMEM70	0.827423	4.85653	25.9874	4.33615e-06	7.12277e-05	0.074102	0.0247179	12 DPI_TNK_PBMC	Baseline_TNK_PBMC	12 DPI	TNK	PBMC	Baseline	TNK	PBMC
PPP1R18	0.460975	7.23409	25.9458	4.36293e-06	7.15815e-05	0.288265	0.121523	12 DPI_TNK_PBMC	Baseline_TNK_PBMC	12 DPI	TNK	PBMC	Baseline	TNK	PBMC
GEN1	1.42608	2.62457	24.3464	4.37268e-06	7.16551e-05	0.0164899	0.00275601	12 DPI_TNK_PBMC	Baseline_TNK_PBMC	12 DPI	TNK	PBMC	Baseline	TNK	PBMC
SSH2	-0.586017	8.34333	25.9278	4.3877e-06	7.1815e-05	0.447554	0.252089	12 DPI_TNK_PBMC	Baseline_TNK_PBMC	12 DPI	TNK	PBMC	Baseline	TNK	PBMC
KLHL11	-0.785005	3.51617	25.8138	4.39746e-06	7.18884e-05	0.0253165	0.0194643	12 DPI_TNK_PBMC	Baseline_TNK_PBMC	12 DPI	TNK	PBMC	Baseline	TNK	PBMC
ATP5PD	0.515505	7.49083	25.9176	4.40549e-06	7.19334e-05	0.373384	0.147705	12 DPI_TNK_PBMC	Baseline_TNK_PBMC	12 DPI	TNK	PBMC	Baseline	TNK	PBMC
EFHD2	0.716202	5.19464	25.9415	4.41732e-06	7.20404e-05	0.107492	0.0310051	12 DPI_TNK_PBMC	Baseline_TNK_PBMC	12 DPI	TNK	PBMC	Baseline	TNK	PBMC
EME1	1.31516	2.53022	24.2729	4.44081e-06	7.22506e-05	0.0156004	0.00284213	12 DPI_TNK_PBMC	Baseline_TNK_PBMC	12 DPI	TNK	PBMC	Baseline	TNK	PBMC
RRM1	0.577518	6.4097	25.9054	4.4358e-06	7.22506e-05	0.164489	0.0733787	12 DPI_TNK_PBMC	Baseline_TNK_PBMC	12 DPI	TNK	PBMC	Baseline	TNK	PBMC
S100A11-1	1.41661	2.8415	24.4666	4.46629e-06	7.25785e-05	0.0216216	0.00353113	12 DPI_TNK_PBMC	Baseline_TNK_PBMC	12 DPI	TNK	PBMC	Baseline	TNK	PBMC
BCLAF1	-0.379485	7.32469	25.8134	4.57021e-06	7.41788e-05	0.318782	0.192662	12 DPI_TNK_PBMC	Baseline_TNK_PBMC	12 DPI	TNK	PBMC	Baseline	TNK	PBMC
MCL1	-0.469989	7.02792	25.8094	4.57779e-06	7.42136e-05	0.278481	0.182327	12 DPI_TNK_PBMC	Baseline_TNK_PBMC	12 DPI	TNK	PBMC	Baseline	TNK	PBMC
IL6ST	-0.527987	7.11926	25.7635	4.65207e-06	7.53282e-05	0.270544	0.171217	12 DPI_TNK_PBMC	Baseline_TNK_PBMC	12 DPI	TNK	PBMC	Baseline	TNK	PBMC
ABI3	0.680327	4.48389	25.7608	4.6618e-06	7.53963e-05	0.0650701	0.0206701	12 DPI_TNK_PBMC	Baseline_TNK_PBMC	12 DPI	TNK	PBMC	Baseline	TNK	PBMC
FAM129C	-2.94597	0.952233	24.0781	4.76904e-06	7.70392e-05	0.000342114	0.00206701	12 DPI_TNK_PBMC	Baseline_TNK_PBMC	12 DPI	TNK	PBMC	Baseline	TNK	PBMC
WASF2	-0.332984	7.25753	25.6555	4.83278e-06	7.79765e-05	0.306261	0.178796	12 DPI_TNK_PBMC	Baseline_TNK_PBMC	12 DPI	TNK	PBMC	Baseline	TNK	PBMC
GPATCH11	0.680984	4.74248	25.6371	4.90749e-06	7.90884e-05	0.0879234	0.0247179	12 DPI_TNK_PBMC	Baseline_TNK_PBMC	12 DPI	TNK	PBMC	Baseline	TNK	PBMC
BAZ1B	0.450653	6.28616	25.6083	4.92814e-06	7.93274e-05	0.185631	0.0695031	12 DPI_TNK_PBMC	Baseline_TNK_PBMC	12 DPI	TNK	PBMC	Baseline	TNK	PBMC
TBC1D10B	0.895808	3.41293	25.0289	4.93742e-06	7.9383e-05	0.0329114	0.00792352	12 DPI_TNK_PBMC	Baseline_TNK_PBMC	12 DPI	TNK	PBMC	Baseline	TNK	PBMC
LRRC25	-2.02439	1.72078	23.7993	4.95471e-06	7.95671e-05	0.00287376	0.00577039	12 DPI_TNK_PBMC	Baseline_TNK_PBMC	12 DPI	TNK	PBMC	Baseline	TNK	PBMC
FBXO22	0.744076	4.16179	25.5068	4.96707e-06	7.96718e-05	0.0552172	0.0155887	12 DPI_TNK_PBMC	Baseline_TNK_PBMC	12 DPI	TNK	PBMC	Baseline	TNK	PBMC
LOC106999631	-3.0206	2.14324	24.1884	4.98923e-06	7.99332e-05	0.00260007	0.00499526	12 DPI_TNK_PBMC	Baseline_TNK_PBMC	12 DPI	TNK	PBMC	Baseline	TNK	PBMC
KBTBD8	-1.39404	2.23036	24.3099	5.02503e-06	8.04122e-05	0.00656859	0.00792352	12 DPI_TNK_PBMC	Baseline_TNK_PBMC	12 DPI	TNK	PBMC	Baseline	TNK	PBMC
LOC114677681	1.02458	3.85334	25.2469	5.036e-06	8.04934e-05	0.0468012	0.0106795	12 DPI_TNK_PBMC	Baseline_TNK_PBMC	12 DPI	TNK	PBMC	Baseline	TNK	PBMC
LOC114678346	-0.496539	6.87105	25.532	5.05077e-06	8.06349e-05	0.258638	0.160193	12 DPI_TNK_PBMC	Baseline_TNK_PBMC	12 DPI	TNK	PBMC	Baseline	TNK	PBMC
ADD3	-0.399456	7.75378	25.5111	5.08504e-06	8.10871e-05	0.40349	0.248557	12 DPI_TNK_PBMC	Baseline_TNK_PBMC	12 DPI	TNK	PBMC	Baseline	TNK	PBMC
PFDN6	0.611599	6.54755	25.4898	5.13526e-06	8.16158e-05	0.217585	0.079752	12 DPI_TNK_PBMC	Baseline_TNK_PBMC	12 DPI	TNK	PBMC	Baseline	TNK	PBMC
PSMD8	0.413228	6.941	25.4868	5.13384e-06	8.16158e-05	0.261238	0.114891	12 DPI_TNK_PBMC	Baseline_TNK_PBMC	12 DPI	TNK	PBMC	Baseline	TNK	PBMC
LCK	0.387061	8.66153	25.4824	5.13616e-06	8.16158e-05	0.597263	0.277668	12 DPI_TNK_PBMC	Baseline_TNK_PBMC	12 DPI	TNK	PBMC	Baseline	TNK	PBMC
ETS2	-0.716888	4.55333	25.5145	5.15031e-06	8.17454e-05	0.0544646	0.038498	12 DPI_TNK_PBMC	Baseline_TNK_PBMC	12 DPI	TNK	PBMC	Baseline	TNK	PBMC
CISD3	0.650425	6.37607	25.4746	5.16746e-06	8.18861e-05	0.208963	0.0724313	12 DPI_TNK_PBMC	Baseline_TNK_PBMC	12 DPI	TNK	PBMC	Baseline	TNK	PBMC
SNIP1	-0.447674	5.36232	25.4863	5.17119e-06	8.18861e-05	0.104755	0.0608905	12 DPI_TNK_PBMC	Baseline_TNK_PBMC	12 DPI	TNK	PBMC	Baseline	TNK	PBMC
FNBP4	-0.416412	7.08863	25.416	5.26164e-06	8.32217e-05	0.289497	0.171475	12 DPI_TNK_PBMC	Baseline_TNK_PBMC	12 DPI	TNK	PBMC	Baseline	TNK	PBMC
PSMC3IP	1.21164	2.76549	24.0716	5.2768e-06	8.33649e-05	0.0185426	0.00370338	12 DPI_TNK_PBMC	Baseline_TNK_PBMC	12 DPI	TNK	PBMC	Baseline	TNK	PBMC
HCK	-1.97183	2.19472	24.1182	5.33913e-06	8.4252e-05	0.00485802	0.0092154	12 DPI_TNK_PBMC	Baseline_TNK_PBMC	12 DPI	TNK	PBMC	Baseline	TNK	PBMC
CIAO2A	0.516737	6.42228	25.3763	5.34798e-06	8.42941e-05	0.207663	0.0771682	12 DPI_TNK_PBMC	Baseline_TNK_PBMC	12 DPI	TNK	PBMC	Baseline	TNK	PBMC
STARD3NL	0.728312	5.20933	25.3839	5.37859e-06	8.46786e-05	0.100376	0.0313496	12 DPI_TNK_PBMC	Baseline_TNK_PBMC	12 DPI	TNK	PBMC	Baseline	TNK	PBMC
ELOVL1	0.515976	5.30965	25.3574	5.42567e-06	8.53212e-05	0.113035	0.0407372	12 DPI_TNK_PBMC	Baseline_TNK_PBMC	12 DPI	TNK	PBMC	Baseline	TNK	PBMC
XYLB	1.94705	1.84448	23.9252	5.53507e-06	8.67415e-05	0.00903182	0.000947377	12 DPI_TNK_PBMC	Baseline_TNK_PBMC	12 DPI	TNK	PBMC	Baseline	TNK	PBMC
ARHGAP12	-0.676536	5.36056	25.2946	5.53447e-06	8.67415e-05	0.0900445	0.0664025	12 DPI_TNK_PBMC	Baseline_TNK_PBMC	12 DPI	TNK	PBMC	Baseline	TNK	PBMC
PABPC1	-0.608782	9.72576	25.277	5.52444e-06	8.67415e-05	0.764557	0.611489	12 DPI_TNK_PBMC	Baseline_TNK_PBMC	12 DPI	TNK	PBMC	Baseline	TNK	PBMC
TOPORS	-0.585669	5.12504	25.2557	5.62493e-06	8.80004e-05	0.0864181	0.0552063	12 DPI_TNK_PBMC	Baseline_TNK_PBMC	12 DPI	TNK	PBMC	Baseline	TNK	PBMC
PSMB8	0.479945	8.94714	25.2248	5.62831e-06	8.80004e-05	0.61779	0.314615	12 DPI_TNK_PBMC	Baseline_TNK_PBMC	12 DPI	TNK	PBMC	Baseline	TNK	PBMC
NDUFC1	0.572768	7.61417	25.1938	5.69326e-06	8.8914e-05	0.399179	0.156145	12 DPI_TNK_PBMC	Baseline_TNK_PBMC	12 DPI	TNK	PBMC	Baseline	TNK	PBMC
MLEC	0.78752	5.67828	25.1928	5.74076e-06	8.95532e-05	0.114745	0.0407372	12 DPI_TNK_PBMC	Baseline_TNK_PBMC	12 DPI	TNK	PBMC	Baseline	TNK	PBMC
C1QBP	0.592693	7.01104	25.1471	5.79308e-06	9.02661e-05	0.24858	0.109551	12 DPI_TNK_PBMC	Baseline_TNK_PBMC	12 DPI	TNK	PBMC	Baseline	TNK	PBMC
BTG1	-0.632525	9.15753	25.1251	5.8316e-06	9.07625e-05	0.657133	0.495909	12 DPI_TNK_PBMC	Baseline_TNK_PBMC	12 DPI	TNK	PBMC	Baseline	TNK	PBMC
CDK2AP1	1.13952	3.14478	24.1841	5.86845e-06	9.10244e-05	0.023948	0.00525364	12 DPI_TNK_PBMC	Baseline_TNK_PBMC	12 DPI	TNK	PBMC	Baseline	TNK	PBMC
ABCA1	-0.89652	4.02617	25.1191	5.86789e-06	9.10244e-05	0.0342114	0.0235983	12 DPI_TNK_PBMC	Baseline_TNK_PBMC	12 DPI	TNK	PBMC	Baseline	TNK	PBMC
TUT4	-0.446343	6.74529	25.1109	5.8675e-06	9.10244e-05	0.228053	0.139264	12 DPI_TNK_PBMC	Baseline_TNK_PBMC	12 DPI	TNK	PBMC	Baseline	TNK	PBMC
AURKB	0.866849	4.7347	25.0519	6.01744e-06	9.32292e-05	0.0675334	0.0198949	12 DPI_TNK_PBMC	Baseline_TNK_PBMC	12 DPI	TNK	PBMC	Baseline	TNK	PBMC
PSMA6	0.508643	7.64268	25.0136	6.07091e-06	9.39509e-05	0.380157	0.166136	12 DPI_TNK_PBMC	Baseline_TNK_PBMC	12 DPI	TNK	PBMC	Baseline	TNK	PBMC
SBDS	-0.596384	4.99489	25.0374	6.08682e-06	9.40904e-05	0.0777968	0.0532254	12 DPI_TNK_PBMC	Baseline_TNK_PBMC	12 DPI	TNK	PBMC	Baseline	TNK	PBMC
DHX40	-0.629674	4.97192	25.0094	6.14873e-06	9.48645e-05	0.0764967	0.0483163	12 DPI_TNK_PBMC	Baseline_TNK_PBMC	12 DPI	TNK	PBMC	Baseline	TNK	PBMC
ZFP36L1	-0.474368	8.26722	24.9761	6.15082e-06	9.48645e-05	0.507013	0.327362	12 DPI_TNK_PBMC	Baseline_TNK_PBMC	12 DPI	TNK	PBMC	Baseline	TNK	PBMC
LOC720636	0.693253	7.90811	24.9475	6.21537e-06	9.56988e-05	0.460212	0.163982	12 DPI_TNK_PBMC	Baseline_TNK_PBMC	12 DPI	TNK	PBMC	Baseline	TNK	PBMC
KDM7A	-0.624493	5.31439	24.9682	6.21895e-06	9.56988e-05	0.0972973	0.0614934	12 DPI_TNK_PBMC	Baseline_TNK_PBMC	12 DPI	TNK	PBMC	Baseline	TNK	PBMC
SUCO	-0.522964	5.47763	24.9319	6.29106e-06	9.66994e-05	0.106055	0.0632159	12 DPI_TNK_PBMC	Baseline_TNK_PBMC	12 DPI	TNK	PBMC	Baseline	TNK	PBMC
UBE2N	0.507522	6.81361	24.9005	6.32796e-06	9.7157e-05	0.234964	0.101456	12 DPI_TNK_PBMC	Baseline_TNK_PBMC	12 DPI	TNK	PBMC	Baseline	TNK	PBMC
ABITRAM	0.712524	4.56586	24.8914	6.36367e-06	9.75953e-05	0.0737598	0.0211007	12 DPI_TNK_PBMC	Baseline_TNK_PBMC	12 DPI	TNK	PBMC	Baseline	TNK	PBMC
GPR155	-0.782062	4.79997	24.9008	6.39847e-06	9.78538e-05	0.060349	0.0446129	12 DPI_TNK_PBMC	Baseline_TNK_PBMC	12 DPI	TNK	PBMC	Baseline	TNK	PBMC
ITPK1	0.580576	4.69487	24.8908	6.40205e-06	9.78538e-05	0.0793705	0.0274739	12 DPI_TNK_PBMC	Baseline_TNK_PBMC	12 DPI	TNK	PBMC	Baseline	TNK	PBMC
CHCHD2	0.472263	9.39701	24.8668	6.39523e-06	9.78538e-05	0.715019	0.381879	12 DPI_TNK_PBMC	Baseline_TNK_PBMC	12 DPI	TNK	PBMC	Baseline	TNK	PBMC
LOC114672763	-2.54781	0.952807	23.0966	6.46408e-06	9.86496e-05	0.00047896	0.00180863	12 DPI_TNK_PBMC	Baseline_TNK_PBMC	12 DPI	TNK	PBMC	Baseline	TNK	PBMC
WDR62	1.19539	3.19331	23.9408	6.46859e-06	9.86496e-05	0.0251112	0.00439239	12 DPI_TNK_PBMC	Baseline_TNK_PBMC	12 DPI	TNK	PBMC	Baseline	TNK	PBMC
KLRC3	0.958776	6.754	24.8335	6.48758e-06	9.88107e-05	0.163804	0.0511584	12 DPI_TNK_PBMC	Baseline_TNK_PBMC	12 DPI	TNK	PBMC	Baseline	TNK	PBMC
TARS	0.626585	4.72738	24.8505	6.49365e-06	9.88107e-05	0.072323	0.0242012	12 DPI_TNK_PBMC	Baseline_TNK_PBMC	12 DPI	TNK	PBMC	Baseline	TNK	PBMC
NDUFB10	0.50871	7.33133	24.8104	6.53005e-06	9.92538e-05	0.33753	0.134183	12 DPI_TNK_PBMC	Baseline_TNK_PBMC	12 DPI	TNK	PBMC	Baseline	TNK	PBMC
MEF2C	-1.82518	3.30191	24.4946	6.55313e-06	9.94938e-05	0.0116319	0.0191198	12 DPI_TNK_PBMC	Baseline_TNK_PBMC	12 DPI	TNK	PBMC	Baseline	TNK	PBMC
WDR34	0.820095	4.16841	24.7157	6.56492e-06	9.95618e-05	0.0507013	0.01378	12 DPI_TNK_PBMC	Baseline_TNK_PBMC	12 DPI	TNK	PBMC	Baseline	TNK	PBMC
SNRPD2	0.577603	8.67804	24.7887	6.57707e-06	9.96353e-05	0.583989	0.256912	12 DPI_TNK_PBMC	Baseline_TNK_PBMC	12 DPI	TNK	PBMC	Baseline	TNK	PBMC
ESAM	-1.22982	2.71131	24.1266	6.61701e-06	0.000100129	0.0114266	0.0119714	12 DPI_TNK_PBMC	Baseline_TNK_PBMC	12 DPI	TNK	PBMC	Baseline	TNK	PBMC
SLC35A1	-0.516671	4.839	24.7776	6.68766e-06	0.000101086	0.0739651	0.04401	12 DPI_TNK_PBMC	Baseline_TNK_PBMC	12 DPI	TNK	PBMC	Baseline	TNK	PBMC
ATP5MF	0.679844	8.59331	24.6891	6.81613e-06	0.000102914	0.5948	0.234002	12 DPI_TNK_PBMC	Baseline_TNK_PBMC	12 DPI	TNK	PBMC	Baseline	TNK	PBMC
LOC114675375	-1.60919	1.86642	23.164	6.83503e-06	0.000103085	0.00437906	0.00620102	12 DPI_TNK_PBMC	Baseline_TNK_PBMC	12 DPI	TNK	PBMC	Baseline	TNK	PBMC
MS4A1	-2.15521	4.16759	24.5859	6.89567e-06	0.00010377	0.0182005	0.0380673	12 DPI_TNK_PBMC	Baseline_TNK_PBMC	12 DPI	TNK	PBMC	Baseline	TNK	PBMC
CAMK4	-0.42888	8.95806	24.6578	6.89271e-06	0.00010377	0.587273	0.326931	12 DPI_TNK_PBMC	Baseline_TNK_PBMC	12 DPI	TNK	PBMC	Baseline	TNK	PBMC
ARHGAP24	-1.84731	2.30781	23.5708	6.93744e-06	0.000104276	0.00547383	0.0092154	12 DPI_TNK_PBMC	Baseline_TNK_PBMC	12 DPI	TNK	PBMC	Baseline	TNK	PBMC
UNG	0.923644	3.57303	24.2199	6.95224e-06	0.000104276	0.0311324	0.00912927	12 DPI_TNK_PBMC	Baseline_TNK_PBMC	12 DPI	TNK	PBMC	Baseline	TNK	PBMC
SLAMF7	0.902492	4.54455	24.627	6.94504e-06	0.000104276	0.0633596	0.0154164	12 DPI_TNK_PBMC	Baseline_TNK_PBMC	12 DPI	TNK	PBMC	Baseline	TNK	PBMC
ZNF672	0.854418	3.65949	24.2562	7.07922e-06	0.000106064	0.0379747	0.00947377	12 DPI_TNK_PBMC	Baseline_TNK_PBMC	12 DPI	TNK	PBMC	Baseline	TNK	PBMC
TUBB1	-1.64785	3.1367	24.1981	7.13502e-06	0.000106574	0.0127951	0.0204117	12 DPI_TNK_PBMC	Baseline_TNK_PBMC	12 DPI	TNK	PBMC	Baseline	TNK	PBMC
SLC43A3	1.39141	2.97621	23.3923	7.1439e-06	0.000106574	0.0213479	0.00387564	12 DPI_TNK_PBMC	Baseline_TNK_PBMC	12 DPI	TNK	PBMC	Baseline	TNK	PBMC
POLR2L	0.66205	7.45678	24.5568	7.15154e-06	0.000106574	0.365378	0.125312	12 DPI_TNK_PBMC	Baseline_TNK_PBMC	12 DPI	TNK	PBMC	Baseline	TNK	PBMC
FBXO32	-0.650774	3.95883	24.5603	7.15237e-06	0.000106574	0.034622	0.0242012	12 DPI_TNK_PBMC	Baseline_TNK_PBMC	12 DPI	TNK	PBMC	Baseline	TNK	PBMC
NDUFA12	0.565753	6.80947	24.5605	7.14863e-06	0.000106574	0.252138	0.097666	12 DPI_TNK_PBMC	Baseline_TNK_PBMC	12 DPI	TNK	PBMC	Baseline	TNK	PBMC
PYCARD	0.526284	6.95349	24.5449	7.18623e-06	0.000106962	0.250564	0.103264	12 DPI_TNK_PBMC	Baseline_TNK_PBMC	12 DPI	TNK	PBMC	Baseline	TNK	PBMC
ADAP1	1.24015	2.73897	23.24	7.23073e-06	0.00010739	0.0187479	0.00353113	12 DPI_TNK_PBMC	Baseline_TNK_PBMC	12 DPI	TNK	PBMC	Baseline	TNK	PBMC
PABPC4	-0.5543	5.37203	24.5472	7.22702e-06	0.00010739	0.0907287	0.0670916	12 DPI_TNK_PBMC	Baseline_TNK_PBMC	12 DPI	TNK	PBMC	Baseline	TNK	PBMC
NEK2	2.24137	1.95753	23.3763	7.25264e-06	0.00010749	0.00759494	0.000689002	12 DPI_TNK_PBMC	Baseline_TNK_PBMC	12 DPI	TNK	PBMC	Baseline	TNK	PBMC
CCNL1	-0.419731	7.04892	24.5176	7.25326e-06	0.00010749	0.292097	0.157265	12 DPI_TNK_PBMC	Baseline_TNK_PBMC	12 DPI	TNK	PBMC	Baseline	TNK	PBMC
NAA38	0.66138	6.12961	24.465	7.4203e-06	0.000109846	0.172152	0.05779	12 DPI_TNK_PBMC	Baseline_TNK_PBMC	12 DPI	TNK	PBMC	Baseline	TNK	PBMC
CC2D2B	1.63435	2.57219	22.934	7.43889e-06	0.000109972	0.0156688	0.00223926	12 DPI_TNK_PBMC	Baseline_TNK_PBMC	12 DPI	TNK	PBMC	Baseline	TNK	PBMC
TMEM14C	0.559619	6.7436	24.445	7.45297e-06	0.000109972	0.236401	0.0875032	12 DPI_TNK_PBMC	Baseline_TNK_PBMC	12 DPI	TNK	PBMC	Baseline	TNK	PBMC
HIKESHI	0.506294	6.61333	24.4483	7.44617e-06	0.000109972	0.234622	0.0886229	12 DPI_TNK_PBMC	Baseline_TNK_PBMC	12 DPI	TNK	PBMC	Baseline	TNK	PBMC
BLNK	-2.24581	1.46663	22.5381	7.5274e-06	0.00011083	0.00171057	0.00404789	12 DPI_TNK_PBMC	Baseline_TNK_PBMC	12 DPI	TNK	PBMC	Baseline	TNK	PBMC
GNAI2	0.474549	6.61671	24.4184	7.52633e-06	0.00011083	0.221964	0.0848333	12 DPI_TNK_PBMC	Baseline_TNK_PBMC	12 DPI	TNK	PBMC	Baseline	TNK	PBMC
LOC107000585	-2.0878	1.3574	22.4575	7.53673e-06	0.000110848	0.00177899	0.00361726	12 DPI_TNK_PBMC	Baseline_TNK_PBMC	12 DPI	TNK	PBMC	Baseline	TNK	PBMC
BDH1	0.551985	5.10568	24.4171	7.59927e-06	0.000111647	0.0906603	0.0325553	12 DPI_TNK_PBMC	Baseline_TNK_PBMC	12 DPI	TNK	PBMC	Baseline	TNK	PBMC
MGLL	-1.45213	1.72604	22.7285	7.64383e-06	0.000112181	0.00348957	0.00430626	12 DPI_TNK_PBMC	Baseline_TNK_PBMC	12 DPI	TNK	PBMC	Baseline	TNK	PBMC
RBM48	-0.57864	5.13	24.3732	7.71032e-06	0.000113035	0.092713	0.0577039	12 DPI_TNK_PBMC	Baseline_TNK_PBMC	12 DPI	TNK	PBMC	Baseline	TNK	PBMC
LY9	-0.544623	5.97001	24.3447	7.7394e-06	0.000113339	0.135888	0.0941349	12 DPI_TNK_PBMC	Baseline_TNK_PBMC	12 DPI	TNK	PBMC	Baseline	TNK	PBMC
ZNF394	-0.451555	5.91585	24.3143	7.82695e-06	0.000114499	0.149983	0.0932736	12 DPI_TNK_PBMC	Baseline_TNK_PBMC	12 DPI	TNK	PBMC	Baseline	TNK	PBMC
CD79A	-0.770311	5.99529	24.308	7.84137e-06	0.000114587	0.117893	0.100508	12 DPI_TNK_PBMC	Baseline_TNK_PBMC	12 DPI	TNK	PBMC	Baseline	TNK	PBMC
MRPL15	0.618747	4.54048	24.2803	7.93537e-06	0.000115836	0.0615121	0.0211007	12 DPI_TNK_PBMC	Baseline_TNK_PBMC	12 DPI	TNK	PBMC	Baseline	TNK	PBMC
WDR18	0.652688	4.88641	24.2611	8.03351e-06	0.000117143	0.0774547	0.0263543	12 DPI_TNK_PBMC	Baseline_TNK_PBMC	12 DPI	TNK	PBMC	Baseline	TNK	PBMC
PCMTD2	-0.806533	4.60709	24.262	8.05028e-06	0.000117262	0.0552172	0.0465937	12 DPI_TNK_PBMC	Baseline_TNK_PBMC	12 DPI	TNK	PBMC	Baseline	TNK	PBMC
NF1	-0.680351	4.7879	24.2578	8.05913e-06	0.000117266	0.0610332	0.0427181	12 DPI_TNK_PBMC	Baseline_TNK_PBMC	12 DPI	TNK	PBMC	Baseline	TNK	PBMC
VDAC1	0.55039	6.55531	24.2185	8.09086e-06	0.000117602	0.189258	0.0817328	12 DPI_TNK_PBMC	Baseline_TNK_PBMC	12 DPI	TNK	PBMC	Baseline	TNK	PBMC
LOC106992311	-0.683619	4.08235	24.1865	8.22362e-06	0.000119405	0.0401642	0.0294548	12 DPI_TNK_PBMC	Baseline_TNK_PBMC	12 DPI	TNK	PBMC	Baseline	TNK	PBMC
IKBIP	1.02993	2.99921	23.2111	8.29258e-06	0.000120134	0.0232638	0.00525364	12 DPI_TNK_PBMC	Baseline_TNK_PBMC	12 DPI	TNK	PBMC	Baseline	TNK	PBMC
JMY	-0.737813	5.16808	24.1672	8.30027e-06	0.000120134	0.0780021	0.0538283	12 DPI_TNK_PBMC	Baseline_TNK_PBMC	12 DPI	TNK	PBMC	Baseline	TNK	PBMC
FYTTD1	-0.426718	6.21251	24.1508	8.29157e-06	0.000120134	0.17612	0.109121	12 DPI_TNK_PBMC	Baseline_TNK_PBMC	12 DPI	TNK	PBMC	Baseline	TNK	PBMC
FANCG	0.931672	3.43112	23.6144	8.34305e-06	0.000120625	0.0318166	0.0078374	12 DPI_TNK_PBMC	Baseline_TNK_PBMC	12 DPI	TNK	PBMC	Baseline	TNK	PBMC
CEBPD	-1.66882	2.65766	23.3898	8.468e-06	0.000122302	0.00821074	0.0106795	12 DPI_TNK_PBMC	Baseline_TNK_PBMC	12 DPI	TNK	PBMC	Baseline	TNK	PBMC
SIAH1	-0.812995	3.94075	24.0803	8.49131e-06	0.000122508	0.0356483	0.0282491	12 DPI_TNK_PBMC	Baseline_TNK_PBMC	12 DPI	TNK	PBMC	Baseline	TNK	PBMC
TMEM63A	-0.577063	5.29307	24.0883	8.53085e-06	0.000122949	0.0957236	0.059857	12 DPI_TNK_PBMC	Baseline_TNK_PBMC	12 DPI	TNK	PBMC	Baseline	TNK	PBMC
PRIM2	0.703724	5.17608	24.0803	8.57603e-06	0.000123469	0.0977078	0.0298855	12 DPI_TNK_PBMC	Baseline_TNK_PBMC	12 DPI	TNK	PBMC	Baseline	TNK	PBMC
ZRANB1	-0.670133	4.52071	24.0055	8.83407e-06	0.00012705	0.0525488	0.036431	12 DPI_TNK_PBMC	Baseline_TNK_PBMC	12 DPI	TNK	PBMC	Baseline	TNK	PBMC
PELI2	-1.0299	3.33846	23.7871	8.88423e-06	0.000127637	0.0186794	0.0168805	12 DPI_TNK_PBMC	Baseline_TNK_PBMC	12 DPI	TNK	PBMC	Baseline	TNK	PBMC
REL	-0.479563	6.61525	23.9098	9.03765e-06	0.000129704	0.217995	0.124365	12 DPI_TNK_PBMC	Baseline_TNK_PBMC	12 DPI	TNK	PBMC	Baseline	TNK	PBMC
GNG5	0.506298	8.34732	23.8761	9.13915e-06	0.000131023	0.527267	0.235725	12 DPI_TNK_PBMC	Baseline_TNK_PBMC	12 DPI	TNK	PBMC	Baseline	TNK	PBMC
LRRC42	0.76881	4.34003	23.8357	9.18844e-06	0.000131592	0.0522066	0.0173112	12 DPI_TNK_PBMC	Baseline_TNK_PBMC	12 DPI	TNK	PBMC	Baseline	TNK	PBMC
RPL5	-0.519532	11.8208	23.8545	9.20944e-06	0.000131616	0.938009	0.859099	12 DPI_TNK_PBMC	Baseline_TNK_PBMC	12 DPI	TNK	PBMC	Baseline	TNK	PBMC
CENPK	0.508343	6.00382	23.869	9.20416e-06	0.000131616	0.167568	0.0649384	12 DPI_TNK_PBMC	Baseline_TNK_PBMC	12 DPI	TNK	PBMC	Baseline	TNK	PBMC
POP5	0.582249	5.35784	23.8739	9.23197e-06	0.000131728	0.106876	0.0363448	12 DPI_TNK_PBMC	Baseline_TNK_PBMC	12 DPI	TNK	PBMC	Baseline	TNK	PBMC
LEPROT	-0.509054	5.27758	23.8687	9.23789e-06	0.000131728	0.0962025	0.0585652	12 DPI_TNK_PBMC	Baseline_TNK_PBMC	12 DPI	TNK	PBMC	Baseline	TNK	PBMC
TMEM14B	0.456968	7.5972	23.8448	9.2463e-06	0.000131728	0.391858	0.165619	12 DPI_TNK_PBMC	Baseline_TNK_PBMC	12 DPI	TNK	PBMC	Baseline	TNK	PBMC
JAK1	-0.32344	8.94088	23.8302	9.29174e-06	0.000132238	0.641259	0.391095	12 DPI_TNK_PBMC	Baseline_TNK_PBMC	12 DPI	TNK	PBMC	Baseline	TNK	PBMC
SNX25	-0.729834	4.56956	23.8202	9.44519e-06	0.000134281	0.0515908	0.0340195	12 DPI_TNK_PBMC	Baseline_TNK_PBMC	12 DPI	TNK	PBMC	Baseline	TNK	PBMC
PLAAT2	2.44821	1.66859	22.9703	9.53158e-06	0.000135227	0.00499487	0.000430626	12 DPI_TNK_PBMC	Baseline_TNK_PBMC	12 DPI	TNK	PBMC	Baseline	TNK	PBMC
NUDCD2	0.65541	5.63375	23.7819	9.52815e-06	0.000135227	0.129593	0.045388	12 DPI_TNK_PBMC	Baseline_TNK_PBMC	12 DPI	TNK	PBMC	Baseline	TNK	PBMC
CSGALNACT2	-0.574763	5.94999	23.7603	9.5614e-06	0.000135509	0.138283	0.0883645	12 DPI_TNK_PBMC	Baseline_TNK_PBMC	12 DPI	TNK	PBMC	Baseline	TNK	PBMC
PSMG1	0.555221	5.82445	23.7248	9.71141e-06	0.000137493	0.156278	0.0542589	12 DPI_TNK_PBMC	Baseline_TNK_PBMC	12 DPI	TNK	PBMC	Baseline	TNK	PBMC
SEPTIN9	-0.434038	7.80163	23.6861	9.79295e-06	0.000138503	0.403832	0.269572	12 DPI_TNK_PBMC	Baseline_TNK_PBMC	12 DPI	TNK	PBMC	Baseline	TNK	PBMC
WDR1	0.42073	7.40971	23.65	9.92548e-06	0.000140232	0.312761	0.146585	12 DPI_TNK_PBMC	Baseline_TNK_PBMC	12 DPI	TNK	PBMC	Baseline	TNK	PBMC
ATXN7L3B	-0.479296	6.52835	23.6305	1.00044e-05	0.000141201	0.214642	0.133063	12 DPI_TNK_PBMC	Baseline_TNK_PBMC	12 DPI	TNK	PBMC	Baseline	TNK	PBMC
PF4V1	-1.14677	4.86598	23.6517	1.00188e-05	0.000141258	0.0485802	0.0576178	12 DPI_TNK_PBMC	Baseline_TNK_PBMC	12 DPI	TNK	PBMC	Baseline	TNK	PBMC
LANCL1	0.672225	4.21267	23.5168	1.02719e-05	0.000144676	0.0569962	0.0167083	12 DPI_TNK_PBMC	Baseline_TNK_PBMC	12 DPI	TNK	PBMC	Baseline	TNK	PBMC
AKT1	0.889873	3.57082	23.1692	1.03275e-05	0.00014531	0.0384536	0.00930152	12 DPI_TNK_PBMC	Baseline_TNK_PBMC	12 DPI	TNK	PBMC	Baseline	TNK	PBMC
DDX11	1.14206	3.478	22.9854	1.03459e-05	0.000145418	0.0322272	0.00723452	12 DPI_TNK_PBMC	Baseline_TNK_PBMC	12 DPI	TNK	PBMC	Baseline	TNK	PBMC
CCDC34	1.10051	3.44516	22.9742	1.03586e-05	0.000145447	0.0302429	0.00628714	12 DPI_TNK_PBMC	Baseline_TNK_PBMC	12 DPI	TNK	PBMC	Baseline	TNK	PBMC
SLC2A8	1.34135	2.18376	21.9998	1.04178e-05	0.000146128	0.012453	0.00206701	12 DPI_TNK_PBMC	Baseline_TNK_PBMC	12 DPI	TNK	PBMC	Baseline	TNK	PBMC
BCL11B	-0.395775	7.57821	23.4975	1.04901e-05	0.000146991	0.355251	0.200155	12 DPI_TNK_PBMC	Baseline_TNK_PBMC	12 DPI	TNK	PBMC	Baseline	TNK	PBMC
SURF6	0.657809	3.59435	23.2084	1.05657e-05	0.000147874	0.0365378	0.011024	12 DPI_TNK_PBMC	Baseline_TNK_PBMC	12 DPI	TNK	PBMC	Baseline	TNK	PBMC
ARRDC3	-0.487964	4.99809	23.5037	1.05748e-05	0.000147874	0.0808758	0.0510723	12 DPI_TNK_PBMC	Baseline_TNK_PBMC	12 DPI	TNK	PBMC	Baseline	TNK	PBMC
PLD3	-0.396086	6.84158	23.4615	1.06344e-05	0.000148555	0.264865	0.150375	12 DPI_TNK_PBMC	Baseline_TNK_PBMC	12 DPI	TNK	PBMC	Baseline	TNK	PBMC
LAP3	0.582417	6.28848	23.4621	1.06573e-05	0.000148722	0.171878	0.0695031	12 DPI_TNK_PBMC	Baseline_TNK_PBMC	12 DPI	TNK	PBMC	Baseline	TNK	PBMC
PTP4A3	-0.980395	3.45591	23.3367	1.06796e-05	0.000148881	0.0227848	0.0186892	12 DPI_TNK_PBMC	Baseline_TNK_PBMC	12 DPI	TNK	PBMC	Baseline	TNK	PBMC
CCT4	0.430509	7.13641	23.404	1.08597e-05	0.000151237	0.283134	0.130566	12 DPI_TNK_PBMC	Baseline_TNK_PBMC	12 DPI	TNK	PBMC	Baseline	TNK	PBMC
MBTPS1	-0.474046	5.60499	23.3913	1.09594e-05	0.00015247	0.120903	0.0730342	12 DPI_TNK_PBMC	Baseline_TNK_PBMC	12 DPI	TNK	PBMC	Baseline	TNK	PBMC
NFX1	-0.551413	5.47571	23.375	1.1035e-05	0.000153209	0.105713	0.0631298	12 DPI_TNK_PBMC	Baseline_TNK_PBMC	12 DPI	TNK	PBMC	Baseline	TNK	PBMC
U2AF1	0.339035	7.93235	23.3603	1.10282e-05	0.000153209	0.460828	0.212988	12 DPI_TNK_PBMC	Baseline_TNK_PBMC	12 DPI	TNK	PBMC	Baseline	TNK	PBMC
EIF3F	-0.404133	9.29458	23.3383	1.11145e-05	0.000154156	0.710298	0.449918	12 DPI_TNK_PBMC	Baseline_TNK_PBMC	12 DPI	TNK	PBMC	Baseline	TNK	PBMC
ELOC	0.705365	6.32492	23.3191	1.123e-05	0.0001556	0.181731	0.0645078	12 DPI_TNK_PBMC	Baseline_TNK_PBMC	12 DPI	TNK	PBMC	Baseline	TNK	PBMC
MRPL36	0.530901	5.36707	23.3289	1.12529e-05	0.000155759	0.115156	0.0394454	12 DPI_TNK_PBMC	Baseline_TNK_PBMC	12 DPI	TNK	PBMC	Baseline	TNK	PBMC
ARHGEF1	-0.454501	7.87382	23.2788	1.13609e-05	0.000157094	0.440369	0.277926	12 DPI_TNK_PBMC	Baseline_TNK_PBMC	12 DPI	TNK	PBMC	Baseline	TNK	PBMC
CEP120	-0.632043	5.41337	23.2712	1.14665e-05	0.000158394	0.103524	0.062613	12 DPI_TNK_PBMC	Baseline_TNK_PBMC	12 DPI	TNK	PBMC	Baseline	TNK	PBMC
LOC712324	0.60424	5.80463	23.2557	1.15248e-05	0.000159038	0.138214	0.0445267	12 DPI_TNK_PBMC	Baseline_TNK_PBMC	12 DPI	TNK	PBMC	Baseline	TNK	PBMC
LOC699655	0.504418	6.04023	23.1972	1.17531e-05	0.000162024	0.151693	0.0582207	12 DPI_TNK_PBMC	Baseline_TNK_PBMC	12 DPI	TNK	PBMC	Baseline	TNK	PBMC
PIN4	0.797958	5.57383	23.1916	1.18229e-05	0.000162821	0.152788	0.0409095	12 DPI_TNK_PBMC	Baseline_TNK_PBMC	12 DPI	TNK	PBMC	Baseline	TNK	PBMC
KCNG2	-0.987028	3.14412	22.9051	1.18746e-05	0.000163369	0.016832	0.0139523	12 DPI_TNK_PBMC	Baseline_TNK_PBMC	12 DPI	TNK	PBMC	Baseline	TNK	PBMC
KANSL2	-0.523567	5.72013	23.1636	1.19005e-05	0.00016356	0.128224	0.0785462	12 DPI_TNK_PBMC	Baseline_TNK_PBMC	12 DPI	TNK	PBMC	Baseline	TNK	PBMC
PIK3IP1	-0.496128	5.64073	23.161	1.19184e-05	0.000163641	0.121724	0.0773405	12 DPI_TNK_PBMC	Baseline_TNK_PBMC	12 DPI	TNK	PBMC	Baseline	TNK	PBMC
CAPNS1	0.542969	5.43654	23.1236	1.21246e-05	0.000166304	0.12453	0.0415124	12 DPI_TNK_PBMC	Baseline_TNK_PBMC	12 DPI	TNK	PBMC	Baseline	TNK	PBMC
SMC3	0.426066	6.68802	23.0651	1.23027e-05	0.000168578	0.209853	0.0946516	12 DPI_TNK_PBMC	Baseline_TNK_PBMC	12 DPI	TNK	PBMC	Baseline	TNK	PBMC
APOBEC3H	0.631916	6.26853	23.0641	1.23296e-05	0.000168777	0.186315	0.062613	12 DPI_TNK_PBMC	Baseline_TNK_PBMC	12 DPI	TNK	PBMC	Baseline	TNK	PBMC
SAE1	0.524701	6.08072	23.0311	1.24883e-05	0.000170778	0.153062	0.0643355	12 DPI_TNK_PBMC	Baseline_TNK_PBMC	12 DPI	TNK	PBMC	Baseline	TNK	PBMC
ATP6V0B	0.491771	6.14825	22.9922	1.26627e-05	0.000172989	0.180705	0.0671777	12 DPI_TNK_PBMC	Baseline_TNK_PBMC	12 DPI	TNK	PBMC	Baseline	TNK	PBMC
LOC721108	-2.76631	0.995774	21.4354	1.27848e-05	0.000174482	0.00047896	0.00206701	12 DPI_TNK_PBMC	Baseline_TNK_PBMC	12 DPI	TNK	PBMC	Baseline	TNK	PBMC
TPR	0.333831	7.26317	22.9528	1.28085e-05	0.000174631	0.329456	0.141934	12 DPI_TNK_PBMC	Baseline_TNK_PBMC	12 DPI	TNK	PBMC	Baseline	TNK	PBMC
CNR2	-1.88191	1.31781	21.1257	1.30027e-05	0.000177101	0.00171057	0.00292826	12 DPI_TNK_PBMC	Baseline_TNK_PBMC	12 DPI	TNK	PBMC	Baseline	TNK	PBMC
HBQ1	1.17604	3.90975	22.6135	1.31501e-05	0.000178931	0.0384536	0.00912927	12 DPI_TNK_PBMC	Baseline_TNK_PBMC	12 DPI	TNK	PBMC	Baseline	TNK	PBMC
TMBIM6	0.374021	7.87833	22.8435	1.33298e-05	0.000181194	0.440301	0.196968	12 DPI_TNK_PBMC	Baseline_TNK_PBMC	12 DPI	TNK	PBMC	Baseline	TNK	PBMC
ZNF267	-0.520666	5.00839	22.8483	1.34367e-05	0.000182466	0.0812863	0.0504694	12 DPI_TNK_PBMC	Baseline_TNK_PBMC	12 DPI	TNK	PBMC	Baseline	TNK	PBMC
CMBL	-0.667425	4.00794	22.823	1.34771e-05	0.000182832	0.0342114	0.0241151	12 DPI_TNK_PBMC	Baseline_TNK_PBMC	12 DPI	TNK	PBMC	Baseline	TNK	PBMC
ISG20	0.51431	8.2949	22.7924	1.35813e-05	0.000184001	0.520698	0.21161	12 DPI_TNK_PBMC	Baseline_TNK_PBMC	12 DPI	TNK	PBMC	Baseline	TNK	PBMC
SEPTIN6	-0.305419	8.33611	22.7905	1.35902e-05	0.000184001	0.520698	0.303505	12 DPI_TNK_PBMC	Baseline_TNK_PBMC	12 DPI	TNK	PBMC	Baseline	TNK	PBMC
SNRNP25	0.411531	6.82519	22.7889	1.36133e-05	0.000184131	0.259665	0.108346	12 DPI_TNK_PBMC	Baseline_TNK_PBMC	12 DPI	TNK	PBMC	Baseline	TNK	PBMC
CD300H	-2.11149	1.48005	21.0857	1.38856e-05	0.000187628	0.00171057	0.00404789	12 DPI_TNK_PBMC	Baseline_TNK_PBMC	12 DPI	TNK	PBMC	Baseline	TNK	PBMC
PHF1	-0.451459	6.20827	22.7334	1.39067e-05	0.000187727	0.177694	0.110154	12 DPI_TNK_PBMC	Baseline_TNK_PBMC	12 DPI	TNK	PBMC	Baseline	TNK	PBMC
MARCH7	-0.485084	6.36927	22.7192	1.39733e-05	0.000188439	0.188779	0.111102	12 DPI_TNK_PBMC	Baseline_TNK_PBMC	12 DPI	TNK	PBMC	Baseline	TNK	PBMC
SIGLEC11	-2.00863	2.04329	21.5425	1.40721e-05	0.000189583	0.00403695	0.00809577	12 DPI_TNK_PBMC	Baseline_TNK_PBMC	12 DPI	TNK	PBMC	Baseline	TNK	PBMC
NDUFB8	0.404103	8.05125	22.6307	1.44166e-05	0.000194033	0.494902	0.216949	12 DPI_TNK_PBMC	Baseline_TNK_PBMC	12 DPI	TNK	PBMC	Baseline	TNK	PBMC
ARID5B	-0.43202	7.0495	22.6036	1.45673e-05	0.000195869	0.261923	0.134441	12 DPI_TNK_PBMC	Baseline_TNK_PBMC	12 DPI	TNK	PBMC	Baseline	TNK	PBMC
CFP	-0.469868	6.358	22.5904	1.46538e-05	0.000196838	0.175368	0.111188	12 DPI_TNK_PBMC	Baseline_TNK_PBMC	12 DPI	TNK	PBMC	Baseline	TNK	PBMC
RNF157	0.978323	3.24016	21.9514	1.47501e-05	0.000197936	0.027027	0.00637327	12 DPI_TNK_PBMC	Baseline_TNK_PBMC	12 DPI	TNK	PBMC	Baseline	TNK	PBMC
AZGP1	-2.56338	0.971766	21.0323	1.47662e-05	0.000197958	0.000547383	0.00129188	12 DPI_TNK_PBMC	Baseline_TNK_PBMC	12 DPI	TNK	PBMC	Baseline	TNK	PBMC
ZC3H12D	-0.662095	5.56196	22.5667	1.48358e-05	0.000198695	0.0955183	0.0539144	12 DPI_TNK_PBMC	Baseline_TNK_PBMC	12 DPI	TNK	PBMC	Baseline	TNK	PBMC
OASL	1.31638	3.27432	21.7963	1.49289e-05	0.000199415	0.0266849	0.00473689	12 DPI_TNK_PBMC	Baseline_TNK_PBMC	12 DPI	TNK	PBMC	Baseline	TNK	PBMC
BLOC1S5	0.694929	4.4442	22.533	1.49334e-05	0.000199415	0.065207	0.0192059	12 DPI_TNK_PBMC	Baseline_TNK_PBMC	12 DPI	TNK	PBMC	Baseline	TNK	PBMC
SEC13	0.424372	6.00034	22.546	1.49328e-05	0.000199415	0.166131	0.0649384	12 DPI_TNK_PBMC	Baseline_TNK_PBMC	12 DPI	TNK	PBMC	Baseline	TNK	PBMC
NOTCH1	0.75329	3.54614	22.1835	1.51839e-05	0.000202561	0.0377694	0.00964603	12 DPI_TNK_PBMC	Baseline_TNK_PBMC	12 DPI	TNK	PBMC	Baseline	TNK	PBMC
SLAMF6	0.589705	5.63189	22.4924	1.5274e-05	0.000203563	0.144988	0.043321	12 DPI_TNK_PBMC	Baseline_TNK_PBMC	12 DPI	TNK	PBMC	Baseline	TNK	PBMC
CR2	-1.08492	2.67157	21.8732	1.54405e-05	0.000205582	0.00937393	0.00938765	12 DPI_TNK_PBMC	Baseline_TNK_PBMC	12 DPI	TNK	PBMC	Baseline	TNK	PBMC
MIS18BP1	0.537705	5.52466	22.4607	1.54629e-05	0.000205679	0.11235	0.0410817	12 DPI_TNK_PBMC	Baseline_TNK_PBMC	12 DPI	TNK	PBMC	Baseline	TNK	PBMC
MRPS22	0.688336	4.51679	22.4438	1.54817e-05	0.000205728	0.0676018	0.0211868	12 DPI_TNK_PBMC	Baseline_TNK_PBMC	12 DPI	TNK	PBMC	Baseline	TNK	PBMC
MALT1	-0.598822	6.65385	22.4337	1.55184e-05	0.000206015	0.195826	0.111963	12 DPI_TNK_PBMC	Baseline_TNK_PBMC	12 DPI	TNK	PBMC	Baseline	TNK	PBMC
LOC114671461	0.992308	3.63442	22.0522	1.57634e-05	0.000208861	0.035922	0.0092154	12 DPI_TNK_PBMC	Baseline_TNK_PBMC	12 DPI	TNK	PBMC	Baseline	TNK	PBMC
USP20	-0.582735	4.94369	22.418	1.57527e-05	0.000208861	0.0762915	0.046766	12 DPI_TNK_PBMC	Baseline_TNK_PBMC	12 DPI	TNK	PBMC	Baseline	TNK	PBMC
AKT3	-0.730664	6.40718	22.3873	1.57948e-05	0.000209074	0.149367	0.0931014	12 DPI_TNK_PBMC	Baseline_TNK_PBMC	12 DPI	TNK	PBMC	Baseline	TNK	PBMC
LOC106996415	0.786423	5.02544	22.4026	1.58253e-05	0.000209274	0.0739651	0.0231677	12 DPI_TNK_PBMC	Baseline_TNK_PBMC	12 DPI	TNK	PBMC	Baseline	TNK	PBMC
LOC106998680	-2.55314	1.08819	20.723	1.59267e-05	0.000210412	0.000752651	0.00249763	12 DPI_TNK_PBMC	Baseline_TNK_PBMC	12 DPI	TNK	PBMC	Baseline	TNK	PBMC
ACTR2	-0.357191	8.16544	22.3395	1.60552e-05	0.000211904	0.458296	0.291534	12 DPI_TNK_PBMC	Baseline_TNK_PBMC	12 DPI	TNK	PBMC	Baseline	TNK	PBMC
MDH2	0.445143	7.25805	22.3285	1.61288e-05	0.000212669	0.298392	0.144174	12 DPI_TNK_PBMC	Baseline_TNK_PBMC	12 DPI	TNK	PBMC	Baseline	TNK	PBMC
DYNLL1	0.624047	7.15789	22.3241	1.61587e-05	0.000212858	0.252001	0.0894841	12 DPI_TNK_PBMC	Baseline_TNK_PBMC	12 DPI	TNK	PBMC	Baseline	TNK	PBMC
FDXR	0.817882	3.45959	21.931	1.62368e-05	0.000213681	0.0344167	0.00869865	12 DPI_TNK_PBMC	Baseline_TNK_PBMC	12 DPI	TNK	PBMC	Baseline	TNK	PBMC
CLIP4	-0.719039	4.14313	22.3228	1.62747e-05	0.000213972	0.0400274	0.0296271	12 DPI_TNK_PBMC	Baseline_TNK_PBMC	12 DPI	TNK	PBMC	Baseline	TNK	PBMC
TNFSF8	-0.55733	5.85671	22.2575	1.66055e-05	0.000218111	0.132398	0.0806993	12 DPI_TNK_PBMC	Baseline_TNK_PBMC	12 DPI	TNK	PBMC	Baseline	TNK	PBMC
INPP5D	-0.444138	7.00669	22.2449	1.66368e-05	0.000218311	0.252412	0.140729	12 DPI_TNK_PBMC	Baseline_TNK_PBMC	12 DPI	TNK	PBMC	Baseline	TNK	PBMC
GALK1	0.703923	4.80225	22.2621	1.66537e-05	0.000218323	0.0894287	0.0241151	12 DPI_TNK_PBMC	Baseline_TNK_PBMC	12 DPI	TNK	PBMC	Baseline	TNK	PBMC
FOXN3	-0.483896	7.7462	22.2354	1.66894e-05	0.000218581	0.367841	0.216347	12 DPI_TNK_PBMC	Baseline_TNK_PBMC	12 DPI	TNK	PBMC	Baseline	TNK	PBMC
PDZD11	0.546833	5.59437	22.2212	1.68891e-05	0.000220985	0.126651	0.0450435	12 DPI_TNK_PBMC	Baseline_TNK_PBMC	12 DPI	TNK	PBMC	Baseline	TNK	PBMC
GSTP1	0.437821	9.42693	22.1873	1.69871e-05	0.000222053	0.696066	0.367324	12 DPI_TNK_PBMC	Baseline_TNK_PBMC	12 DPI	TNK	PBMC	Baseline	TNK	PBMC
LMNA	-1.1564	4.61928	22.2043	1.70443e-05	0.000222424	0.0299008	0.0245457	12 DPI_TNK_PBMC	Baseline_TNK_PBMC	12 DPI	TNK	PBMC	Baseline	TNK	PBMC
DPM1	-0.477589	5.35115	22.1958	1.70481e-05	0.000222424	0.0991447	0.058479	12 DPI_TNK_PBMC	Baseline_TNK_PBMC	12 DPI	TNK	PBMC	Baseline	TNK	PBMC
TOX2	-0.70672	4.21287	22.196	1.70825e-05	0.000222661	0.039001	0.0269572	12 DPI_TNK_PBMC	Baseline_TNK_PBMC	12 DPI	TNK	PBMC	Baseline	TNK	PBMC
ZNF441	-0.891324	2.9083	21.796	1.71062e-05	0.000222757	0.0151215	0.0127465	12 DPI_TNK_PBMC	Baseline_TNK_PBMC	12 DPI	TNK	PBMC	Baseline	TNK	PBMC
MCM8	0.959827	3.06082	21.4324	1.72166e-05	0.00022398	0.0238796	0.00525364	12 DPI_TNK_PBMC	Baseline_TNK_PBMC	12 DPI	TNK	PBMC	Baseline	TNK	PBMC
MAGOHB	0.646172	4.68683	22.1451	1.73777e-05	0.000225861	0.0726651	0.0226509	12 DPI_TNK_PBMC	Baseline_TNK_PBMC	12 DPI	TNK	PBMC	Baseline	TNK	PBMC
LOC106993086	-0.720193	4.24699	22.1365	1.74719e-05	0.000226868	0.0428327	0.0316941	12 DPI_TNK_PBMC	Baseline_TNK_PBMC	12 DPI	TNK	PBMC	Baseline	TNK	PBMC
TRAIP	1.40064	2.32158	20.7649	1.76406e-05	0.000228841	0.0131372	0.00215313	12 DPI_TNK_PBMC	Baseline_TNK_PBMC	12 DPI	TNK	PBMC	Baseline	TNK	PBMC
GPR160	-0.561259	4.50663	22.0723	1.79374e-05	0.000232471	0.0536435	0.0366032	12 DPI_TNK_PBMC	Baseline_TNK_PBMC	12 DPI	TNK	PBMC	Baseline	TNK	PBMC
FBXL12	-0.69843	3.99286	22.045	1.79644e-05	0.000232599	0.0383852	0.0284213	12 DPI_TNK_PBMC	Baseline_TNK_PBMC	12 DPI	TNK	PBMC	Baseline	TNK	PBMC
NCBP2	0.52806	7.01183	22.0225	1.80773e-05	0.000233839	0.295176	0.115925	12 DPI_TNK_PBMC	Baseline_TNK_PBMC	12 DPI	TNK	PBMC	Baseline	TNK	PBMC
LILRA5	-2.25641	1.35739	20.3958	1.81167e-05	0.000234126	0.00143688	0.00378951	12 DPI_TNK_PBMC	Baseline_TNK_PBMC	12 DPI	TNK	PBMC	Baseline	TNK	PBMC
NHP2	0.456172	7.24335	22.0086	1.81654e-05	0.000234533	0.300034	0.133925	12 DPI_TNK_PBMC	Baseline_TNK_PBMC	12 DPI	TNK	PBMC	Baseline	TNK	PBMC
RTCB	0.4659	5.3757	22.0249	1.81902e-05	0.000234632	0.110161	0.0414262	12 DPI_TNK_PBMC	Baseline_TNK_PBMC	12 DPI	TNK	PBMC	Baseline	TNK	PBMC
MRPL41	0.572853	7.28229	21.9974	1.82416e-05	0.000235072	0.290455	0.114719	12 DPI_TNK_PBMC	Baseline_TNK_PBMC	12 DPI	TNK	PBMC	Baseline	TNK	PBMC
EHBP1L1	0.786069	3.84553	21.8118	1.84006e-05	0.000236897	0.0441327	0.0112824	12 DPI_TNK_PBMC	Baseline_TNK_PBMC	12 DPI	TNK	PBMC	Baseline	TNK	PBMC
AP1S1	0.509134	6.20819	21.9767	1.84285e-05	0.000237033	0.180021	0.0680389	12 DPI_TNK_PBMC	Baseline_TNK_PBMC	12 DPI	TNK	PBMC	Baseline	TNK	PBMC
MANF	0.597196	5.97685	21.9719	1.84868e-05	0.000237558	0.149162	0.0534838	12 DPI_TNK_PBMC	Baseline_TNK_PBMC	12 DPI	TNK	PBMC	Baseline	TNK	PBMC
ANP32B	0.402832	8.67243	21.957	1.85083e-05	0.00023761	0.550804	0.27629	12 DPI_TNK_PBMC	Baseline_TNK_PBMC	12 DPI	TNK	PBMC	Baseline	TNK	PBMC
MRPS11	0.493338	5.32139	21.9637	1.8616e-05	0.000238769	0.107082	0.0391009	12 DPI_TNK_PBMC	Baseline_TNK_PBMC	12 DPI	TNK	PBMC	Baseline	TNK	PBMC
GRK3	-1.07206	2.83951	21.5139	1.86829e-05	0.000239401	0.0117003	0.0113685	12 DPI_TNK_PBMC	Baseline_TNK_PBMC	12 DPI	TNK	PBMC	Baseline	TNK	PBMC
C16H17orf53	1.72354	1.9256	20.7395	1.87095e-05	0.000239516	0.00930551	0.00111963	12 DPI_TNK_PBMC	Baseline_TNK_PBMC	12 DPI	TNK	PBMC	Baseline	TNK	PBMC
ALYREF	1.04077	3.73189	21.6365	1.87489e-05	0.000239796	0.0362641	0.00895702	12 DPI_TNK_PBMC	Baseline_TNK_PBMC	12 DPI	TNK	PBMC	Baseline	TNK	PBMC
CYP27A1	-2.10539	1.20233	20.2321	1.88498e-05	0.00024086	0.00123161	0.00284213	12 DPI_TNK_PBMC	Baseline_TNK_PBMC	12 DPI	TNK	PBMC	Baseline	TNK	PBMC
ALAS1	0.733102	3.84535	21.745	1.89609e-05	0.000242054	0.041259	0.011713	12 DPI_TNK_PBMC	Baseline_TNK_PBMC	12 DPI	TNK	PBMC	Baseline	TNK	PBMC
IFT22	1.05793	3.09831	21.1609	1.9047e-05	0.000242925	0.0227164	0.00490914	12 DPI_TNK_PBMC	Baseline_TNK_PBMC	12 DPI	TNK	PBMC	Baseline	TNK	PBMC
LOC698354	1.57847	3.58557	21.2816	1.90769e-05	0.000243079	0.0253849	0.00482301	12 DPI_TNK_PBMC	Baseline_TNK_PBMC	12 DPI	TNK	PBMC	Baseline	TNK	PBMC
COX17	0.734571	6.40318	21.8796	1.91016e-05	0.000243166	0.194526	0.0679528	12 DPI_TNK_PBMC	Baseline_TNK_PBMC	12 DPI	TNK	PBMC	Baseline	TNK	PBMC
FGD2	-2.06827	2.53438	21.1134	1.92505e-05	0.000244833	0.00615806	0.0125743	12 DPI_TNK_PBMC	Baseline_TNK_PBMC	12 DPI	TNK	PBMC	Baseline	TNK	PBMC
UBE2L3	0.421827	7.08859	21.8468	1.92987e-05	0.000245217	0.288471	0.129016	12 DPI_TNK_PBMC	Baseline_TNK_PBMC	12 DPI	TNK	PBMC	Baseline	TNK	PBMC
NUP37	0.639312	4.4387	21.8162	1.95174e-05	0.000247766	0.0648649	0.0181724	12 DPI_TNK_PBMC	Baseline_TNK_PBMC	12 DPI	TNK	PBMC	Baseline	TNK	PBMC
BLVRB	0.542154	4.97962	21.7742	2.00052e-05	0.000253485	0.0955183	0.0289381	12 DPI_TNK_PBMC	Baseline_TNK_PBMC	12 DPI	TNK	PBMC	Baseline	TNK	PBMC
MAGOH	0.422467	6.44407	21.7547	1.99993e-05	0.000253485	0.200958	0.0856946	12 DPI_TNK_PBMC	Baseline_TNK_PBMC	12 DPI	TNK	PBMC	Baseline	TNK	PBMC
NOP10	0.59679	7.81669	21.7241	2.01947e-05	0.00025565	0.425385	0.160021	12 DPI_TNK_PBMC	Baseline_TNK_PBMC	12 DPI	TNK	PBMC	Baseline	TNK	PBMC
CCDC6	-0.542542	4.77004	21.7294	2.03689e-05	0.000257615	0.0678755	0.0403927	12 DPI_TNK_PBMC	Baseline_TNK_PBMC	12 DPI	TNK	PBMC	Baseline	TNK	PBMC
CD37	-0.33868	8.93877	21.6951	2.04098e-05	0.000257894	0.680192	0.417707	12 DPI_TNK_PBMC	Baseline_TNK_PBMC	12 DPI	TNK	PBMC	Baseline	TNK	PBMC
TGFBR2	-0.57341	7.10645	21.6891	2.04654e-05	0.000258357	0.258707	0.144001	12 DPI_TNK_PBMC	Baseline_TNK_PBMC	12 DPI	TNK	PBMC	Baseline	TNK	PBMC
TRAPPC3	0.511619	6.21592	21.6898	2.05114e-05	0.000258698	0.180226	0.0654552	12 DPI_TNK_PBMC	Baseline_TNK_PBMC	12 DPI	TNK	PBMC	Baseline	TNK	PBMC
ZNF830	-0.507258	5.2145	21.6963	2.05558e-05	0.000259018	0.0946288	0.059857	12 DPI_TNK_PBMC	Baseline_TNK_PBMC	12 DPI	TNK	PBMC	Baseline	TNK	PBMC
RNASEH2C	0.483213	7.19675	21.6546	2.07341e-05	0.000261024	0.296271	0.125657	12 DPI_TNK_PBMC	Baseline_TNK_PBMC	12 DPI	TNK	PBMC	Baseline	TNK	PBMC
LOC106993144	-2.58447	0.81831	20.7724	2.10408e-05	0.000264641	0.000273691	0.00129188	12 DPI_TNK_PBMC	Baseline_TNK_PBMC	12 DPI	TNK	PBMC	Baseline	TNK	PBMC
AHI1	-0.458359	6.5434	21.6059	2.11261e-05	0.000265468	0.186863	0.108432	12 DPI_TNK_PBMC	Baseline_TNK_PBMC	12 DPI	TNK	PBMC	Baseline	TNK	PBMC
C1QA	-2.21421	1.24448	19.952	2.14979e-05	0.000269892	0.00130003	0.00292826	12 DPI_TNK_PBMC	Baseline_TNK_PBMC	12 DPI	TNK	PBMC	Baseline	TNK	PBMC
GALT	-0.46384	5.68429	21.5389	2.17303e-05	0.000272558	0.128567	0.076307	12 DPI_TNK_PBMC	Baseline_TNK_PBMC	12 DPI	TNK	PBMC	Baseline	TNK	PBMC
SDE2	-0.54579	5.0862	21.5337	2.18671e-05	0.000274022	0.0869654	0.0580484	12 DPI_TNK_PBMC	Baseline_TNK_PBMC	12 DPI	TNK	PBMC	Baseline	TNK	PBMC
LOC701240	-2.39823	2.43261	20.6677	2.18886e-05	0.00027404	0.00383168	0.0127465	12 DPI_TNK_PBMC	Baseline_TNK_PBMC	12 DPI	TNK	PBMC	Baseline	TNK	PBMC
BCL2	-0.554544	7.40839	21.5016	2.19508e-05	0.000274566	0.267123	0.142193	12 DPI_TNK_PBMC	Baseline_TNK_PBMC	12 DPI	TNK	PBMC	Baseline	TNK	PBMC
SIPA1L2	-0.723638	4.08124	21.4876	2.2185e-05	0.000276988	0.0356483	0.0243734	12 DPI_TNK_PBMC	Baseline_TNK_PBMC	12 DPI	TNK	PBMC	Baseline	TNK	PBMC
PRNP	-0.609304	4.51929	21.5027	2.21816e-05	0.000276988	0.0552857	0.0383257	12 DPI_TNK_PBMC	Baseline_TNK_PBMC	12 DPI	TNK	PBMC	Baseline	TNK	PBMC
PRCP	-1.22041	3.05027	21.1923	2.22954e-05	0.000277876	0.0151215	0.013091	12 DPI_TNK_PBMC	Baseline_TNK_PBMC	12 DPI	TNK	PBMC	Baseline	TNK	PBMC
LOC694538	0.639423	5.82256	21.4733	2.22969e-05	0.000277876	0.151762	0.0472827	12 DPI_TNK_PBMC	Baseline_TNK_PBMC	12 DPI	TNK	PBMC	Baseline	TNK	PBMC
SERTAD2	-0.731638	4.99519	21.4701	2.2406e-05	0.00027898	0.0758809	0.0573594	12 DPI_TNK_PBMC	Baseline_TNK_PBMC	12 DPI	TNK	PBMC	Baseline	TNK	PBMC
CD55	-0.569182	5.98344	21.4486	2.24447e-05	0.000279207	0.137051	0.0840582	12 DPI_TNK_PBMC	Baseline_TNK_PBMC	12 DPI	TNK	PBMC	Baseline	TNK	PBMC
ATP6V0A2	-0.561696	4.6388	21.4576	2.25599e-05	0.000280385	0.0596647	0.0366032	12 DPI_TNK_PBMC	Baseline_TNK_PBMC	12 DPI	TNK	PBMC	Baseline	TNK	PBMC
SELENOP	-1.90264	2.44406	20.6766	2.25845e-05	0.000280434	0.0056791	0.0104212	12 DPI_TNK_PBMC	Baseline_TNK_PBMC	12 DPI	TNK	PBMC	Baseline	TNK	PBMC
CDK2	0.891571	3.51567	21.0785	2.26067e-05	0.000280455	0.033664	0.00835415	12 DPI_TNK_PBMC	Baseline_TNK_PBMC	12 DPI	TNK	PBMC	Baseline	TNK	PBMC
FKBP5	-0.616202	8.42699	21.4178	2.26471e-05	0.000280701	0.45727	0.255534	12 DPI_TNK_PBMC	Baseline_TNK_PBMC	12 DPI	TNK	PBMC	Baseline	TNK	PBMC
RAB8A	0.452021	5.99246	21.423	2.26897e-05	0.000280973	0.170441	0.0627853	12 DPI_TNK_PBMC	Baseline_TNK_PBMC	12 DPI	TNK	PBMC	Baseline	TNK	PBMC
SNRPC	0.416371	6.83645	21.3989	2.28313e-05	0.00028247	0.256859	0.112049	12 DPI_TNK_PBMC	Baseline_TNK_PBMC	12 DPI	TNK	PBMC	Baseline	TNK	PBMC
PSMD11	0.484622	6.17325	21.4008	2.28612e-05	0.000282583	0.191584	0.0720007	12 DPI_TNK_PBMC	Baseline_TNK_PBMC	12 DPI	TNK	PBMC	Baseline	TNK	PBMC
PPIA	0.510479	11.1426	21.3784	2.2983e-05	0.000283832	0.899829	0.621824	12 DPI_TNK_PBMC	Baseline_TNK_PBMC	12 DPI	TNK	PBMC	Baseline	TNK	PBMC
LOC703889	1.34298	2.90723	20.4305	2.31226e-05	0.000285297	0.0194321	0.00361726	12 DPI_TNK_PBMC	Baseline_TNK_PBMC	12 DPI	TNK	PBMC	Baseline	TNK	PBMC
RORA	-0.454614	7.38644	21.3283	2.34287e-05	0.000288813	0.261444	0.149169	12 DPI_TNK_PBMC	Baseline_TNK_PBMC	12 DPI	TNK	PBMC	Baseline	TNK	PBMC
MYO1F	0.634741	6.13364	21.3226	2.35562e-05	0.000290122	0.165857	0.0511584	12 DPI_TNK_PBMC	Baseline_TNK_PBMC	12 DPI	TNK	PBMC	Baseline	TNK	PBMC
LOC708547	-2.25789	5.35938	21.3185	2.36235e-05	0.000290165	0.0470749	0.0531393	12 DPI_TNK_PBMC	Baseline_TNK_PBMC	12 DPI	TNK	PBMC	Baseline	TNK	PBMC
PSMB1	0.448375	7.8878	21.3076	2.3609e-05	0.000290165	0.429422	0.190251	12 DPI_TNK_PBMC	Baseline_TNK_PBMC	12 DPI	TNK	PBMC	Baseline	TNK	PBMC
STAT3	-0.367781	7.352	21.3092	2.35984e-05	0.000290165	0.343072	0.188528	12 DPI_TNK_PBMC	Baseline_TNK_PBMC	12 DPI	TNK	PBMC	Baseline	TNK	PBMC
AP2S1	0.423277	6.97312	21.2978	2.37122e-05	0.00029037	0.274855	0.11558	12 DPI_TNK_PBMC	Baseline_TNK_PBMC	12 DPI	TNK	PBMC	Baseline	TNK	PBMC
RACK1	-0.423086	11.4486	21.2939	2.37254e-05	0.00029037	0.917756	0.795969	12 DPI_TNK_PBMC	Baseline_TNK_PBMC	12 DPI	TNK	PBMC	Baseline	TNK	PBMC
PSMC6	0.401305	5.96475	21.3046	2.37222e-05	0.00029037	0.16141	0.065369	12 DPI_TNK_PBMC	Baseline_TNK_PBMC	12 DPI	TNK	PBMC	Baseline	TNK	PBMC
WASHC3	0.400141	6.43188	21.3032	2.369e-05	0.00029037	0.217516	0.0787185	12 DPI_TNK_PBMC	Baseline_TNK_PBMC	12 DPI	TNK	PBMC	Baseline	TNK	PBMC
TMX1	0.408879	5.69075	21.2938	2.38565e-05	0.000291713	0.145399	0.0551201	12 DPI_TNK_PBMC	Baseline_TNK_PBMC	12 DPI	TNK	PBMC	Baseline	TNK	PBMC
LOC114671716	1.08967	5.75696	21.2755	2.40556e-05	0.000293884	0.130414	0.0359142	12 DPI_TNK_PBMC	Baseline_TNK_PBMC	12 DPI	TNK	PBMC	Baseline	TNK	PBMC
TMEM263	-0.516646	5.68356	21.2637	2.40961e-05	0.000294114	0.120151	0.0796658	12 DPI_TNK_PBMC	Baseline_TNK_PBMC	12 DPI	TNK	PBMC	Baseline	TNK	PBMC
TICRR	1.6939	2.0676	20.0337	2.44248e-05	0.000297631	0.0103319	0.0010335	12 DPI_TNK_PBMC	Baseline_TNK_PBMC	12 DPI	TNK	PBMC	Baseline	TNK	PBMC
RASSF3	-0.502321	6.07761	21.2225	2.44278e-05	0.000297631	0.153678	0.0933597	12 DPI_TNK_PBMC	Baseline_TNK_PBMC	12 DPI	TNK	PBMC	Baseline	TNK	PBMC
PRDM8	-1.14443	2.35355	20.4453	2.44679e-05	0.000297853	0.00793705	0.00680389	12 DPI_TNK_PBMC	Baseline_TNK_PBMC	12 DPI	TNK	PBMC	Baseline	TNK	PBMC
HHEX	-1.82603	2.27251	20.3548	2.45233e-05	0.000298261	0.00526856	0.00930152	12 DPI_TNK_PBMC	Baseline_TNK_PBMC	12 DPI	TNK	PBMC	Baseline	TNK	PBMC
NFATC2	-0.497389	5.96123	21.2081	2.45719e-05	0.000298585	0.145946	0.0862114	12 DPI_TNK_PBMC	Baseline_TNK_PBMC	12 DPI	TNK	PBMC	Baseline	TNK	PBMC
LOC716637	0.555145	7.15532	21.1948	2.46468e-05	0.000299229	0.314814	0.109551	12 DPI_TNK_PBMC	Baseline_TNK_PBMC	12 DPI	TNK	PBMC	Baseline	TNK	PBMC
ERMP1	0.963833	3.48215	20.7982	2.47218e-05	0.000299873	0.0339377	0.00766515	12 DPI_TNK_PBMC	Baseline_TNK_PBMC	12 DPI	TNK	PBMC	Baseline	TNK	PBMC
CYC1	0.413482	7.45255	21.1531	2.50292e-05	0.000303332	0.323572	0.160279	12 DPI_TNK_PBMC	Baseline_TNK_PBMC	12 DPI	TNK	PBMC	Baseline	TNK	PBMC
TRIB2	-0.484556	6.25038	21.1542	2.50519e-05	0.000303337	0.162504	0.103867	12 DPI_TNK_PBMC	Baseline_TNK_PBMC	12 DPI	TNK	PBMC	Baseline	TNK	PBMC
XKRX	-2.13136	1.0956	19.5701	2.51973e-05	0.00030471	0.00095792	0.00232538	12 DPI_TNK_PBMC	Baseline_TNK_PBMC	12 DPI	TNK	PBMC	Baseline	TNK	PBMC
KLF7	-0.725224	4.407	21.1602	2.521e-05	0.00030471	0.0472118	0.0338472	12 DPI_TNK_PBMC	Baseline_TNK_PBMC	12 DPI	TNK	PBMC	Baseline	TNK	PBMC
LOC720904	-2.21302	1.96292	20.0592	2.52506e-05	0.000304931	0.00287376	0.00714839	12 DPI_TNK_PBMC	Baseline_TNK_PBMC	12 DPI	TNK	PBMC	Baseline	TNK	PBMC
TBC1D9	-1.80457	1.69199	19.8386	2.53579e-05	0.000305955	0.00287376	0.00465076	12 DPI_TNK_PBMC	Baseline_TNK_PBMC	12 DPI	TNK	PBMC	Baseline	TNK	PBMC
GPR65	-0.800801	5.61407	21.1042	2.55987e-05	0.000308587	0.103866	0.0805271	12 DPI_TNK_PBMC	Baseline_TNK_PBMC	12 DPI	TNK	PBMC	Baseline	TNK	PBMC
MSH2	0.577471	4.49447	21.0992	2.56286e-05	0.000308675	0.0619911	0.0201533	12 DPI_TNK_PBMC	Baseline_TNK_PBMC	12 DPI	TNK	PBMC	Baseline	TNK	PBMC
ARL4C	-0.37935	6.47624	21.0886	2.56678e-05	0.000308875	0.2013	0.114633	12 DPI_TNK_PBMC	Baseline_TNK_PBMC	12 DPI	TNK	PBMC	Baseline	TNK	PBMC
RBSN	-0.579132	4.76553	21.102	2.57724e-05	0.000309859	0.0660965	0.0439239	12 DPI_TNK_PBMC	Baseline_TNK_PBMC	12 DPI	TNK	PBMC	Baseline	TNK	PBMC
CYTH1	-0.375408	7.39898	21.0432	2.60879e-05	0.000313377	0.339514	0.193265	12 DPI_TNK_PBMC	Baseline_TNK_PBMC	12 DPI	TNK	PBMC	Baseline	TNK	PBMC
SPINT2	-0.456162	6.65854	21.0177	2.63555e-05	0.000316034	0.22949	0.136767	12 DPI_TNK_PBMC	Baseline_TNK_PBMC	12 DPI	TNK	PBMC	Baseline	TNK	PBMC
PSMA1	0.430686	7.57148	21.0181	2.63367e-05	0.000316034	0.364762	0.170356	12 DPI_TNK_PBMC	Baseline_TNK_PBMC	12 DPI	TNK	PBMC	Baseline	TNK	PBMC
KEAP1	0.543113	4.93223	20.9853	2.68988e-05	0.000322266	0.0822443	0.0285074	12 DPI_TNK_PBMC	Baseline_TNK_PBMC	12 DPI	TNK	PBMC	Baseline	TNK	PBMC
LOC703455	-0.530578	12.5439	20.9566	2.69467e-05	0.000322556	0.95142	0.950478	12 DPI_TNK_PBMC	Baseline_TNK_PBMC	12 DPI	TNK	PBMC	Baseline	TNK	PBMC
FGL2	-0.946603	5.24891	20.9553	2.71416e-05	0.000324603	0.0720493	0.0588235	12 DPI_TNK_PBMC	Baseline_TNK_PBMC	12 DPI	TNK	PBMC	Baseline	TNK	PBMC
LOC106998533	-0.73361	3.80185	20.91	2.72716e-05	0.000325872	0.0309956	0.0217897	12 DPI_TNK_PBMC	Baseline_TNK_PBMC	12 DPI	TNK	PBMC	Baseline	TNK	PBMC
EPC2	-0.5608	5.1964	20.9254	2.74664e-05	0.000327914	0.0869654	0.0509	12 DPI_TNK_PBMC	Baseline_TNK_PBMC	12 DPI	TNK	PBMC	Baseline	TNK	PBMC
FBL	-0.386489	7.64264	20.8958	2.75811e-05	0.000328994	0.34403	0.230127	12 DPI_TNK_PBMC	Baseline_TNK_PBMC	12 DPI	TNK	PBMC	Baseline	TNK	PBMC
LOC704147	0.563511	7.45894	20.8915	2.76321e-05	0.000329315	0.438659	0.149944	12 DPI_TNK_PBMC	Baseline_TNK_PBMC	12 DPI	TNK	PBMC	Baseline	TNK	PBMC
RPS4X	-0.482532	12.2308	20.8872	2.76641e-05	0.000329408	0.940883	0.912152	12 DPI_TNK_PBMC	Baseline_TNK_PBMC	12 DPI	TNK	PBMC	Baseline	TNK	PBMC
LOC109910386	-0.857675	3.2336	20.6992	2.78786e-05	0.000331672	0.0195005	0.0169667	12 DPI_TNK_PBMC	Baseline_TNK_PBMC	12 DPI	TNK	PBMC	Baseline	TNK	PBMC
PDCD10	0.364723	6.64539	20.854	2.80522e-05	0.000333447	0.259254	0.103867	12 DPI_TNK_PBMC	Baseline_TNK_PBMC	12 DPI	TNK	PBMC	Baseline	TNK	PBMC
LOC100425937	-0.759775	8.59391	20.8471	2.80896e-05	0.000333601	0.505919	0.351735	12 DPI_TNK_PBMC	Baseline_TNK_PBMC	12 DPI	TNK	PBMC	Baseline	TNK	PBMC
NEDD8	0.400787	7.82213	20.8286	2.82923e-05	0.000335716	0.414369	0.180777	12 DPI_TNK_PBMC	Baseline_TNK_PBMC	12 DPI	TNK	PBMC	Baseline	TNK	PBMC
TNFSF11	-1.53668	2.27483	20.0064	2.84262e-05	0.000336719	0.00622648	0.00697614	12 DPI_TNK_PBMC	Baseline_TNK_PBMC	12 DPI	TNK	PBMC	Baseline	TNK	PBMC
ITGB1BP1	0.513079	6.00489	20.8262	2.84188e-05	0.000336719	0.16442	0.0640772	12 DPI_TNK_PBMC	Baseline_TNK_PBMC	12 DPI	TNK	PBMC	Baseline	TNK	PBMC
NDUFA9	0.338172	6.40551	20.8077	2.85653e-05	0.000338072	0.204242	0.0823357	12 DPI_TNK_PBMC	Baseline_TNK_PBMC	12 DPI	TNK	PBMC	Baseline	TNK	PBMC
OTOG	-0.956741	2.31946	20.0104	2.86485e-05	0.000338742	0.00882655	0.00757902	12 DPI_TNK_PBMC	Baseline_TNK_PBMC	12 DPI	TNK	PBMC	Baseline	TNK	PBMC
CMPK1	-0.424163	6.69494	20.7951	2.86716e-05	0.000338742	0.228669	0.152269	12 DPI_TNK_PBMC	Baseline_TNK_PBMC	12 DPI	TNK	PBMC	Baseline	TNK	PBMC
ZNF706	0.42875	7.59656	20.7659	2.89756e-05	0.000342037	0.372083	0.173628	12 DPI_TNK_PBMC	Baseline_TNK_PBMC	12 DPI	TNK	PBMC	Baseline	TNK	PBMC
EBP	0.510161	5.58995	20.7697	2.91023e-05	0.000343236	0.132467	0.0465076	12 DPI_TNK_PBMC	Baseline_TNK_PBMC	12 DPI	TNK	PBMC	Baseline	TNK	PBMC
ZNF791	-0.643922	3.95006	20.7279	2.94267e-05	0.000346762	0.0352378	0.0248041	12 DPI_TNK_PBMC	Baseline_TNK_PBMC	12 DPI	TNK	PBMC	Baseline	TNK	PBMC
SDHD-1	0.446224	5.96205	20.7088	2.97145e-05	0.000349801	0.157304	0.061235	12 DPI_TNK_PBMC	Baseline_TNK_PBMC	12 DPI	TNK	PBMC	Baseline	TNK	PBMC
ZBTB8OS	0.379573	5.99474	20.7061	2.97359e-05	0.000349801	0.177284	0.0635604	12 DPI_TNK_PBMC	Baseline_TNK_PBMC	12 DPI	TNK	PBMC	Baseline	TNK	PBMC
FNTA	0.408728	5.6961	20.6755	3.01335e-05	0.000354172	0.136983	0.0530531	12 DPI_TNK_PBMC	Baseline_TNK_PBMC	12 DPI	TNK	PBMC	Baseline	TNK	PBMC
BLK	-2.03469	2.07064	19.6739	3.03796e-05	0.000356757	0.0032843	0.0078374	12 DPI_TNK_PBMC	Baseline_TNK_PBMC	12 DPI	TNK	PBMC	Baseline	TNK	PBMC
TECR	0.50496	5.86911	20.6461	3.04495e-05	0.000357271	0.155046	0.0574455	12 DPI_TNK_PBMC	Baseline_TNK_PBMC	12 DPI	TNK	PBMC	Baseline	TNK	PBMC
EAF2	-1.5471	3.09674	20.3601	3.05207e-05	0.00035749	0.0110845	0.0162777	12 DPI_TNK_PBMC	Baseline_TNK_PBMC	12 DPI	TNK	PBMC	Baseline	TNK	PBMC
UBL5	0.623311	8.38762	20.63	3.05041e-05	0.00035749	0.557236	0.223323	12 DPI_TNK_PBMC	Baseline_TNK_PBMC	12 DPI	TNK	PBMC	Baseline	TNK	PBMC
LOC708976	-2.40762	1.05884	19.1922	3.06389e-05	0.000358567	0.000684229	0.00241151	12 DPI_TNK_PBMC	Baseline_TNK_PBMC	12 DPI	TNK	PBMC	Baseline	TNK	PBMC
LOC107001045	1.95048	1.70827	19.7469	3.07277e-05	0.000359298	0.00697913	0.000775127	12 DPI_TNK_PBMC	Baseline_TNK_PBMC	12 DPI	TNK	PBMC	Baseline	TNK	PBMC
GPR15	-1.60754	1.63323	19.2971	3.1334e-05	0.00036576	0.00321587	0.00353113	12 DPI_TNK_PBMC	Baseline_TNK_PBMC	12 DPI	TNK	PBMC	Baseline	TNK	PBMC
MAGEH1	-0.648721	6.03395	20.5666	3.13178e-05	0.00036576	0.146014	0.0971493	12 DPI_TNK_PBMC	Baseline_TNK_PBMC	12 DPI	TNK	PBMC	Baseline	TNK	PBMC
UBE2S	0.710303	4.03005	20.4804	3.14048e-05	0.000366273	0.03948	0.0123159	12 DPI_TNK_PBMC	Baseline_TNK_PBMC	12 DPI	TNK	PBMC	Baseline	TNK	PBMC
THUMPD1	-0.496439	6.38785	20.523	3.18106e-05	0.000370688	0.203695	0.122384	12 DPI_TNK_PBMC	Baseline_TNK_PBMC	12 DPI	TNK	PBMC	Baseline	TNK	PBMC
CACYBP	0.41445	7.96473	20.5173	3.18431e-05	0.000370751	0.422169	0.20739	12 DPI_TNK_PBMC	Baseline_TNK_PBMC	12 DPI	TNK	PBMC	Baseline	TNK	PBMC
ADNP2	-0.762501	3.63379	20.4581	3.20447e-05	0.000372779	0.0283955	0.0212729	12 DPI_TNK_PBMC	Baseline_TNK_PBMC	12 DPI	TNK	PBMC	Baseline	TNK	PBMC
ALDH2	-0.518375	5.66922	20.4937	3.22526e-05	0.000374878	0.114335	0.0800103	12 DPI_TNK_PBMC	Baseline_TNK_PBMC	12 DPI	TNK	PBMC	Baseline	TNK	PBMC
CREBRF	-0.614564	5.67624	20.4752	3.2478e-05	0.000377176	0.123298	0.0863836	12 DPI_TNK_PBMC	Baseline_TNK_PBMC	12 DPI	TNK	PBMC	Baseline	TNK	PBMC
CBX3	0.435888	7.77381	20.4533	3.2632e-05	0.000378642	0.392747	0.193523	12 DPI_TNK_PBMC	Baseline_TNK_PBMC	12 DPI	TNK	PBMC	Baseline	TNK	PBMC
SQLE	0.762305	3.90257	20.3269	3.27553e-05	0.00037975	0.0390694	0.0117992	12 DPI_TNK_PBMC	Baseline_TNK_PBMC	12 DPI	TNK	PBMC	Baseline	TNK	PBMC
MRPL51	0.509844	7.22156	20.4402	3.28063e-05	0.000380018	0.293397	0.12402	12 DPI_TNK_PBMC	Baseline_TNK_PBMC	12 DPI	TNK	PBMC	Baseline	TNK	PBMC
GCC2	-0.453371	6.73182	20.4185	3.30855e-05	0.000382696	0.23168	0.13203	12 DPI_TNK_PBMC	Baseline_TNK_PBMC	12 DPI	TNK	PBMC	Baseline	TNK	PBMC
LSM14A	-0.317818	7.89901	20.4162	3.30936e-05	0.000382696	0.44468	0.266902	12 DPI_TNK_PBMC	Baseline_TNK_PBMC	12 DPI	TNK	PBMC	Baseline	TNK	PBMC
LOC717595	0.632957	5.12017	20.4222	3.32888e-05	0.000384627	0.095313	0.0339333	12 DPI_TNK_PBMC	Baseline_TNK_PBMC	12 DPI	TNK	PBMC	Baseline	TNK	PBMC
NRGN	-1.22902	3.71675	20.3025	3.39952e-05	0.000392455	0.0228532	0.0268711	12 DPI_TNK_PBMC	Baseline_TNK_PBMC	12 DPI	TNK	PBMC	Baseline	TNK	PBMC
SERPINB9	0.419443	7.08627	20.3192	3.436e-05	0.000396332	0.259528	0.123417	12 DPI_TNK_PBMC	Baseline_TNK_PBMC	12 DPI	TNK	PBMC	Baseline	TNK	PBMC
GTF3C6	0.505519	6.33881	20.3134	3.44909e-05	0.000397505	0.190968	0.0746706	12 DPI_TNK_PBMC	Baseline_TNK_PBMC	12 DPI	TNK	PBMC	Baseline	TNK	PBMC
LOC106993056	-2.76678	0.855243	19.4673	3.46199e-05	0.000398318	0.000273691	0.00155025	12 DPI_TNK_PBMC	Baseline_TNK_PBMC	12 DPI	TNK	PBMC	Baseline	TNK	PBMC
LOC717879	0.546945	8.60002	20.298	3.46184e-05	0.000398318	0.580842	0.253208	12 DPI_TNK_PBMC	Baseline_TNK_PBMC	12 DPI	TNK	PBMC	Baseline	TNK	PBMC
LOC114679707	-2.13884	1.06943	18.8365	3.50144e-05	0.000402518	0.000889497	0.001378	12 DPI_TNK_PBMC	Baseline_TNK_PBMC	12 DPI	TNK	PBMC	Baseline	TNK	PBMC
ISYNA1	0.569075	4.61983	20.2733	3.51605e-05	0.000403857	0.0764967	0.0226509	12 DPI_TNK_PBMC	Baseline_TNK_PBMC	12 DPI	TNK	PBMC	Baseline	TNK	PBMC
TIMELESS	0.986992	3.73286	20.0123	3.53096e-05	0.000405228	0.0365378	0.00869865	12 DPI_TNK_PBMC	Baseline_TNK_PBMC	12 DPI	TNK	PBMC	Baseline	TNK	PBMC
OPTN	0.381236	6.65229	20.2459	3.53578e-05	0.00040544	0.232775	0.093532	12 DPI_TNK_PBMC	Baseline_TNK_PBMC	12 DPI	TNK	PBMC	Baseline	TNK	PBMC
FOXP1	-0.467435	8.66978	20.2367	3.54376e-05	0.000406014	0.517961	0.294979	12 DPI_TNK_PBMC	Baseline_TNK_PBMC	12 DPI	TNK	PBMC	Baseline	TNK	PBMC
MRPS12	0.488618	6.78115	20.2306	3.55601e-05	0.000407075	0.250359	0.0989579	12 DPI_TNK_PBMC	Baseline_TNK_PBMC	12 DPI	TNK	PBMC	Baseline	TNK	PBMC
PLEKHJ1	0.383493	6.11683	20.2264	3.56782e-05	0.000408084	0.187889	0.0720007	12 DPI_TNK_PBMC	Baseline_TNK_PBMC	12 DPI	TNK	PBMC	Baseline	TNK	PBMC
IRF2BP2	-0.578815	5.0104	20.2155	3.60209e-05	0.000411659	0.0823127	0.0482301	12 DPI_TNK_PBMC	Baseline_TNK_PBMC	12 DPI	TNK	PBMC	Baseline	TNK	PBMC
VSIG1	-0.843072	3.37137	20.0734	3.61932e-05	0.000413282	0.0218953	0.0161915	12 DPI_TNK_PBMC	Baseline_TNK_PBMC	12 DPI	TNK	PBMC	Baseline	TNK	PBMC
LOC114669847	0.521625	8.72326	20.163	3.6452e-05	0.000415541	0.620664	0.26027	12 DPI_TNK_PBMC	Baseline_TNK_PBMC	12 DPI	TNK	PBMC	Baseline	TNK	PBMC
GRK2	0.428864	5.31093	20.1835	3.64319e-05	0.000415541	0.122203	0.0413401	12 DPI_TNK_PBMC	Baseline_TNK_PBMC	12 DPI	TNK	PBMC	Baseline	TNK	PBMC
RPS27L	0.482855	7.8963	20.1477	3.66717e-05	0.000416662	0.44468	0.191973	12 DPI_TNK_PBMC	Baseline_TNK_PBMC	12 DPI	TNK	PBMC	Baseline	TNK	PBMC
PNMA1	-0.470832	5.20145	20.1652	3.66726e-05	0.000416662	0.0934656	0.057101	12 DPI_TNK_PBMC	Baseline_TNK_PBMC	12 DPI	TNK	PBMC	Baseline	TNK	PBMC
GRAP2	-0.464814	6.20122	20.1576	3.65896e-05	0.000416662	0.158536	0.102231	12 DPI_TNK_PBMC	Baseline_TNK_PBMC	12 DPI	TNK	PBMC	Baseline	TNK	PBMC
NUTF2	0.369767	7.1281	20.1499	3.66555e-05	0.000416662	0.296066	0.135561	12 DPI_TNK_PBMC	Baseline_TNK_PBMC	12 DPI	TNK	PBMC	Baseline	TNK	PBMC
LOC106999617	-2.75571	1.03802	18.887	3.67901e-05	0.000417301	0.00047896	0.00215313	12 DPI_TNK_PBMC	Baseline_TNK_PBMC	12 DPI	TNK	PBMC	Baseline	TNK	PBMC
BRAF	-0.590181	6.25332	20.1437	3.67796e-05	0.000417301	0.157236	0.0965464	12 DPI_TNK_PBMC	Baseline_TNK_PBMC	12 DPI	TNK	PBMC	Baseline	TNK	PBMC
C1H1orf74	-1.02104	2.6007	19.5977	3.72803e-05	0.000422511	0.0117687	0.0095599	12 DPI_TNK_PBMC	Baseline_TNK_PBMC	12 DPI	TNK	PBMC	Baseline	TNK	PBMC
FCMR	-0.404616	7.25711	20.1002	3.73515e-05	0.000422965	0.305508	0.19094	12 DPI_TNK_PBMC	Baseline_TNK_PBMC	12 DPI	TNK	PBMC	Baseline	TNK	PBMC
RAD51C	0.556458	4.73808	20.1121	3.74512e-05	0.000423743	0.0747178	0.0247179	12 DPI_TNK_PBMC	Baseline_TNK_PBMC	12 DPI	TNK	PBMC	Baseline	TNK	PBMC
ZFC3H1	-0.398036	6.64712	20.0923	3.74849e-05	0.000423772	0.225659	0.123934	12 DPI_TNK_PBMC	Baseline_TNK_PBMC	12 DPI	TNK	PBMC	Baseline	TNK	PBMC
LOC107000555	-2.39607	0.904465	18.9175	3.79386e-05	0.000428546	0.00047896	0.00155025	12 DPI_TNK_PBMC	Baseline_TNK_PBMC	12 DPI	TNK	PBMC	Baseline	TNK	PBMC
ZNF709	-1.03499	2.86648	19.6913	3.83975e-05	0.000433371	0.0136161	0.0132633	12 DPI_TNK_PBMC	Baseline_TNK_PBMC	12 DPI	TNK	PBMC	Baseline	TNK	PBMC
RNF145	-0.536387	6.42582	20.0089	3.87158e-05	0.000436602	0.213821	0.128499	12 DPI_TNK_PBMC	Baseline_TNK_PBMC	12 DPI	TNK	PBMC	Baseline	TNK	PBMC
GON7	0.545993	5.35518	20.0184	3.88051e-05	0.000437246	0.112556	0.0385841	12 DPI_TNK_PBMC	Baseline_TNK_PBMC	12 DPI	TNK	PBMC	Baseline	TNK	PBMC
ZC3H7A	-0.463875	6.0184	20.0025	3.88525e-05	0.000437419	0.149093	0.0904315	12 DPI_TNK_PBMC	Baseline_TNK_PBMC	12 DPI	TNK	PBMC	Baseline	TNK	PBMC
KMT2E	-0.327251	8.25551	19.9203	4.00106e-05	0.000450087	0.547109	0.289984	12 DPI_TNK_PBMC	Baseline_TNK_PBMC	12 DPI	TNK	PBMC	Baseline	TNK	PBMC
ZFP30	-0.879413	3.7787	19.8975	4.00819e-05	0.000450517	0.0296271	0.0241151	12 DPI_TNK_PBMC	Baseline_TNK_PBMC	12 DPI	TNK	PBMC	Baseline	TNK	PBMC
NDUFS4	0.399334	6.20777	19.912	4.02338e-05	0.000451851	0.182415	0.0706227	12 DPI_TNK_PBMC	Baseline_TNK_PBMC	12 DPI	TNK	PBMC	Baseline	TNK	PBMC
LOC106993048	-1.94097	1.0445	18.4919	4.04136e-05	0.000453125	0.00095792	0.00206701	12 DPI_TNK_PBMC	Baseline_TNK_PBMC	12 DPI	TNK	PBMC	Baseline	TNK	PBMC
FBXL3	-0.719003	4.74304	19.9201	4.03866e-05	0.000453125	0.0670544	0.0496943	12 DPI_TNK_PBMC	Baseline_TNK_PBMC	12 DPI	TNK	PBMC	Baseline	TNK	PBMC
DDX5	-0.341971	9.31685	19.8907	4.04655e-05	0.000453333	0.746562	0.457928	12 DPI_TNK_PBMC	Baseline_TNK_PBMC	12 DPI	TNK	PBMC	Baseline	TNK	PBMC
AFF3	-0.745102	6.00003	19.8881	4.05981e-05	0.000454445	0.107424	0.0806132	12 DPI_TNK_PBMC	Baseline_TNK_PBMC	12 DPI	TNK	PBMC	Baseline	TNK	PBMC
LOC719082	-0.434278	5.93912	19.8689	4.09106e-05	0.000457568	0.152104	0.0887951	12 DPI_TNK_PBMC	Baseline_TNK_PBMC	12 DPI	TNK	PBMC	Baseline	TNK	PBMC
MAMU-DRB5	-1.22035	5.75801	19.8604	4.10846e-05	0.000459137	0.0757441	0.0986995	12 DPI_TNK_PBMC	Baseline_TNK_PBMC	12 DPI	TNK	PBMC	Baseline	TNK	PBMC
RNASET2	-0.382309	6.40128	19.85	4.11556e-05	0.000459554	0.214027	0.118681	12 DPI_TNK_PBMC	Baseline_TNK_PBMC	12 DPI	TNK	PBMC	Baseline	TNK	PBMC
NEPRO	-0.606126	4.31719	19.8613	4.12922e-05	0.000460702	0.0455696	0.0331582	12 DPI_TNK_PBMC	Baseline_TNK_PBMC	12 DPI	TNK	PBMC	Baseline	TNK	PBMC
SASH3	0.384834	6.31322	19.8409	4.13341e-05	0.000460792	0.190558	0.0782017	12 DPI_TNK_PBMC	Baseline_TNK_PBMC	12 DPI	TNK	PBMC	Baseline	TNK	PBMC
LOC106998580	1.4599	2.21012	18.724	4.14735e-05	0.000461592	0.0108108	0.00189475	12 DPI_TNK_PBMC	Baseline_TNK_PBMC	12 DPI	TNK	PBMC	Baseline	TNK	PBMC
C1H1orf52	-0.464744	4.84208	19.8519	4.1451e-05	0.000461592	0.075402	0.0464215	12 DPI_TNK_PBMC	Baseline_TNK_PBMC	12 DPI	TNK	PBMC	Baseline	TNK	PBMC
MRPL4	0.507693	5.79591	19.8337	4.15499e-05	0.000462064	0.127951	0.0521919	12 DPI_TNK_PBMC	Baseline_TNK_PBMC	12 DPI	TNK	PBMC	Baseline	TNK	PBMC
RAB1B	0.413233	6.69143	19.8182	4.16591e-05	0.000462901	0.219158	0.0917234	12 DPI_TNK_PBMC	Baseline_TNK_PBMC	12 DPI	TNK	PBMC	Baseline	TNK	PBMC
GATA3	-0.411779	5.95762	19.8043	4.19366e-05	0.000465605	0.143141	0.0828525	12 DPI_TNK_PBMC	Baseline_TNK_PBMC	12 DPI	TNK	PBMC	Baseline	TNK	PBMC
MYL6	0.428464	9.82016	19.7868	4.21158e-05	0.000467215	0.762846	0.412798	12 DPI_TNK_PBMC	Baseline_TNK_PBMC	12 DPI	TNK	PBMC	Baseline	TNK	PBMC
ZNF805	-0.935005	3.24148	19.6179	4.24484e-05	0.000470521	0.0192268	0.0162777	12 DPI_TNK_PBMC	Baseline_TNK_PBMC	12 DPI	TNK	PBMC	Baseline	TNK	PBMC
FAM177A1	-0.442425	5.73057	19.7629	4.26516e-05	0.000472389	0.133151	0.076307	12 DPI_TNK_PBMC	Baseline_TNK_PBMC	12 DPI	TNK	PBMC	Baseline	TNK	PBMC
EGLN3	-0.913103	4.04802	19.7428	4.29727e-05	0.000475559	0.0316114	0.0216174	12 DPI_TNK_PBMC	Baseline_TNK_PBMC	12 DPI	TNK	PBMC	Baseline	TNK	PBMC
EIF3L	-0.46678	8.32061	19.6895	4.37283e-05	0.00048353	0.471502	0.324089	12 DPI_TNK_PBMC	Baseline_TNK_PBMC	12 DPI	TNK	PBMC	Baseline	TNK	PBMC
SARS	0.45903	5.77512	19.6975	4.37873e-05	0.000483789	0.149299	0.0530531	12 DPI_TNK_PBMC	Baseline_TNK_PBMC	12 DPI	TNK	PBMC	Baseline	TNK	PBMC
AURKAIP1	0.623558	5.3354	19.6889	4.40501e-05	0.000486299	0.110708	0.03712	12 DPI_TNK_PBMC	Baseline_TNK_PBMC	12 DPI	TNK	PBMC	Baseline	TNK	PBMC
MAPK6	-0.613287	4.7168	19.6893	4.4144e-05	0.000486567	0.0637701	0.0444406	12 DPI_TNK_PBMC	Baseline_TNK_PBMC	12 DPI	TNK	PBMC	Baseline	TNK	PBMC
TNKS2	-0.49438	6.05616	19.6701	4.41457e-05	0.000486567	0.153541	0.0923262	12 DPI_TNK_PBMC	Baseline_TNK_PBMC	12 DPI	TNK	PBMC	Baseline	TNK	PBMC
PBDC1	0.531981	5.28118	19.6749	4.42948e-05	0.000487816	0.116182	0.0358281	12 DPI_TNK_PBMC	Baseline_TNK_PBMC	12 DPI	TNK	PBMC	Baseline	TNK	PBMC
CHD7	-0.507458	5.32801	19.6665	4.43701e-05	0.00048825	0.0896339	0.052967	12 DPI_TNK_PBMC	Baseline_TNK_PBMC	12 DPI	TNK	PBMC	Baseline	TNK	PBMC
YPEL4	-1.00437	2.44129	19.0351	4.44988e-05	0.000489271	0.00992131	0.00904315	12 DPI_TNK_PBMC	Baseline_TNK_PBMC	12 DPI	TNK	PBMC	Baseline	TNK	PBMC
PIP4P1	-0.619295	4.22663	19.6561	4.46362e-05	0.000490387	0.0452959	0.0316941	12 DPI_TNK_PBMC	Baseline_TNK_PBMC	12 DPI	TNK	PBMC	Baseline	TNK	PBMC
TNFRSF1B	0.473516	6.57383	19.6116	4.51255e-05	0.000495363	0.210879	0.0768237	12 DPI_TNK_PBMC	Baseline_TNK_PBMC	12 DPI	TNK	PBMC	Baseline	TNK	PBMC
CCNH	-0.439382	5.84053	19.5996	4.54002e-05	0.000497977	0.133698	0.0754457	12 DPI_TNK_PBMC	Baseline_TNK_PBMC	12 DPI	TNK	PBMC	Baseline	TNK	PBMC
SCIMP	-2.02092	1.4688	18.3245	4.55497e-05	0.000499216	0.00177899	0.00378951	12 DPI_TNK_PBMC	Baseline_TNK_PBMC	12 DPI	TNK	PBMC	Baseline	TNK	PBMC
CHMP2A	0.457266	6.34728	19.5688	4.59047e-05	0.000502703	0.201916	0.0748428	12 DPI_TNK_PBMC	Baseline_TNK_PBMC	12 DPI	TNK	PBMC	Baseline	TNK	PBMC
BACH1	-0.739807	4.53992	19.5615	4.63751e-05	0.00050707	0.0552857	0.0400482	12 DPI_TNK_PBMC	Baseline_TNK_PBMC	12 DPI	TNK	PBMC	Baseline	TNK	PBMC
UHRF2	-0.494724	5.1525	19.5528	4.64151e-05	0.00050707	0.0879234	0.0520196	12 DPI_TNK_PBMC	Baseline_TNK_PBMC	12 DPI	TNK	PBMC	Baseline	TNK	PBMC
TMEM106B	-0.403026	5.53032	19.5486	4.63782e-05	0.00050707	0.118098	0.0708811	12 DPI_TNK_PBMC	Baseline_TNK_PBMC	12 DPI	TNK	PBMC	Baseline	TNK	PBMC
TXNDC15	0.487999	5.41388	19.5044	4.72714e-05	0.000516012	0.123845	0.0418569	12 DPI_TNK_PBMC	Baseline_TNK_PBMC	12 DPI	TNK	PBMC	Baseline	TNK	PBMC
DENND4A	-0.564536	7.21281	19.4808	4.74133e-05	0.000517147	0.28115	0.162174	12 DPI_TNK_PBMC	Baseline_TNK_PBMC	12 DPI	TNK	PBMC	Baseline	TNK	PBMC
NRIP1	-0.445802	6.85914	19.4719	4.7589e-05	0.000518648	0.234417	0.124279	12 DPI_TNK_PBMC	Baseline_TNK_PBMC	12 DPI	TNK	PBMC	Baseline	TNK	PBMC
FAAP24	0.824395	3.49108	19.1782	4.78058e-05	0.000520595	0.0353746	0.00895702	12 DPI_TNK_PBMC	Baseline_TNK_PBMC	12 DPI	TNK	PBMC	Baseline	TNK	PBMC
COQ2	0.529597	4.96684	19.436	4.86166e-05	0.000529002	0.0863496	0.0314357	12 DPI_TNK_PBMC	Baseline_TNK_PBMC	12 DPI	TNK	PBMC	Baseline	TNK	PBMC
LOC697805	0.793617	4.09888	19.3459	4.87829e-05	0.000529543	0.0481013	0.0136078	12 DPI_TNK_PBMC	Baseline_TNK_PBMC	12 DPI	TNK	PBMC	Baseline	TNK	PBMC
RRP1B	-0.495014	5.69932	19.4155	4.87791e-05	0.000529543	0.119193	0.0732926	12 DPI_TNK_PBMC	Baseline_TNK_PBMC	12 DPI	TNK	PBMC	Baseline	TNK	PBMC
SS18	-0.448694	5.51923	19.4214	4.87171e-05	0.000529543	0.106876	0.0634743	12 DPI_TNK_PBMC	Baseline_TNK_PBMC	12 DPI	TNK	PBMC	Baseline	TNK	PBMC
IL18	0.801248	4.48606	19.3814	4.91753e-05	0.000533378	0.0635648	0.0166222	12 DPI_TNK_PBMC	Baseline_TNK_PBMC	12 DPI	TNK	PBMC	Baseline	TNK	PBMC
BCAT1	0.955929	4.24597	19.3108	4.96049e-05	0.000537609	0.0458433	0.0140384	12 DPI_TNK_PBMC	Baseline_TNK_PBMC	12 DPI	TNK	PBMC	Baseline	TNK	PBMC
MAMU-DOA	-1.91725	1.52668	18.1479	4.99638e-05	0.000540756	0.00225795	0.00430626	12 DPI_TNK_PBMC	Baseline_TNK_PBMC	12 DPI	TNK	PBMC	Baseline	TNK	PBMC
ZNF219	-1.03455	2.12117	18.5154	4.99745e-05	0.000540756	0.00704755	0.00654552	12 DPI_TNK_PBMC	Baseline_TNK_PBMC	12 DPI	TNK	PBMC	Baseline	TNK	PBMC
AHNAK	-0.532951	8.66584	19.3408	5.00387e-05	0.000541021	0.398768	0.229351	12 DPI_TNK_PBMC	Baseline_TNK_PBMC	12 DPI	TNK	PBMC	Baseline	TNK	PBMC
HDGF	0.533252	5.00752	19.3564	5.01359e-05	0.000541642	0.0852549	0.0293687	12 DPI_TNK_PBMC	Baseline_TNK_PBMC	12 DPI	TNK	PBMC	Baseline	TNK	PBMC
ZNF362	-0.914265	2.91824	19.0491	5.02531e-05	0.000542479	0.0160109	0.012402	12 DPI_TNK_PBMC	Baseline_TNK_PBMC	12 DPI	TNK	PBMC	Baseline	TNK	PBMC
P4HB	0.38579	7.36231	19.2595	5.16615e-05	0.000557241	0.310161	0.157523	12 DPI_TNK_PBMC	Baseline_TNK_PBMC	12 DPI	TNK	PBMC	Baseline	TNK	PBMC
HSD17B10	0.441148	6.55559	19.242	5.20689e-05	0.000561192	0.215053	0.0925846	12 DPI_TNK_PBMC	Baseline_TNK_PBMC	12 DPI	TNK	PBMC	Baseline	TNK	PBMC
MRPL2	0.467553	5.12905	19.2503	5.2225e-05	0.000562429	0.0913445	0.0354836	12 DPI_TNK_PBMC	Baseline_TNK_PBMC	12 DPI	TNK	PBMC	Baseline	TNK	PBMC
NDUFB3	0.852786	5.59728	19.2328	5.24984e-05	0.000564927	0.120151	0.0374645	12 DPI_TNK_PBMC	Baseline_TNK_PBMC	12 DPI	TNK	PBMC	Baseline	TNK	PBMC
ANTXR2	-0.665347	4.98788	19.2327	5.25842e-05	0.000565404	0.0654122	0.0407372	12 DPI_TNK_PBMC	Baseline_TNK_PBMC	12 DPI	TNK	PBMC	Baseline	TNK	PBMC
NDUFC2	0.457018	7.52458	19.2045	5.2773e-05	0.000566988	0.361957	0.155284	12 DPI_TNK_PBMC	Baseline_TNK_PBMC	12 DPI	TNK	PBMC	Baseline	TNK	PBMC
MRPL18	0.575199	5.42413	19.2072	5.30385e-05	0.000569392	0.110024	0.0428042	12 DPI_TNK_PBMC	Baseline_TNK_PBMC	12 DPI	TNK	PBMC	Baseline	TNK	PBMC
ARL3	0.63833	5.1086	19.2006	5.324e-05	0.000571105	0.0828601	0.0283352	12 DPI_TNK_PBMC	Baseline_TNK_PBMC	12 DPI	TNK	PBMC	Baseline	TNK	PBMC
POLE2	1.0251	3.21105	18.6676	5.37964e-05	0.000576619	0.0247691	0.00499526	12 DPI_TNK_PBMC	Baseline_TNK_PBMC	12 DPI	TNK	PBMC	Baseline	TNK	PBMC
HMBS	0.725128	3.65344	18.96	5.41827e-05	0.000580304	0.0348957	0.0111102	12 DPI_TNK_PBMC	Baseline_TNK_PBMC	12 DPI	TNK	PBMC	Baseline	TNK	PBMC
YTHDC2	-0.434808	5.32654	19.1422	5.43523e-05	0.000581663	0.0934656	0.0553785	12 DPI_TNK_PBMC	Baseline_TNK_PBMC	12 DPI	TNK	PBMC	Baseline	TNK	PBMC
TRAPPC1	0.436694	7.08644	19.1006	5.49656e-05	0.000587766	0.289018	0.114202	12 DPI_TNK_PBMC	Baseline_TNK_PBMC	12 DPI	TNK	PBMC	Baseline	TNK	PBMC
CCDC88A	-0.71701	4.05261	19.0875	5.54409e-05	0.000591919	0.0361957	0.0217036	12 DPI_TNK_PBMC	Baseline_TNK_PBMC	12 DPI	TNK	PBMC	Baseline	TNK	PBMC
SLFN5	0.379488	6.40433	19.0826	5.54131e-05	0.000591919	0.210263	0.0802687	12 DPI_TNK_PBMC	Baseline_TNK_PBMC	12 DPI	TNK	PBMC	Baseline	TNK	PBMC
WDYHV1	1.08484	3.04526	18.475	5.54931e-05	0.000592013	0.0238796	0.00490914	12 DPI_TNK_PBMC	Baseline_TNK_PBMC	12 DPI	TNK	PBMC	Baseline	TNK	PBMC
AUTS2	-0.688677	4.6543	19.0801	5.58764e-05	0.000595636	0.0570647	0.0370338	12 DPI_TNK_PBMC	Baseline_TNK_PBMC	12 DPI	TNK	PBMC	Baseline	TNK	PBMC
SLC2A4RG	0.797333	3.22388	18.6549	5.59425e-05	0.000595875	0.0293534	0.00706227	12 DPI_TNK_PBMC	Baseline_TNK_PBMC	12 DPI	TNK	PBMC	Baseline	TNK	PBMC
MYCBP2	-0.383264	7.95721	19.0241	5.65995e-05	0.000602402	0.425316	0.22849	12 DPI_TNK_PBMC	Baseline_TNK_PBMC	12 DPI	TNK	PBMC	Baseline	TNK	PBMC
CD38	0.512147	7.64536	19.0029	5.70799e-05	0.000607041	0.295587	0.140901	12 DPI_TNK_PBMC	Baseline_TNK_PBMC	12 DPI	TNK	PBMC	Baseline	TNK	PBMC
LOC106993211	1.02312	3.18978	18.4962	5.74071e-05	0.000610046	0.027027	0.00594264	12 DPI_TNK_PBMC	Baseline_TNK_PBMC	12 DPI	TNK	PBMC	Baseline	TNK	PBMC
UQCR	0.555988	8.13833	18.9757	5.76784e-05	0.000612451	0.510161	0.206184	12 DPI_TNK_PBMC	Baseline_TNK_PBMC	12 DPI	TNK	PBMC	Baseline	TNK	PBMC
FAM192A	0.433649	5.06966	18.9848	5.79123e-05	0.000614456	0.096271	0.0330721	12 DPI_TNK_PBMC	Baseline_TNK_PBMC	12 DPI	TNK	PBMC	Baseline	TNK	PBMC
CCDC102A	1.20367	2.07113	17.9094	5.80986e-05	0.000615953	0.0110845	0.00189475	12 DPI_TNK_PBMC	Baseline_TNK_PBMC	12 DPI	TNK	PBMC	Baseline	TNK	PBMC
FRMD3	-1.72605	1.66567	17.8885	5.83378e-05	0.000618009	0.00246322	0.00301438	12 DPI_TNK_PBMC	Baseline_TNK_PBMC	12 DPI	TNK	PBMC	Baseline	TNK	PBMC
YPEL2	-0.620856	4.34939	18.9512	5.87248e-05	0.000621625	0.0498118	0.0346223	12 DPI_TNK_PBMC	Baseline_TNK_PBMC	12 DPI	TNK	PBMC	Baseline	TNK	PBMC
RAB5A	-0.500929	6.81837	18.9283	5.87829e-05	0.000621758	0.261033	0.15959	12 DPI_TNK_PBMC	Baseline_TNK_PBMC	12 DPI	TNK	PBMC	Baseline	TNK	PBMC
TSFM	0.823286	4.0303	18.8282	5.92845e-05	0.000626577	0.0433801	0.0133494	12 DPI_TNK_PBMC	Baseline_TNK_PBMC	12 DPI	TNK	PBMC	Baseline	TNK	PBMC
MCMBP	0.595545	4.17009	18.8651	5.96727e-05	0.000629704	0.0489223	0.0169667	12 DPI_TNK_PBMC	Baseline_TNK_PBMC	12 DPI	TNK	PBMC	Baseline	TNK	PBMC
LMAN2	0.371614	6.8455	18.8905	5.96712e-05	0.000629704	0.264728	0.110671	12 DPI_TNK_PBMC	Baseline_TNK_PBMC	12 DPI	TNK	PBMC	Baseline	TNK	PBMC
SLC16A7	-0.507606	4.99863	18.8668	6.06299e-05	0.00063931	0.0763599	0.0502971	12 DPI_TNK_PBMC	Baseline_TNK_PBMC	12 DPI	TNK	PBMC	Baseline	TNK	PBMC
NFKB1	-0.510657	5.71588	18.8261	6.13371e-05	0.000646267	0.115429	0.0636465	12 DPI_TNK_PBMC	Baseline_TNK_PBMC	12 DPI	TNK	PBMC	Baseline	TNK	PBMC
UQCRC1	0.371828	7.27743	18.8047	6.16798e-05	0.000649377	0.303182	0.145896	12 DPI_TNK_PBMC	Baseline_TNK_PBMC	12 DPI	TNK	PBMC	Baseline	TNK	PBMC
MFSD14A	-0.336932	6.6923	18.7885	6.20911e-05	0.000653203	0.245228	0.133666	12 DPI_TNK_PBMC	Baseline_TNK_PBMC	12 DPI	TNK	PBMC	Baseline	TNK	PBMC
TCF4	-1.73485	2.04331	17.9385	6.29049e-05	0.000661253	0.00403695	0.00723452	12 DPI_TNK_PBMC	Baseline_TNK_PBMC	12 DPI	TNK	PBMC	Baseline	TNK	PBMC
NAA30	-0.68084	4.14105	18.752	6.3306e-05	0.000664957	0.0423537	0.03023	12 DPI_TNK_PBMC	Baseline_TNK_PBMC	12 DPI	TNK	PBMC	Baseline	TNK	PBMC
IFRD1	-0.477523	5.58287	18.7117	6.41874e-05	0.000673696	0.119398	0.0708811	12 DPI_TNK_PBMC	Baseline_TNK_PBMC	12 DPI	TNK	PBMC	Baseline	TNK	PBMC
GADD45GIP1	0.466843	6.6881	18.6839	6.47111e-05	0.00067867	0.240027	0.0967186	12 DPI_TNK_PBMC	Baseline_TNK_PBMC	12 DPI	TNK	PBMC	Baseline	TNK	PBMC
PPIL1	0.651428	4.69215	18.6687	6.53774e-05	0.000685131	0.0643859	0.0201533	12 DPI_TNK_PBMC	Baseline_TNK_PBMC	12 DPI	TNK	PBMC	Baseline	TNK	PBMC
LOC720452	-1.99362	2.19339	17.9024	6.59143e-05	0.000690227	0.0039001	0.0088709	12 DPI_TNK_PBMC	Baseline_TNK_PBMC	12 DPI	TNK	PBMC	Baseline	TNK	PBMC
DBI	0.517366	7.9705	18.6278	6.60879e-05	0.000691513	0.405748	0.167772	12 DPI_TNK_PBMC	Baseline_TNK_PBMC	12 DPI	TNK	PBMC	Baseline	TNK	PBMC
IFI30	-1.25437	6.28774	18.6249	6.62524e-05	0.000692704	0.110571	0.121006	12 DPI_TNK_PBMC	Baseline_TNK_PBMC	12 DPI	TNK	PBMC	Baseline	TNK	PBMC
LOC114673506	0.793312	3.53542	18.3777	6.65497e-05	0.000695183	0.0355799	0.0092154	12 DPI_TNK_PBMC	Baseline_TNK_PBMC	12 DPI	TNK	PBMC	Baseline	TNK	PBMC
FAM102A	-0.489141	5.22817	18.6231	6.65916e-05	0.000695183	0.0875128	0.05779	12 DPI_TNK_PBMC	Baseline_TNK_PBMC	12 DPI	TNK	PBMC	Baseline	TNK	PBMC
FAM117B	-0.715406	4.81855	18.6145	6.69639e-05	0.000698535	0.0590489	0.0434932	12 DPI_TNK_PBMC	Baseline_TNK_PBMC	12 DPI	TNK	PBMC	Baseline	TNK	PBMC
PLSCR1	1.02303	3.15437	18.077	6.77498e-05	0.000705627	0.0266165	0.00585652	12 DPI_TNK_PBMC	Baseline_TNK_PBMC	12 DPI	TNK	PBMC	Baseline	TNK	PBMC
GPC2	-0.676446	4.29082	18.5818	6.77989e-05	0.000705627	0.0450907	0.0304883	12 DPI_TNK_PBMC	Baseline_TNK_PBMC	12 DPI	TNK	PBMC	Baseline	TNK	PBMC
PLEKHA2	-0.567483	5.61991	18.573	6.77543e-05	0.000705627	0.11365	0.0699337	12 DPI_TNK_PBMC	Baseline_TNK_PBMC	12 DPI	TNK	PBMC	Baseline	TNK	PBMC
CCDC25	0.487004	5.43121	18.5599	6.82623e-05	0.000709907	0.127061	0.0422875	12 DPI_TNK_PBMC	Baseline_TNK_PBMC	12 DPI	TNK	PBMC	Baseline	TNK	PBMC
LOC114671905	0.780851	4.92618	18.5582	6.83374e-05	0.000710147	0.0752651	0.0181724	12 DPI_TNK_PBMC	Baseline_TNK_PBMC	12 DPI	TNK	PBMC	Baseline	TNK	PBMC
TNRC6B	-0.410249	7.77732	18.4902	6.97521e-05	0.000724296	0.395347	0.213935	12 DPI_TNK_PBMC	Baseline_TNK_PBMC	12 DPI	TNK	PBMC	Baseline	TNK	PBMC
GINS3	1.25476	2.30037	17.5317	6.98701e-05	0.000724968	0.0129319	0.00232538	12 DPI_TNK_PBMC	Baseline_TNK_PBMC	12 DPI	TNK	PBMC	Baseline	TNK	PBMC
ZBTB32	0.903913	3.50112	18.2008	7.02291e-05	0.000728139	0.0256586	0.00714839	12 DPI_TNK_PBMC	Baseline_TNK_PBMC	12 DPI	TNK	PBMC	Baseline	TNK	PBMC
RPRD1B	-0.57455	4.54696	18.4804	7.06375e-05	0.000731817	0.0589121	0.0397899	12 DPI_TNK_PBMC	Baseline_TNK_PBMC	12 DPI	TNK	PBMC	Baseline	TNK	PBMC
PECAM1	-0.436749	7.76985	18.454	7.0753e-05	0.000732458	0.372768	0.217466	12 DPI_TNK_PBMC	Baseline_TNK_PBMC	12 DPI	TNK	PBMC	Baseline	TNK	PBMC
DDX6	-0.35286	7.59411	18.4486	7.09062e-05	0.000733486	0.395142	0.226682	12 DPI_TNK_PBMC	Baseline_TNK_PBMC	12 DPI	TNK	PBMC	Baseline	TNK	PBMC
AMD1	-0.466303	5.669	18.4508	7.10697e-05	0.000734621	0.126651	0.0834553	12 DPI_TNK_PBMC	Baseline_TNK_PBMC	12 DPI	TNK	PBMC	Baseline	TNK	PBMC
CNIH4	0.542932	5.98913	18.4418	7.13142e-05	0.000736589	0.153336	0.0558091	12 DPI_TNK_PBMC	Baseline_TNK_PBMC	12 DPI	TNK	PBMC	Baseline	TNK	PBMC
DPCD	0.534815	4.28312	18.4258	7.13699e-05	0.000736606	0.0562436	0.0182585	12 DPI_TNK_PBMC	Baseline_TNK_PBMC	12 DPI	TNK	PBMC	Baseline	TNK	PBMC
MOXD1	-1.95523	1.49707	17.3234	7.14662e-05	0.000737043	0.00157373	0.00189475	12 DPI_TNK_PBMC	Baseline_TNK_PBMC	12 DPI	TNK	PBMC	Baseline	TNK	PBMC
HAT1	0.434642	5.36475	18.4124	7.23494e-05	0.000745587	0.11105	0.0429765	12 DPI_TNK_PBMC	Baseline_TNK_PBMC	12 DPI	TNK	PBMC	Baseline	TNK	PBMC
LOC696996	1.70281	2.1243	17.4703	7.25457e-05	0.000747045	0.00923709	0.00155025	12 DPI_TNK_PBMC	Baseline_TNK_PBMC	12 DPI	TNK	PBMC	Baseline	TNK	PBMC
NR1D2	-0.666907	4.81158	18.403	7.27622e-05	0.000748709	0.0686965	0.042632	12 DPI_TNK_PBMC	Baseline_TNK_PBMC	12 DPI	TNK	PBMC	Baseline	TNK	PBMC
SSBP1	0.447601	6.07669	18.387	7.28278e-05	0.000748819	0.177968	0.0675222	12 DPI_TNK_PBMC	Baseline_TNK_PBMC	12 DPI	TNK	PBMC	Baseline	TNK	PBMC
LAMTOR2	0.46215	6.42608	18.3656	7.33666e-05	0.00075379	0.204721	0.0770821	12 DPI_TNK_PBMC	Baseline_TNK_PBMC	12 DPI	TNK	PBMC	Baseline	TNK	PBMC
SLC7A5	-0.651312	4.51914	18.354	7.42232e-05	0.000762018	0.0510434	0.0316941	12 DPI_TNK_PBMC	Baseline_TNK_PBMC	12 DPI	TNK	PBMC	Baseline	TNK	PBMC
PNISR	-0.278977	8.29399	18.327	7.43734e-05	0.000762985	0.556415	0.290673	12 DPI_TNK_PBMC	Baseline_TNK_PBMC	12 DPI	TNK	PBMC	Baseline	TNK	PBMC
NXF1	-0.370164	5.62616	18.3307	7.4528e-05	0.000763996	0.129319	0.0696753	12 DPI_TNK_PBMC	Baseline_TNK_PBMC	12 DPI	TNK	PBMC	Baseline	TNK	PBMC
KLRC2	0.970449	6.74813	18.3228	7.4608e-05	0.000764242	0.16702	0.0469382	12 DPI_TNK_PBMC	Baseline_TNK_PBMC	12 DPI	TNK	PBMC	Baseline	TNK	PBMC
RHEBL1	0.961177	2.67721	17.5949	7.47912e-05	0.000765543	0.0171057	0.00413401	12 DPI_TNK_PBMC	Baseline_TNK_PBMC	12 DPI	TNK	PBMC	Baseline	TNK	PBMC
AHSA1	0.578638	5.86319	18.3112	7.5121e-05	0.000768341	0.139446	0.0544311	12 DPI_TNK_PBMC	Baseline_TNK_PBMC	12 DPI	TNK	PBMC	Baseline	TNK	PBMC
DACH1	-2.12854	1.23167	17.0918	7.53733e-05	0.000769553	0.00123161	0.00180863	12 DPI_TNK_PBMC	Baseline_TNK_PBMC	12 DPI	TNK	PBMC	Baseline	TNK	PBMC
RNF19A	-0.532155	6.06892	18.2975	7.53751e-05	0.000769553	0.148409	0.0819912	12 DPI_TNK_PBMC	Baseline_TNK_PBMC	12 DPI	TNK	PBMC	Baseline	TNK	PBMC
DNAJC9	0.461101	5.50411	18.3054	7.54088e-05	0.000769553	0.10674	0.0410817	12 DPI_TNK_PBMC	Baseline_TNK_PBMC	12 DPI	TNK	PBMC	Baseline	TNK	PBMC
INTS3	0.605076	4.03426	18.2089	7.65599e-05	0.000780133	0.0504276	0.0154164	12 DPI_TNK_PBMC	Baseline_TNK_PBMC	12 DPI	TNK	PBMC	Baseline	TNK	PBMC
SKP1	0.400373	7.97036	18.2542	7.65456e-05	0.000780133	0.471228	0.208768	12 DPI_TNK_PBMC	Baseline_TNK_PBMC	12 DPI	TNK	PBMC	Baseline	TNK	PBMC
MAPK8	-0.750826	5.63123	18.2529	7.68348e-05	0.000782349	0.0990079	0.0655413	12 DPI_TNK_PBMC	Baseline_TNK_PBMC	12 DPI	TNK	PBMC	Baseline	TNK	PBMC
NDUFS7	0.43472	7.49562	18.2373	7.70693e-05	0.000784151	0.369894	0.154767	12 DPI_TNK_PBMC	Baseline_TNK_PBMC	12 DPI	TNK	PBMC	Baseline	TNK	PBMC
LOC114679282	-0.93388	2.91469	17.9714	7.72354e-05	0.000785255	0.0147793	0.0134355	12 DPI_TNK_PBMC	Baseline_TNK_PBMC	12 DPI	TNK	PBMC	Baseline	TNK	PBMC
UBE2V2	0.491998	5.95044	18.2324	7.74457e-05	0.000786807	0.149299	0.0621824	12 DPI_TNK_PBMC	Baseline_TNK_PBMC	12 DPI	TNK	PBMC	Baseline	TNK	PBMC
LOC114670320	-0.59072	4.54945	18.2305	7.79292e-05	0.000791129	0.0564489	0.0375506	12 DPI_TNK_PBMC	Baseline_TNK_PBMC	12 DPI	TNK	PBMC	Baseline	TNK	PBMC
MED17	-0.546274	4.42735	18.2256	7.8063e-05	0.000791898	0.0517277	0.032986	12 DPI_TNK_PBMC	Baseline_TNK_PBMC	12 DPI	TNK	PBMC	Baseline	TNK	PBMC
THRA	-0.666794	3.50888	18.1416	7.8193e-05	0.000792627	0.0255901	0.0181724	12 DPI_TNK_PBMC	Baseline_TNK_PBMC	12 DPI	TNK	PBMC	Baseline	TNK	PBMC
TMEM223	0.704336	4.27848	18.1746	7.84099e-05	0.000793645	0.0562436	0.0157609	12 DPI_TNK_PBMC	Baseline_TNK_PBMC	12 DPI	TNK	PBMC	Baseline	TNK	PBMC
LOC708686	-0.58031	7.43038	18.1935	7.84067e-05	0.000793645	0.285597	0.160021	12 DPI_TNK_PBMC	Baseline_TNK_PBMC	12 DPI	TNK	PBMC	Baseline	TNK	PBMC
SPTY2D1	-0.534266	4.45582	18.1997	7.88728e-05	0.000797739	0.0543962	0.035053	12 DPI_TNK_PBMC	Baseline_TNK_PBMC	12 DPI	TNK	PBMC	Baseline	TNK	PBMC
MTX2	0.382615	5.49032	18.1827	7.91369e-05	0.000799817	0.119466	0.0464215	12 DPI_TNK_PBMC	Baseline_TNK_PBMC	12 DPI	TNK	PBMC	Baseline	TNK	PBMC
DHX36	-0.429474	5.56136	18.1762	7.92308e-05	0.000800173	0.117893	0.0649384	12 DPI_TNK_PBMC	Baseline_TNK_PBMC	12 DPI	TNK	PBMC	Baseline	TNK	PBMC
RAB8B	-0.441407	6.2154	18.154	7.97359e-05	0.000804677	0.161136	0.0944794	12 DPI_TNK_PBMC	Baseline_TNK_PBMC	12 DPI	TNK	PBMC	Baseline	TNK	PBMC
PDE6D	0.424778	5.10145	18.1549	8.01611e-05	0.00080837	0.101403	0.0354836	12 DPI_TNK_PBMC	Baseline_TNK_PBMC	12 DPI	TNK	PBMC	Baseline	TNK	PBMC
SGK1	-1.27328	5.00218	18.1442	8.04362e-05	0.000809349	0.0559699	0.0457325	12 DPI_TNK_PBMC	Baseline_TNK_PBMC	12 DPI	TNK	PBMC	Baseline	TNK	PBMC
RPL10	-0.460512	13.271	18.1297	8.03864e-05	0.000809349	0.971673	0.981483	12 DPI_TNK_PBMC	Baseline_TNK_PBMC	12 DPI	TNK	PBMC	Baseline	TNK	PBMC
SEC61B	0.414847	8.19202	18.1309	8.03588e-05	0.000809349	0.466233	0.20205	12 DPI_TNK_PBMC	Baseline_TNK_PBMC	12 DPI	TNK	PBMC	Baseline	TNK	PBMC
AIF1	-1.66395	3.45583	18.0146	8.05623e-05	0.000810019	0.0153267	0.0215313	12 DPI_TNK_PBMC	Baseline_TNK_PBMC	12 DPI	TNK	PBMC	Baseline	TNK	PBMC
BCAP29	0.474311	5.402	18.1346	8.07021e-05	0.000810827	0.11714	0.0422014	12 DPI_TNK_PBMC	Baseline_TNK_PBMC	12 DPI	TNK	PBMC	Baseline	TNK	PBMC
FANCL	1.01332	2.95792	17.5468	8.08435e-05	0.00081165	0.0223059	0.00482301	12 DPI_TNK_PBMC	Baseline_TNK_PBMC	12 DPI	TNK	PBMC	Baseline	TNK	PBMC
SYCE1L	1.50155	2.136	17.1764	8.11038e-05	0.000812788	0.0113582	0.00163638	12 DPI_TNK_PBMC	Baseline_TNK_PBMC	12 DPI	TNK	PBMC	Baseline	TNK	PBMC
HDHD3	1.21451	2.02653	17.1425	8.10444e-05	0.000812788	0.00985289	0.00189475	12 DPI_TNK_PBMC	Baseline_TNK_PBMC	12 DPI	TNK	PBMC	Baseline	TNK	PBMC
UQCRH	0.441848	8.95553	18.1064	8.11357e-05	0.000812788	0.68375	0.312376	12 DPI_TNK_PBMC	Baseline_TNK_PBMC	12 DPI	TNK	PBMC	Baseline	TNK	PBMC
PGK1	0.44463	8.11789	18.0968	8.14527e-05	0.000815364	0.420869	0.218327	12 DPI_TNK_PBMC	Baseline_TNK_PBMC	12 DPI	TNK	PBMC	Baseline	TNK	PBMC
CKAP5	0.511361	5.17964	18.1066	8.16806e-05	0.000817045	0.089155	0.0339333	12 DPI_TNK_PBMC	Baseline_TNK_PBMC	12 DPI	TNK	PBMC	Baseline	TNK	PBMC
TMEM258	0.761721	6.91745	18.0883	8.17951e-05	0.000817379	0.289702	0.0915511	12 DPI_TNK_PBMC	Baseline_TNK_PBMC	12 DPI	TNK	PBMC	Baseline	TNK	PBMC
NDUFA3	0.652622	7.53932	18.08	8.20118e-05	0.000817379	0.410674	0.148997	12 DPI_TNK_PBMC	Baseline_TNK_PBMC	12 DPI	TNK	PBMC	Baseline	TNK	PBMC
SNAPIN	0.497283	5.61232	18.0913	8.20115e-05	0.000817379	0.132603	0.0435794	12 DPI_TNK_PBMC	Baseline_TNK_PBMC	12 DPI	TNK	PBMC	Baseline	TNK	PBMC
EEF1A1	-0.474453	13.3291	18.0791	8.20137e-05	0.000817379	0.971878	0.98622	12 DPI_TNK_PBMC	Baseline_TNK_PBMC	12 DPI	TNK	PBMC	Baseline	TNK	PBMC
RSBN1	-0.389156	6.12221	18.0866	8.1908e-05	0.000817379	0.173794	0.0968048	12 DPI_TNK_PBMC	Baseline_TNK_PBMC	12 DPI	TNK	PBMC	Baseline	TNK	PBMC
ZNF24	-0.500425	5.38763	18.0574	8.31115e-05	0.000827111	0.107629	0.0698476	12 DPI_TNK_PBMC	Baseline_TNK_PBMC	12 DPI	TNK	PBMC	Baseline	TNK	PBMC
RERE	-0.50032	6.61259	18.049	8.30613e-05	0.000827111	0.20609	0.124968	12 DPI_TNK_PBMC	Baseline_TNK_PBMC	12 DPI	TNK	PBMC	Baseline	TNK	PBMC
HNRNPH3	0.328706	7.43737	18.0193	8.40053e-05	0.000835396	0.390421	0.171475	12 DPI_TNK_PBMC	Baseline_TNK_PBMC	12 DPI	TNK	PBMC	Baseline	TNK	PBMC
MARCH3	-0.664533	5.61908	18.0029	8.48153e-05	0.000841609	0.0956551	0.0698476	12 DPI_TNK_PBMC	Baseline_TNK_PBMC	12 DPI	TNK	PBMC	Baseline	TNK	PBMC
SLBP	0.604011	5.99434	18.0056	8.47077e-05	0.000841609	0.131851	0.0579623	12 DPI_TNK_PBMC	Baseline_TNK_PBMC	12 DPI	TNK	PBMC	Baseline	TNK	PBMC
SORL1	-0.416013	7.48802	17.9957	8.47867e-05	0.000841609	0.357646	0.187925	12 DPI_TNK_PBMC	Baseline_TNK_PBMC	12 DPI	TNK	PBMC	Baseline	TNK	PBMC
EEF1AKMT1	0.511065	4.8239	17.9885	8.56111e-05	0.000848888	0.082518	0.028852	12 DPI_TNK_PBMC	Baseline_TNK_PBMC	12 DPI	TNK	PBMC	Baseline	TNK	PBMC
ABHD10	-0.635466	3.74889	17.9506	8.57166e-05	0.000849317	0.0332535	0.0223926	12 DPI_TNK_PBMC	Baseline_TNK_PBMC	12 DPI	TNK	PBMC	Baseline	TNK	PBMC
ATP5F1B	0.37845	7.68132	17.9605	8.59765e-05	0.000851274	0.344851	0.167686	12 DPI_TNK_PBMC	Baseline_TNK_PBMC	12 DPI	TNK	PBMC	Baseline	TNK	PBMC
RFTN1	-0.46672	5.81521	17.9595	8.62174e-05	0.000853039	0.130619	0.0777711	12 DPI_TNK_PBMC	Baseline_TNK_PBMC	12 DPI	TNK	PBMC	Baseline	TNK	PBMC
KCNK1	-1.89382	1.13827	16.7615	8.65052e-05	0.000855266	0.00130003	0.00198088	12 DPI_TNK_PBMC	Baseline_TNK_PBMC	12 DPI	TNK	PBMC	Baseline	TNK	PBMC
LOC106992427	0.51811	4.85205	17.9601	8.65802e-05	0.000855388	0.0849128	0.0282491	12 DPI_TNK_PBMC	Baseline_TNK_PBMC	12 DPI	TNK	PBMC	Baseline	TNK	PBMC
MCRIP2	0.820312	3.56372	17.7165	8.71065e-05	0.000859964	0.0283271	0.0088709	12 DPI_TNK_PBMC	Baseline_TNK_PBMC	12 DPI	TNK	PBMC	Baseline	TNK	PBMC
APPL2	-0.659797	4.70584	17.9432	8.72583e-05	0.000860839	0.0582278	0.0380673	12 DPI_TNK_PBMC	Baseline_TNK_PBMC	12 DPI	TNK	PBMC	Baseline	TNK	PBMC
LGMN	-0.843348	3.54808	17.8678	8.74873e-05	0.000862474	0.0236059	0.0168805	12 DPI_TNK_PBMC	Baseline_TNK_PBMC	12 DPI	TNK	PBMC	Baseline	TNK	PBMC
LYZ	-1.85594	6.18597	17.9028	8.81504e-05	0.000868383	0.0923709	0.130566	12 DPI_TNK_PBMC	Baseline_TNK_PBMC	12 DPI	TNK	PBMC	Baseline	TNK	PBMC
APLP2	-0.396546	6.53324	17.8908	8.84423e-05	0.000870453	0.203353	0.116786	12 DPI_TNK_PBMC	Baseline_TNK_PBMC	12 DPI	TNK	PBMC	Baseline	TNK	PBMC
CCDC12	0.353583	6.1367	17.893	8.84882e-05	0.000870453	0.187684	0.0750151	12 DPI_TNK_PBMC	Baseline_TNK_PBMC	12 DPI	TNK	PBMC	Baseline	TNK	PBMC
DAPP1	-0.719051	3.76772	17.8609	8.88914e-05	0.000873539	0.0276428	0.0199811	12 DPI_TNK_PBMC	Baseline_TNK_PBMC	12 DPI	TNK	PBMC	Baseline	TNK	PBMC
EEF1E1	0.436228	5.53215	17.8873	8.893e-05	0.000873539	0.130414	0.0496943	12 DPI_TNK_PBMC	Baseline_TNK_PBMC	12 DPI	TNK	PBMC	Baseline	TNK	PBMC
LOC114671738	0.796209	3.47237	17.631	8.90406e-05	0.000873995	0.0337325	0.00904315	12 DPI_TNK_PBMC	Baseline_TNK_PBMC	12 DPI	TNK	PBMC	Baseline	TNK	PBMC
SLC39A1	0.519553	4.91896	17.8693	8.976e-05	0.000880233	0.0818337	0.0291103	12 DPI_TNK_PBMC	Baseline_TNK_PBMC	12 DPI	TNK	PBMC	Baseline	TNK	PBMC
ACTB	0.430613	13.2598	17.85	8.98052e-05	0.000880233	0.980499	0.956507	12 DPI_TNK_PBMC	Baseline_TNK_PBMC	12 DPI	TNK	PBMC	Baseline	TNK	PBMC
LOC699924	-1.27838	2.86794	17.5576	8.99445e-05	0.000880849	0.0116319	0.0147274	12 DPI_TNK_PBMC	Baseline_TNK_PBMC	12 DPI	TNK	PBMC	Baseline	TNK	PBMC
SRF	1.04382	2.69982	17.153	8.99973e-05	0.000880849	0.0188847	0.00404789	12 DPI_TNK_PBMC	Baseline_TNK_PBMC	12 DPI	TNK	PBMC	Baseline	TNK	PBMC
CLEC17A	-2.5495	1.13568	16.7399	9.02004e-05	0.00088094	0.000752651	0.00232538	12 DPI_TNK_PBMC	Baseline_TNK_PBMC	12 DPI	TNK	PBMC	Baseline	TNK	PBMC
CARD9	-1.82116	1.15726	16.6691	9.00785e-05	0.00088094	0.00130003	0.00232538	12 DPI_TNK_PBMC	Baseline_TNK_PBMC	12 DPI	TNK	PBMC	Baseline	TNK	PBMC
TARSL2	-0.584476	5.34842	17.8518	9.01743e-05	0.00088094	0.104687	0.0649384	12 DPI_TNK_PBMC	Baseline_TNK_PBMC	12 DPI	TNK	PBMC	Baseline	TNK	PBMC
CYB561D2	0.51432	5.12118	17.8473	9.05217e-05	0.000883445	0.0968183	0.0330721	12 DPI_TNK_PBMC	Baseline_TNK_PBMC	12 DPI	TNK	PBMC	Baseline	TNK	PBMC
NABP1	-0.648278	5.13248	17.8431	9.05978e-05	0.000883555	0.0739651	0.0486608	12 DPI_TNK_PBMC	Baseline_TNK_PBMC	12 DPI	TNK	PBMC	Baseline	TNK	PBMC
TONSL	0.814342	2.8983	17.2843	9.11705e-05	0.00088787	0.0202532	0.00559814	12 DPI_TNK_PBMC	Baseline_TNK_PBMC	12 DPI	TNK	PBMC	Baseline	TNK	PBMC
POLE3	0.496179	5.63658	17.8249	9.11222e-05	0.00088787	0.124598	0.0476273	12 DPI_TNK_PBMC	Baseline_TNK_PBMC	12 DPI	TNK	PBMC	Baseline	TNK	PBMC
BCL2L12	0.539688	4.97136	17.8078	9.19698e-05	0.000894377	0.0790284	0.0282491	12 DPI_TNK_PBMC	Baseline_TNK_PBMC	12 DPI	TNK	PBMC	Baseline	TNK	PBMC
CPSF7	-0.429616	5.29214	17.8046	9.19191e-05	0.000894377	0.0975026	0.05779	12 DPI_TNK_PBMC	Baseline_TNK_PBMC	12 DPI	TNK	PBMC	Baseline	TNK	PBMC
GLRX	0.454533	6.46558	17.7914	9.20572e-05	0.000894588	0.228327	0.0819912	12 DPI_TNK_PBMC	Baseline_TNK_PBMC	12 DPI	TNK	PBMC	Baseline	TNK	PBMC
MT2A	0.588063	7.05225	17.7774	9.24969e-05	0.000897187	0.253301	0.088709	12 DPI_TNK_PBMC	Baseline_TNK_PBMC	12 DPI	TNK	PBMC	Baseline	TNK	PBMC
XAB2	0.465736	4.76668	17.7951	9.24252e-05	0.000897187	0.0846391	0.028852	12 DPI_TNK_PBMC	Baseline_TNK_PBMC	12 DPI	TNK	PBMC	Baseline	TNK	PBMC
RPL3	-0.371567	11.5401	17.775	9.2522e-05	0.000897187	0.921314	0.788476	12 DPI_TNK_PBMC	Baseline_TNK_PBMC	12 DPI	TNK	PBMC	Baseline	TNK	PBMC
MRPL47	0.516051	5.76885	17.766	9.32247e-05	0.000903359	0.141841	0.0530531	12 DPI_TNK_PBMC	Baseline_TNK_PBMC	12 DPI	TNK	PBMC	Baseline	TNK	PBMC
IL23A	-0.83011	3.59459	17.7016	9.37841e-05	0.000908134	0.0274376	0.0209284	12 DPI_TNK_PBMC	Baseline_TNK_PBMC	12 DPI	TNK	PBMC	Baseline	TNK	PBMC
WDR47	-0.660537	3.41045	17.6591	9.39695e-05	0.000908771	0.0237427	0.016536	12 DPI_TNK_PBMC	Baseline_TNK_PBMC	12 DPI	TNK	PBMC	Baseline	TNK	PBMC
P2RY10	-0.524342	4.67801	17.7564	9.39832e-05	0.000908771	0.0643859	0.0391009	12 DPI_TNK_PBMC	Baseline_TNK_PBMC	12 DPI	TNK	PBMC	Baseline	TNK	PBMC
HHIP	-2.25058	0.77108	17.2843	9.49682e-05	0.000917644	0.000273691	0.000861252	12 DPI_TNK_PBMC	Baseline_TNK_PBMC	12 DPI	TNK	PBMC	Baseline	TNK	PBMC
DIP2C	-0.629222	5.09909	17.7093	9.55636e-05	0.000922744	0.076702	0.0558953	12 DPI_TNK_PBMC	Baseline_TNK_PBMC	12 DPI	TNK	PBMC	Baseline	TNK	PBMC
PFKP	0.425053	5.74362	17.6982	9.57663e-05	0.000924046	0.140746	0.0521058	12 DPI_TNK_PBMC	Baseline_TNK_PBMC	12 DPI	TNK	PBMC	Baseline	TNK	PBMC
LOC106995121	1.53271	1.83711	16.8445	9.62106e-05	0.000927677	0.00786863	0.0010335	12 DPI_TNK_PBMC	Baseline_TNK_PBMC	12 DPI	TNK	PBMC	Baseline	TNK	PBMC
ARHGAP19	0.973692	3.16176	17.2424	9.6496e-05	0.000929771	0.0254533	0.00620102	12 DPI_TNK_PBMC	Baseline_TNK_PBMC	12 DPI	TNK	PBMC	Baseline	TNK	PBMC
DDIT3	-0.524113	5.57026	17.6625	9.71076e-05	0.000934481	0.117687	0.0695031	12 DPI_TNK_PBMC	Baseline_TNK_PBMC	12 DPI	TNK	PBMC	Baseline	TNK	PBMC
RNF167	0.339619	7.04693	17.6545	9.71219e-05	0.000934481	0.28936	0.119886	12 DPI_TNK_PBMC	Baseline_TNK_PBMC	12 DPI	TNK	PBMC	Baseline	TNK	PBMC
NUDT2	0.546547	5.0279	17.6675	9.72336e-05	0.000934896	0.0936025	0.0300577	12 DPI_TNK_PBMC	Baseline_TNK_PBMC	12 DPI	TNK	PBMC	Baseline	TNK	PBMC
EXOC8	-0.626457	4.33455	17.6556	9.77598e-05	0.000937971	0.048375	0.034364	12 DPI_TNK_PBMC	Baseline_TNK_PBMC	12 DPI	TNK	PBMC	Baseline	TNK	PBMC
POLR3H	0.460222	5.46951	17.6499	9.77567e-05	0.000937971	0.121861	0.0440961	12 DPI_TNK_PBMC	Baseline_TNK_PBMC	12 DPI	TNK	PBMC	Baseline	TNK	PBMC
MMD	-0.451551	6.56743	17.6403	9.76974e-05	0.000937971	0.219432	0.128843	12 DPI_TNK_PBMC	Baseline_TNK_PBMC	12 DPI	TNK	PBMC	Baseline	TNK	PBMC
LEF1	-0.374075	8.09734	17.6318	9.79594e-05	0.000939225	0.429764	0.268883	12 DPI_TNK_PBMC	Baseline_TNK_PBMC	12 DPI	TNK	PBMC	Baseline	TNK	PBMC
PHF3	-0.376726	6.62149	17.6212	9.84368e-05	0.000943139	0.214232	0.130996	12 DPI_TNK_PBMC	Baseline_TNK_PBMC	12 DPI	TNK	PBMC	Baseline	TNK	PBMC
CALR	0.353236	8.502	17.5811	9.99568e-05	0.00095703	0.497366	0.257601	12 DPI_TNK_PBMC	Baseline_TNK_PBMC	12 DPI	TNK	PBMC	Baseline	TNK	PBMC
THEM4	1.09239	3.2695	17.1504	0.000101043	0.000966075	0.0256586	0.00568426	12 DPI_TNK_PBMC	Baseline_TNK_PBMC	12 DPI	TNK	PBMC	Baseline	TNK	PBMC
CD46	-0.384729	6.83821	17.5558	0.000101017	0.000966075	0.248785	0.139781	12 DPI_TNK_PBMC	Baseline_TNK_PBMC	12 DPI	TNK	PBMC	Baseline	TNK	PBMC
ZBTB18	-1.02414	2.24953	16.9157	0.000102025	0.000974778	0.0080739	0.00706227	12 DPI_TNK_PBMC	Baseline_TNK_PBMC	12 DPI	TNK	PBMC	Baseline	TNK	PBMC
GPR88	1.31773	2.2153	16.6304	0.000102762	0.000980443	0.013274	0.00215313	12 DPI_TNK_PBMC	Baseline_TNK_PBMC	12 DPI	TNK	PBMC	Baseline	TNK	PBMC
LYPLA2	0.397415	5.80323	17.5211	0.00010273	0.000980443	0.149641	0.058479	12 DPI_TNK_PBMC	Baseline_TNK_PBMC	12 DPI	TNK	PBMC	Baseline	TNK	PBMC
LOC114672645	3.13198	0.939216	17.6254	0.000103422	0.000986053	0.00225795	0	12 DPI_TNK_PBMC	Baseline_TNK_PBMC	12 DPI	TNK	PBMC	Baseline	TNK	PBMC
CCT7	0.474881	7.03019	17.4844	0.000103946	0.00099036	0.26466	0.117819	12 DPI_TNK_PBMC	Baseline_TNK_PBMC	12 DPI	TNK	PBMC	Baseline	TNK	PBMC
NME1	0.434625	6.52358	17.4759	0.000104372	0.000993025	0.1974	0.0905176	12 DPI_TNK_PBMC	Baseline_TNK_PBMC	12 DPI	TNK	PBMC	Baseline	TNK	PBMC
RNF181	0.387991	6.84968	17.4748	0.000104361	0.000993025	0.289839	0.112652	12 DPI_TNK_PBMC	Baseline_TNK_PBMC	12 DPI	TNK	PBMC	Baseline	TNK	PBMC
PLK2	-1.55737	3.79652	17.4198	0.000105067	0.00099894	0.0192268	0.0228232	12 DPI_TNK_PBMC	Baseline_TNK_PBMC	12 DPI	TNK	PBMC	Baseline	TNK	PBMC
TRAPPC6A	0.539397	5.29516	17.4644	0.000105348	0.00100092	0.101197	0.0340195	12 DPI_TNK_PBMC	Baseline_TNK_PBMC	12 DPI	TNK	PBMC	Baseline	TNK	PBMC
MRPL19	0.6064	4.51712	17.4475	0.000105723	0.00100378	0.0637701	0.0211868	12 DPI_TNK_PBMC	Baseline_TNK_PBMC	12 DPI	TNK	PBMC	Baseline	TNK	PBMC
DCTN3	0.364952	7.47905	17.4284	0.000106261	0.00100748	0.340404	0.154939	12 DPI_TNK_PBMC	Baseline_TNK_PBMC	12 DPI	TNK	PBMC	Baseline	TNK	PBMC
CAPZA1	0.319855	7.34174	17.4303	0.000106187	0.00100748	0.345125	0.138489	12 DPI_TNK_PBMC	Baseline_TNK_PBMC	12 DPI	TNK	PBMC	Baseline	TNK	PBMC
HIST1H2AJ	1.40872	3.19987	16.9019	0.000106435	0.00100843	0.0199795	0.00370338	12 DPI_TNK_PBMC	Baseline_TNK_PBMC	12 DPI	TNK	PBMC	Baseline	TNK	PBMC
UBALD1	0.499118	4.11538	17.4001	0.000106579	0.00100875	0.0557646	0.0174834	12 DPI_TNK_PBMC	Baseline_TNK_PBMC	12 DPI	TNK	PBMC	Baseline	TNK	PBMC
NBR1	-0.422609	5.83662	17.4254	0.000106616	0.00100875	0.139925	0.0819912	12 DPI_TNK_PBMC	Baseline_TNK_PBMC	12 DPI	TNK	PBMC	Baseline	TNK	PBMC
HELQ	-0.41777	5.34587	17.4259	0.00010684	0.00101017	0.102292	0.0577039	12 DPI_TNK_PBMC	Baseline_TNK_PBMC	12 DPI	TNK	PBMC	Baseline	TNK	PBMC
SUV39H2	1.25245	2.19216	16.5236	0.00010744	0.00101513	0.0119056	0.00223926	12 DPI_TNK_PBMC	Baseline_TNK_PBMC	12 DPI	TNK	PBMC	Baseline	TNK	PBMC
LOC703057	1.2275	2.55382	16.6343	0.000107695	0.00101614	0.0153267	0.00301438	12 DPI_TNK_PBMC	Baseline_TNK_PBMC	12 DPI	TNK	PBMC	Baseline	TNK	PBMC
CHAC2	0.765057	3.82339	17.2879	0.000107687	0.00101614	0.0387958	0.011024	12 DPI_TNK_PBMC	Baseline_TNK_PBMC	12 DPI	TNK	PBMC	Baseline	TNK	PBMC
MAP2K3	0.385388	5.75632	17.3919	0.000108186	0.00102006	0.134177	0.0546034	12 DPI_TNK_PBMC	Baseline_TNK_PBMC	12 DPI	TNK	PBMC	Baseline	TNK	PBMC
RAD18	0.683719	3.53978	17.2009	0.000108282	0.00102026	0.0331851	0.00930152	12 DPI_TNK_PBMC	Baseline_TNK_PBMC	12 DPI	TNK	PBMC	Baseline	TNK	PBMC
MED28	0.429842	4.78624	17.3961	0.000108356	0.00102026	0.0801916	0.0283352	12 DPI_TNK_PBMC	Baseline_TNK_PBMC	12 DPI	TNK	PBMC	Baseline	TNK	PBMC
ZNF367	0.822101	3.66826	17.2083	0.000108756	0.00102331	0.0361957	0.00999053	12 DPI_TNK_PBMC	Baseline_TNK_PBMC	12 DPI	TNK	PBMC	Baseline	TNK	PBMC
MRPS26	0.377929	6.75259	17.3627	0.000109154	0.00102635	0.263702	0.11136	12 DPI_TNK_PBMC	Baseline_TNK_PBMC	12 DPI	TNK	PBMC	Baseline	TNK	PBMC
TMEM30A	-0.440698	5.69591	17.3516	0.000109869	0.00103236	0.124598	0.0738954	12 DPI_TNK_PBMC	Baseline_TNK_PBMC	12 DPI	TNK	PBMC	Baseline	TNK	PBMC
SEC11A	0.369906	6.69505	17.3411	0.00011011	0.00103391	0.230174	0.0982689	12 DPI_TNK_PBMC	Baseline_TNK_PBMC	12 DPI	TNK	PBMC	Baseline	TNK	PBMC
UBQLN1	-0.394748	5.70011	17.3392	0.000110415	0.00103606	0.126035	0.0777711	12 DPI_TNK_PBMC	Baseline_TNK_PBMC	12 DPI	TNK	PBMC	Baseline	TNK	PBMC
PIF1	1.13564	2.24802	16.4727	0.000110812	0.00103694	0.0127951	0.00241151	12 DPI_TNK_PBMC	Baseline_TNK_PBMC	12 DPI	TNK	PBMC	Baseline	TNK	PBMC
CRELD2	0.771195	4.17188	17.2894	0.000110724	0.00103694	0.0463907	0.0136939	12 DPI_TNK_PBMC	Baseline_TNK_PBMC	12 DPI	TNK	PBMC	Baseline	TNK	PBMC
FUCA1	0.58829	4.72	17.3383	0.000110751	0.00103694	0.0754704	0.0229954	12 DPI_TNK_PBMC	Baseline_TNK_PBMC	12 DPI	TNK	PBMC	Baseline	TNK	PBMC
PRKAG2	-0.560406	4.93113	17.3449	0.000110601	0.00103694	0.0726651	0.0473689	12 DPI_TNK_PBMC	Baseline_TNK_PBMC	12 DPI	TNK	PBMC	Baseline	TNK	PBMC
SLC2A6	-1.00465	2.232	16.7007	0.000111526	0.0010429	0.00848443	0.00723452	12 DPI_TNK_PBMC	Baseline_TNK_PBMC	12 DPI	TNK	PBMC	Baseline	TNK	PBMC
SAPCD2	2.02537	1.46771	16.7424	0.000113432	0.00105999	0.00561067	0.000516751	12 DPI_TNK_PBMC	Baseline_TNK_PBMC	12 DPI	TNK	PBMC	Baseline	TNK	PBMC
LRP8	1.41357	1.85188	16.4237	0.000113685	0.00106018	0.00793705	0.00120575	12 DPI_TNK_PBMC	Baseline_TNK_PBMC	12 DPI	TNK	PBMC	Baseline	TNK	PBMC
ATP5MD	0.673114	7.08757	17.2613	0.000113655	0.00106018	0.31495	0.105503	12 DPI_TNK_PBMC	Baseline_TNK_PBMC	12 DPI	TNK	PBMC	Baseline	TNK	PBMC
LRRFIP1	0.352183	7.41887	17.2621	0.000113579	0.00106018	0.315703	0.131427	12 DPI_TNK_PBMC	Baseline_TNK_PBMC	12 DPI	TNK	PBMC	Baseline	TNK	PBMC
TNFRSF13B	-1.76757	1.77886	16.3968	0.000114828	0.00107011	0.00266849	0.00516751	12 DPI_TNK_PBMC	Baseline_TNK_PBMC	12 DPI	TNK	PBMC	Baseline	TNK	PBMC
TSTD2	-0.596654	4.16099	17.2306	0.000115625	0.00107668	0.0441327	0.0266988	12 DPI_TNK_PBMC	Baseline_TNK_PBMC	12 DPI	TNK	PBMC	Baseline	TNK	PBMC
NUDT5	0.464088	5.18845	17.231	0.000115691	0.00107668	0.0908655	0.0332443	12 DPI_TNK_PBMC	Baseline_TNK_PBMC	12 DPI	TNK	PBMC	Baseline	TNK	PBMC
TMEM127	-0.547673	5.08961	17.2192	0.000116207	0.00108074	0.0896339	0.0505555	12 DPI_TNK_PBMC	Baseline_TNK_PBMC	12 DPI	TNK	PBMC	Baseline	TNK	PBMC
POLR2F	0.450172	6.52507	17.2014	0.000116491	0.00108264	0.232159	0.08802	12 DPI_TNK_PBMC	Baseline_TNK_PBMC	12 DPI	TNK	PBMC	Baseline	TNK	PBMC
TLR4	-1.51422	1.25812	16.1092	0.00011667	0.00108301	0.00184742	0.00258376	12 DPI_TNK_PBMC	Baseline_TNK_PBMC	12 DPI	TNK	PBMC	Baseline	TNK	PBMC
COX5A	0.448441	8.5558	17.1941	0.000116689	0.00108301	0.548478	0.266127	12 DPI_TNK_PBMC	Baseline_TNK_PBMC	12 DPI	TNK	PBMC	Baseline	TNK	PBMC
LYPLA1	0.363546	5.74438	17.1937	0.000117122	0.00108629	0.146562	0.0559814	12 DPI_TNK_PBMC	Baseline_TNK_PBMC	12 DPI	TNK	PBMC	Baseline	TNK	PBMC
LFNG	0.650548	4.11888	17.1393	0.000117774	0.00109087	0.0566541	0.0148135	12 DPI_TNK_PBMC	Baseline_TNK_PBMC	12 DPI	TNK	PBMC	Baseline	TNK	PBMC
STX4	0.638269	5.46274	17.1837	0.000117796	0.00109087	0.0987342	0.0389286	12 DPI_TNK_PBMC	Baseline_TNK_PBMC	12 DPI	TNK	PBMC	Baseline	TNK	PBMC
RBL2	-0.33537	6.74889	17.1707	0.000117856	0.00109087	0.240096	0.142365	12 DPI_TNK_PBMC	Baseline_TNK_PBMC	12 DPI	TNK	PBMC	Baseline	TNK	PBMC
PSMC3	0.462271	6.02351	17.1718	0.000118046	0.00109189	0.16921	0.06468	12 DPI_TNK_PBMC	Baseline_TNK_PBMC	12 DPI	TNK	PBMC	Baseline	TNK	PBMC
RUFY3	-0.857136	3.44861	17.1003	0.000118127	0.00109189	0.0214848	0.0173112	12 DPI_TNK_PBMC	Baseline_TNK_PBMC	12 DPI	TNK	PBMC	Baseline	TNK	PBMC
NDUFA4	0.462206	8.59416	17.1591	0.000118343	0.00109315	0.576326	0.27362	12 DPI_TNK_PBMC	Baseline_TNK_PBMC	12 DPI	TNK	PBMC	Baseline	TNK	PBMC
TP63	1.42151	2.71595	16.4344	0.000118612	0.00109489	0.0121108	0.00232538	12 DPI_TNK_PBMC	Baseline_TNK_PBMC	12 DPI	TNK	PBMC	Baseline	TNK	PBMC
RAB6B	-1.57783	1.51796	16.1647	0.000119207	0.00109849	0.00266849	0.00404789	12 DPI_TNK_PBMC	Baseline_TNK_PBMC	12 DPI	TNK	PBMC	Baseline	TNK	PBMC
NCF1	-1.09879	3.44102	17.0705	0.000119324	0.00109849	0.0198426	0.0189475	12 DPI_TNK_PBMC	Baseline_TNK_PBMC	12 DPI	TNK	PBMC	Baseline	TNK	PBMC
SASS6	0.766765	4.18284	17.1089	0.00011916	0.00109849	0.0500855	0.0145552	12 DPI_TNK_PBMC	Baseline_TNK_PBMC	12 DPI	TNK	PBMC	Baseline	TNK	PBMC
NDUFA5	0.476642	6.13899	17.144	0.000119322	0.00109849	0.190216	0.0726036	12 DPI_TNK_PBMC	Baseline_TNK_PBMC	12 DPI	TNK	PBMC	Baseline	TNK	PBMC
ZC3H15	0.367313	6.43029	17.1317	0.000119808	0.0011022	0.223743	0.0895702	12 DPI_TNK_PBMC	Baseline_TNK_PBMC	12 DPI	TNK	PBMC	Baseline	TNK	PBMC
UPP1	0.779478	4.77897	17.134	0.00012006	0.00110377	0.0829285	0.0190337	12 DPI_TNK_PBMC	Baseline_TNK_PBMC	12 DPI	TNK	PBMC	Baseline	TNK	PBMC
YTHDF3	-0.487418	5.33709	17.1327	0.000120146	0.00110382	0.10284	0.0642494	12 DPI_TNK_PBMC	Baseline_TNK_PBMC	12 DPI	TNK	PBMC	Baseline	TNK	PBMC
TNNI2	-1.45584	1.88925	16.3114	0.000121902	0.00111894	0.00410537	0.00516751	12 DPI_TNK_PBMC	Baseline_TNK_PBMC	12 DPI	TNK	PBMC	Baseline	TNK	PBMC
SVOPL	-0.662329	3.37066	17.003	0.000121956	0.00111894	0.0232638	0.0161054	12 DPI_TNK_PBMC	Baseline_TNK_PBMC	12 DPI	TNK	PBMC	Baseline	TNK	PBMC
ETFA	0.325322	6.40754	17.0782	0.000122413	0.00112238	0.212932	0.0886229	12 DPI_TNK_PBMC	Baseline_TNK_PBMC	12 DPI	TNK	PBMC	Baseline	TNK	PBMC
BOLA2B	0.666622	6.03508	17.0627	0.000123369	0.0011303	0.16271	0.055034	12 DPI_TNK_PBMC	Baseline_TNK_PBMC	12 DPI	TNK	PBMC	Baseline	TNK	PBMC
C3H21orf91	-0.37772	6.22442	17.0572	0.000123443	0.0011303	0.179405	0.107054	12 DPI_TNK_PBMC	Baseline_TNK_PBMC	12 DPI	TNK	PBMC	Baseline	TNK	PBMC
ACOT2	0.908948	3.87449	16.9383	0.000123667	0.0011316	0.0418064	0.0114547	12 DPI_TNK_PBMC	Baseline_TNK_PBMC	12 DPI	TNK	PBMC	Baseline	TNK	PBMC
IMMT	0.441115	5.58661	17.0527	0.000124044	0.00113429	0.124256	0.0477134	12 DPI_TNK_PBMC	Baseline_TNK_PBMC	12 DPI	TNK	PBMC	Baseline	TNK	PBMC
THOC6	0.492526	4.91531	17.0524	0.000124344	0.00113554	0.0849128	0.0297993	12 DPI_TNK_PBMC	Baseline_TNK_PBMC	12 DPI	TNK	PBMC	Baseline	TNK	PBMC
PIN1	0.405923	6.90423	17.0374	0.000124348	0.00113554	0.281355	0.113255	12 DPI_TNK_PBMC	Baseline_TNK_PBMC	12 DPI	TNK	PBMC	Baseline	TNK	PBMC
FBXL5	-0.327234	6.12684	17.0328	0.000124689	0.00113789	0.174889	0.102747	12 DPI_TNK_PBMC	Baseline_TNK_PBMC	12 DPI	TNK	PBMC	Baseline	TNK	PBMC
HINT2	0.39684	6.75261	17.025	0.000124993	0.0011399	0.250633	0.0987856	12 DPI_TNK_PBMC	Baseline_TNK_PBMC	12 DPI	TNK	PBMC	Baseline	TNK	PBMC
MGAT5	-0.47295	6.30423	17.0228	0.000125138	0.00114046	0.168115	0.0874171	12 DPI_TNK_PBMC	Baseline_TNK_PBMC	12 DPI	TNK	PBMC	Baseline	TNK	PBMC
CDKN2AIPNL	0.517262	4.91153	17.0058	0.000126687	0.00115381	0.0845022	0.0290242	12 DPI_TNK_PBMC	Baseline_TNK_PBMC	12 DPI	TNK	PBMC	Baseline	TNK	PBMC
SMARCE1	0.299719	6.94836	16.9876	0.000126856	0.00115458	0.271228	0.123331	12 DPI_TNK_PBMC	Baseline_TNK_PBMC	12 DPI	TNK	PBMC	Baseline	TNK	PBMC
LOC114680276	-1.15988	2.22968	16.3903	0.000127767	0.00116131	0.00759494	0.00654552	12 DPI_TNK_PBMC	Baseline_TNK_PBMC	12 DPI	TNK	PBMC	Baseline	TNK	PBMC
AKR7A2	0.376062	5.86509	16.9772	0.000127703	0.00116131	0.167089	0.0617518	12 DPI_TNK_PBMC	Baseline_TNK_PBMC	12 DPI	TNK	PBMC	Baseline	TNK	PBMC
PDE7A	-0.543244	5.88664	16.9538	0.000128792	0.00116986	0.121998	0.0754457	12 DPI_TNK_PBMC	Baseline_TNK_PBMC	12 DPI	TNK	PBMC	Baseline	TNK	PBMC
ASF1A	0.586059	4.76981	16.9585	0.000129024	0.00117118	0.0756073	0.0264404	12 DPI_TNK_PBMC	Baseline_TNK_PBMC	12 DPI	TNK	PBMC	Baseline	TNK	PBMC
CSDE1	-0.294339	7.58096	16.9272	0.000129925	0.00117858	0.380157	0.237878	12 DPI_TNK_PBMC	Baseline_TNK_PBMC	12 DPI	TNK	PBMC	Baseline	TNK	PBMC
KHSRP	0.672545	4.26021	16.901	0.000130498	0.0011822	0.0554909	0.0177418	12 DPI_TNK_PBMC	Baseline_TNK_PBMC	12 DPI	TNK	PBMC	Baseline	TNK	PBMC
ZMAT5	0.503407	4.49489	16.9263	0.000130417	0.0011822	0.0674649	0.0221342	12 DPI_TNK_PBMC	Baseline_TNK_PBMC	12 DPI	TNK	PBMC	Baseline	TNK	PBMC
KLF11	-0.680232	3.55404	16.8646	0.000130921	0.00118524	0.0256586	0.0193782	12 DPI_TNK_PBMC	Baseline_TNK_PBMC	12 DPI	TNK	PBMC	Baseline	TNK	PBMC
LOC100424689	-0.816898	3.04397	16.7187	0.000131714	0.00119164	0.0175163	0.0127465	12 DPI_TNK_PBMC	Baseline_TNK_PBMC	12 DPI	TNK	PBMC	Baseline	TNK	PBMC
ABCG2	-0.430316	4.9605	16.9039	0.000131994	0.00119338	0.0779336	0.0473689	12 DPI_TNK_PBMC	Baseline_TNK_PBMC	12 DPI	TNK	PBMC	Baseline	TNK	PBMC
LOC710905	-2.63486	0.740312	16.8915	0.000132482	0.00119699	0.000136846	0.0010335	12 DPI_TNK_PBMC	Baseline_TNK_PBMC	12 DPI	TNK	PBMC	Baseline	TNK	PBMC
LOC707007	-2.66452	1.34947	15.8984	0.000133033	0.00120038	0.00109477	0.00353113	12 DPI_TNK_PBMC	Baseline_TNK_PBMC	12 DPI	TNK	PBMC	Baseline	TNK	PBMC
MASTL	1.07939	2.72179	16.2475	0.000133027	0.00120038	0.0175847	0.00413401	12 DPI_TNK_PBMC	Baseline_TNK_PBMC	12 DPI	TNK	PBMC	Baseline	TNK	PBMC
RHBDD3	0.779294	3.07065	16.4811	0.000133146	0.00120061	0.0251112	0.00628714	12 DPI_TNK_PBMC	Baseline_TNK_PBMC	12 DPI	TNK	PBMC	Baseline	TNK	PBMC
LOC114679736	-2.78881	0.715364	17.2167	0.000133451	0.00120255	6.84229e-05	0.000947377	12 DPI_TNK_PBMC	Baseline_TNK_PBMC	12 DPI	TNK	PBMC	Baseline	TNK	PBMC
DDOST	0.332091	7.0765	16.8571	0.000133691	0.00120393	0.296887	0.134269	12 DPI_TNK_PBMC	Baseline_TNK_PBMC	12 DPI	TNK	PBMC	Baseline	TNK	PBMC
TRIM28	0.513844	5.30755	16.8562	0.000134433	0.00120981	0.106603	0.0377228	12 DPI_TNK_PBMC	Baseline_TNK_PBMC	12 DPI	TNK	PBMC	Baseline	TNK	PBMC
DPF2	0.400485	5.53083	16.8413	0.000135087	0.00121489	0.132809	0.0492636	12 DPI_TNK_PBMC	Baseline_TNK_PBMC	12 DPI	TNK	PBMC	Baseline	TNK	PBMC
VPS29	0.449206	6.42902	16.8264	0.000135485	0.00121767	0.205953	0.0788907	12 DPI_TNK_PBMC	Baseline_TNK_PBMC	12 DPI	TNK	PBMC	Baseline	TNK	PBMC
LOC106993052	-3.72602	1.34681	16.0785	0.000135781	0.00121952	0.000547383	0.00292826	12 DPI_TNK_PBMC	Baseline_TNK_PBMC	12 DPI	TNK	PBMC	Baseline	TNK	PBMC
PLVAP	-2.39005	0.885901	16.0442	0.000136654	0.00122158	0.000342114	0.00146413	12 DPI_TNK_PBMC	Baseline_TNK_PBMC	12 DPI	TNK	PBMC	Baseline	TNK	PBMC
HRK	-1.80367	1.09366	15.763	0.000136147	0.00122158	0.00116319	0.00198088	12 DPI_TNK_PBMC	Baseline_TNK_PBMC	12 DPI	TNK	PBMC	Baseline	TNK	PBMC
RGL1	-1.25254	1.68156	15.9416	0.000136478	0.00122158	0.0039001	0.00396176	12 DPI_TNK_PBMC	Baseline_TNK_PBMC	12 DPI	TNK	PBMC	Baseline	TNK	PBMC
PIM3	-0.975092	3.12584	16.6598	0.000136681	0.00122158	0.0182005	0.0148997	12 DPI_TNK_PBMC	Baseline_TNK_PBMC	12 DPI	TNK	PBMC	Baseline	TNK	PBMC
TUBGCP4	0.544953	3.6863	16.7053	0.00013638	0.00122158	0.037222	0.0121437	12 DPI_TNK_PBMC	Baseline_TNK_PBMC	12 DPI	TNK	PBMC	Baseline	TNK	PBMC
CNOT6L	-0.454269	6.2992	16.8072	0.000136499	0.00122158	0.180568	0.102834	12 DPI_TNK_PBMC	Baseline_TNK_PBMC	12 DPI	TNK	PBMC	Baseline	TNK	PBMC
KLHL6	-0.443522	4.84781	16.8271	0.000136213	0.00122158	0.0708177	0.042632	12 DPI_TNK_PBMC	Baseline_TNK_PBMC	12 DPI	TNK	PBMC	Baseline	TNK	PBMC
MAD2L2	0.425904	5.4608	16.8123	0.000136726	0.00122158	0.11454	0.0447851	12 DPI_TNK_PBMC	Baseline_TNK_PBMC	12 DPI	TNK	PBMC	Baseline	TNK	PBMC
HBEGF	-1.62933	1.8777	16.0462	0.00013697	0.00122295	0.00424222	0.00516751	12 DPI_TNK_PBMC	Baseline_TNK_PBMC	12 DPI	TNK	PBMC	Baseline	TNK	PBMC
RYK	-0.770417	3.68556	16.7698	0.000137167	0.00122391	0.0288744	0.0209284	12 DPI_TNK_PBMC	Baseline_TNK_PBMC	12 DPI	TNK	PBMC	Baseline	TNK	PBMC
APP	-0.562836	5.22447	16.796	0.000137658	0.00122668	0.080739	0.0576178	12 DPI_TNK_PBMC	Baseline_TNK_PBMC	12 DPI	TNK	PBMC	Baseline	TNK	PBMC
FKBP3	0.401104	6.51071	16.787	0.000137632	0.00122668	0.211358	0.0853501	12 DPI_TNK_PBMC	Baseline_TNK_PBMC	12 DPI	TNK	PBMC	Baseline	TNK	PBMC
GPSM2	1.32203	2.01449	15.9421	0.00013838	0.00123202	0.0100582	0.00163638	12 DPI_TNK_PBMC	Baseline_TNK_PBMC	12 DPI	TNK	PBMC	Baseline	TNK	PBMC
CREB3	0.500094	4.22718	16.7621	0.000138437	0.00123202	0.0577489	0.0184308	12 DPI_TNK_PBMC	Baseline_TNK_PBMC	12 DPI	TNK	PBMC	Baseline	TNK	PBMC
ECD	-0.372103	6.10656	16.7695	0.000138651	0.00123312	0.166541	0.0923262	12 DPI_TNK_PBMC	Baseline_TNK_PBMC	12 DPI	TNK	PBMC	Baseline	TNK	PBMC
PID1	-1.91769	1.06683	15.7201	0.000139318	0.00123824	0.00095792	0.00206701	12 DPI_TNK_PBMC	Baseline_TNK_PBMC	12 DPI	TNK	PBMC	Baseline	TNK	PBMC
TRIOBP	0.590105	4.05997	16.7116	0.00013984	0.00124207	0.0503592	0.0146413	12 DPI_TNK_PBMC	Baseline_TNK_PBMC	12 DPI	TNK	PBMC	Baseline	TNK	PBMC
AK3	0.413994	5.11155	16.7516	0.000140314	0.00124547	0.0952446	0.0348807	12 DPI_TNK_PBMC	Baseline_TNK_PBMC	12 DPI	TNK	PBMC	Baseline	TNK	PBMC
DEK	0.345913	7.67141	16.7181	0.000141373	0.00125405	0.321793	0.166652	12 DPI_TNK_PBMC	Baseline_TNK_PBMC	12 DPI	TNK	PBMC	Baseline	TNK	PBMC
FKBP2	0.378817	6.5679	16.7185	0.000141477	0.00125416	0.226343	0.0884506	12 DPI_TNK_PBMC	Baseline_TNK_PBMC	12 DPI	TNK	PBMC	Baseline	TNK	PBMC
ELL2	-0.715597	5.04025	16.7127	0.000142489	0.00126231	0.0689018	0.046766	12 DPI_TNK_PBMC	Baseline_TNK_PBMC	12 DPI	TNK	PBMC	Baseline	TNK	PBMC
MSC	-1.25256	1.93208	15.9443	0.00014396	0.00127451	0.00444749	0.00456464	12 DPI_TNK_PBMC	Baseline_TNK_PBMC	12 DPI	TNK	PBMC	Baseline	TNK	PBMC
PDCL3	0.404267	5.91124	16.6761	0.000144176	0.0012756	0.150736	0.0629575	12 DPI_TNK_PBMC	Baseline_TNK_PBMC	12 DPI	TNK	PBMC	Baseline	TNK	PBMC
ELMSAN1	-0.5655	4.36296	16.6751	0.000144853	0.00128076	0.0509066	0.0325553	12 DPI_TNK_PBMC	Baseline_TNK_PBMC	12 DPI	TNK	PBMC	Baseline	TNK	PBMC
RETN	-1.3271	2.17329	16.0614	0.000145182	0.00128283	0.00608963	0.00645939	12 DPI_TNK_PBMC	Baseline_TNK_PBMC	12 DPI	TNK	PBMC	Baseline	TNK	PBMC
CSRNP1	-0.736215	5.37898	16.655	0.000145599	0.00128568	0.0940814	0.0713117	12 DPI_TNK_PBMC	Baseline_TNK_PBMC	12 DPI	TNK	PBMC	Baseline	TNK	PBMC
CD1C	-1.33994	3.60258	16.5951	0.000145725	0.00128596	0.0203216	0.0238567	12 DPI_TNK_PBMC	Baseline_TNK_PBMC	12 DPI	TNK	PBMC	Baseline	TNK	PBMC
VRK1	0.396824	5.84558	16.6431	0.000146147	0.00128886	0.142935	0.0539144	12 DPI_TNK_PBMC	Baseline_TNK_PBMC	12 DPI	TNK	PBMC	Baseline	TNK	PBMC
MDM4	-0.510282	5.52716	16.638	0.000146508	0.0012912	0.112213	0.0682112	12 DPI_TNK_PBMC	Baseline_TNK_PBMC	12 DPI	TNK	PBMC	Baseline	TNK	PBMC
COTL1	0.394589	9.3982	16.6168	0.000147264	0.00129703	0.541772	0.367066	12 DPI_TNK_PBMC	Baseline_TNK_PBMC	12 DPI	TNK	PBMC	Baseline	TNK	PBMC
RPL27A	-0.400145	10.1547	16.5954	0.00014854	0.00130742	0.823469	0.537766	12 DPI_TNK_PBMC	Baseline_TNK_PBMC	12 DPI	TNK	PBMC	Baseline	TNK	PBMC
ETS1	-0.264818	8.10729	16.587	0.000149063	0.00131118	0.487034	0.288433	12 DPI_TNK_PBMC	Baseline_TNK_PBMC	12 DPI	TNK	PBMC	Baseline	TNK	PBMC
CDC14A	-0.397387	7.62004	16.5803	0.00014948	0.00131399	0.329114	0.176298	12 DPI_TNK_PBMC	Baseline_TNK_PBMC	12 DPI	TNK	PBMC	Baseline	TNK	PBMC
ESPL1	1.58559	1.80046	15.8579	0.000149824	0.00131617	0.00738967	0.000861252	12 DPI_TNK_PBMC	Baseline_TNK_PBMC	12 DPI	TNK	PBMC	Baseline	TNK	PBMC
INPP5B	0.67088	3.64487	16.4395	0.00015013	0.00131801	0.0392063	0.011024	12 DPI_TNK_PBMC	Baseline_TNK_PBMC	12 DPI	TNK	PBMC	Baseline	TNK	PBMC
LOC106997762	-0.885216	2.85961	16.3299	0.000150336	0.00131897	0.0151215	0.0112824	12 DPI_TNK_PBMC	Baseline_TNK_PBMC	12 DPI	TNK	PBMC	Baseline	TNK	PBMC
UBE2L6	0.467847	7.2662	16.546	0.000151606	0.00132853	0.304961	0.131427	12 DPI_TNK_PBMC	Baseline_TNK_PBMC	12 DPI	TNK	PBMC	Baseline	TNK	PBMC
WDR43	-0.435663	5.83038	16.5504	0.00015162	0.00132853	0.138556	0.0807855	12 DPI_TNK_PBMC	Baseline_TNK_PBMC	12 DPI	TNK	PBMC	Baseline	TNK	PBMC
RPUSD3	0.440695	4.96938	16.5511	0.00015221	0.00133284	0.0916866	0.0315218	12 DPI_TNK_PBMC	Baseline_TNK_PBMC	12 DPI	TNK	PBMC	Baseline	TNK	PBMC
IL4R	-0.433874	5.96451	16.4866	0.000155531	0.00136104	0.145056	0.0872449	12 DPI_TNK_PBMC	Baseline_TNK_PBMC	12 DPI	TNK	PBMC	Baseline	TNK	PBMC
ATP8B4	1.14282	2.97983	15.9803	0.000155674	0.00136142	0.0196374	0.00387564	12 DPI_TNK_PBMC	Baseline_TNK_PBMC	12 DPI	TNK	PBMC	Baseline	TNK	PBMC
SYAP1	-0.364151	5.40531	16.4804	0.00015627	0.00136576	0.105234	0.0588235	12 DPI_TNK_PBMC	Baseline_TNK_PBMC	12 DPI	TNK	PBMC	Baseline	TNK	PBMC
GIMAP2	0.727541	4.58224	16.4509	0.000157844	0.00137697	0.0704071	0.0206701	12 DPI_TNK_PBMC	Baseline_TNK_PBMC	12 DPI	TNK	PBMC	Baseline	TNK	PBMC
GOLGA4	-0.376288	6.83119	16.4468	0.000157856	0.00137697	0.249196	0.139264	12 DPI_TNK_PBMC	Baseline_TNK_PBMC	12 DPI	TNK	PBMC	Baseline	TNK	PBMC
FBXO34	-0.345276	7.12079	16.4485	0.00015772	0.00137697	0.305782	0.177246	12 DPI_TNK_PBMC	Baseline_TNK_PBMC	12 DPI	TNK	PBMC	Baseline	TNK	PBMC
INTS7	0.562053	4.04712	16.41	0.000158141	0.00137769	0.0467328	0.0148997	12 DPI_TNK_PBMC	Baseline_TNK_PBMC	12 DPI	TNK	PBMC	Baseline	TNK	PBMC
RPA2	0.414725	5.51284	16.453	0.00015808	0.00137769	0.126719	0.0473689	12 DPI_TNK_PBMC	Baseline_TNK_PBMC	12 DPI	TNK	PBMC	Baseline	TNK	PBMC
LOC708249	-2.11719	1.14337	15.4399	0.000158584	0.00138067	0.00109477	0.00266988	12 DPI_TNK_PBMC	Baseline_TNK_PBMC	12 DPI	TNK	PBMC	Baseline	TNK	PBMC
LOC703490	-0.501803	4.26723	16.4456	0.000158859	0.00138218	0.0459117	0.0267849	12 DPI_TNK_PBMC	Baseline_TNK_PBMC	12 DPI	TNK	PBMC	Baseline	TNK	PBMC
MEA1	0.403877	7.01078	16.4208	0.000159539	0.00138722	0.298803	0.126862	12 DPI_TNK_PBMC	Baseline_TNK_PBMC	12 DPI	TNK	PBMC	Baseline	TNK	PBMC
KDM5B	-0.594405	4.05315	16.4002	0.000161316	0.00140177	0.0382484	0.0266988	12 DPI_TNK_PBMC	Baseline_TNK_PBMC	12 DPI	TNK	PBMC	Baseline	TNK	PBMC
TNFSF14	1.30013	2.07022	15.5768	0.000162671	0.00141265	0.0105371	0.00189475	12 DPI_TNK_PBMC	Baseline_TNK_PBMC	12 DPI	TNK	PBMC	Baseline	TNK	PBMC
FAM160B1	-0.545128	4.81696	16.379	0.000163297	0.00141718	0.0646596	0.0444406	12 DPI_TNK_PBMC	Baseline_TNK_PBMC	12 DPI	TNK	PBMC	Baseline	TNK	PBMC
MBD2	0.62752	4.41484	16.3384	0.000164894	0.00142831	0.0631543	0.0193782	12 DPI_TNK_PBMC	Baseline_TNK_PBMC	12 DPI	TNK	PBMC	Baseline	TNK	PBMC
DERA	0.515144	4.87123	16.3564	0.000164693	0.00142831	0.0774547	0.0298855	12 DPI_TNK_PBMC	Baseline_TNK_PBMC	12 DPI	TNK	PBMC	Baseline	TNK	PBMC
SSBP2	-0.414067	7.11308	16.3393	0.000164876	0.00142831	0.26507	0.146413	12 DPI_TNK_PBMC	Baseline_TNK_PBMC	12 DPI	TNK	PBMC	Baseline	TNK	PBMC
UBXN6	-0.468854	4.94367	16.3228	0.000166983	0.00144549	0.0765652	0.0472827	12 DPI_TNK_PBMC	Baseline_TNK_PBMC	12 DPI	TNK	PBMC	Baseline	TNK	PBMC
AFF1	-0.449731	6.19298	16.2868	0.000168597	0.00145854	0.156825	0.0944794	12 DPI_TNK_PBMC	Baseline_TNK_PBMC	12 DPI	TNK	PBMC	Baseline	TNK	PBMC
CHAF1B	0.898846	3.07669	15.8921	0.000169019	0.00146126	0.0232638	0.00602877	12 DPI_TNK_PBMC	Baseline_TNK_PBMC	12 DPI	TNK	PBMC	Baseline	TNK	PBMC
FAM126A	0.374782	5.36313	16.2703	0.00017036	0.00147192	0.112008	0.0428042	12 DPI_TNK_PBMC	Baseline_TNK_PBMC	12 DPI	TNK	PBMC	Baseline	TNK	PBMC
KLHL28	-0.497178	5.67647	16.2488	0.000171479	0.00147971	0.128293	0.0782878	12 DPI_TNK_PBMC	Baseline_TNK_PBMC	12 DPI	TNK	PBMC	Baseline	TNK	PBMC
NDUFA13	0.431271	7.42311	16.2437	0.000171418	0.00147971	0.389052	0.149513	12 DPI_TNK_PBMC	Baseline_TNK_PBMC	12 DPI	TNK	PBMC	Baseline	TNK	PBMC
DCLRE1A	0.963571	2.60934	15.6265	0.000171844	0.00148193	0.0158741	0.00353113	12 DPI_TNK_PBMC	Baseline_TNK_PBMC	12 DPI	TNK	PBMC	Baseline	TNK	PBMC
LOC114674664	1.16428	2.25355	15.4606	0.00017346	0.00149492	0.0131372	0.00241151	12 DPI_TNK_PBMC	Baseline_TNK_PBMC	12 DPI	TNK	PBMC	Baseline	TNK	PBMC
NUDT9	0.404499	5.26886	16.2246	0.00017364	0.00149552	0.113035	0.0407372	12 DPI_TNK_PBMC	Baseline_TNK_PBMC	12 DPI	TNK	PBMC	Baseline	TNK	PBMC
ADA	0.400549	6.46995	16.2053	0.000174283	0.00150011	0.198153	0.0862114	12 DPI_TNK_PBMC	Baseline_TNK_PBMC	12 DPI	TNK	PBMC	Baseline	TNK	PBMC
PSMD2	0.347789	6.90432	16.2005	0.000174521	0.00150121	0.26377	0.117389	12 DPI_TNK_PBMC	Baseline_TNK_PBMC	12 DPI	TNK	PBMC	Baseline	TNK	PBMC
YIF1B	0.5114	5.18067	16.1989	0.000175526	0.0015089	0.103319	0.0356558	12 DPI_TNK_PBMC	Baseline_TNK_PBMC	12 DPI	TNK	PBMC	Baseline	TNK	PBMC
SARNP	0.279672	6.74927	16.1727	0.000176533	0.0015166	0.264181	0.107829	12 DPI_TNK_PBMC	Baseline_TNK_PBMC	12 DPI	TNK	PBMC	Baseline	TNK	PBMC
LSM8	0.549852	6.22037	16.1663	0.000177211	0.00152147	0.195347	0.0682112	12 DPI_TNK_PBMC	Baseline_TNK_PBMC	12 DPI	TNK	PBMC	Baseline	TNK	PBMC
SMC1A	0.391065	6.30114	16.1601	0.000177587	0.00152182	0.179678	0.0742399	12 DPI_TNK_PBMC	Baseline_TNK_PBMC	12 DPI	TNK	PBMC	Baseline	TNK	PBMC
MDH1	0.384027	7.16269	16.1603	0.000177372	0.00152182	0.295997	0.129016	12 DPI_TNK_PBMC	Baseline_TNK_PBMC	12 DPI	TNK	PBMC	Baseline	TNK	PBMC
MOB4	-0.315863	6.4948	16.1598	0.000177482	0.00152182	0.208348	0.130221	12 DPI_TNK_PBMC	Baseline_TNK_PBMC	12 DPI	TNK	PBMC	Baseline	TNK	PBMC
LOC100427976	-0.344354	6.40878	16.1531	0.000177985	0.00152428	0.206979	0.120317	12 DPI_TNK_PBMC	Baseline_TNK_PBMC	12 DPI	TNK	PBMC	Baseline	TNK	PBMC
TBCA	0.501983	6.76753	16.1462	0.000178469	0.00152746	0.273418	0.103006	12 DPI_TNK_PBMC	Baseline_TNK_PBMC	12 DPI	TNK	PBMC	Baseline	TNK	PBMC
NDUFA10	0.370835	5.48972	16.1517	0.0001787	0.00152848	0.113035	0.0483163	12 DPI_TNK_PBMC	Baseline_TNK_PBMC	12 DPI	TNK	PBMC	Baseline	TNK	PBMC
C6H5orf56	0.423927	6.41522	16.1389	0.000179098	0.00153092	0.2078	0.0780295	12 DPI_TNK_PBMC	Baseline_TNK_PBMC	12 DPI	TNK	PBMC	Baseline	TNK	PBMC
RAB5B	-0.390866	4.64301	16.1506	0.000179302	0.0015317	0.0656175	0.0367755	12 DPI_TNK_PBMC	Baseline_TNK_PBMC	12 DPI	TNK	PBMC	Baseline	TNK	PBMC
SRSF1	0.324601	6.25169	16.1346	0.000179454	0.00153204	0.180705	0.0807855	12 DPI_TNK_PBMC	Baseline_TNK_PBMC	12 DPI	TNK	PBMC	Baseline	TNK	PBMC
ATP10A	-0.509344	6.61719	16.1165	0.000180616	0.001541	0.195963	0.107226	12 DPI_TNK_PBMC	Baseline_TNK_PBMC	12 DPI	TNK	PBMC	Baseline	TNK	PBMC
SLC1A5	0.804323	3.69012	15.9797	0.000180941	0.00154281	0.0359904	0.0102489	12 DPI_TNK_PBMC	Baseline_TNK_PBMC	12 DPI	TNK	PBMC	Baseline	TNK	PBMC
SCLY	0.737201	3.45047	15.9055	0.000181794	0.00154911	0.0316798	0.00895702	12 DPI_TNK_PBMC	Baseline_TNK_PBMC	12 DPI	TNK	PBMC	Baseline	TNK	PBMC
RAD50	0.430595	5.2043	16.111	0.000181913	0.00154915	0.0977078	0.0382396	12 DPI_TNK_PBMC	Baseline_TNK_PBMC	12 DPI	TNK	PBMC	Baseline	TNK	PBMC
SCAMP1	-0.447429	5.21167	16.1073	0.000182056	0.00154941	0.0976394	0.0564981	12 DPI_TNK_PBMC	Baseline_TNK_PBMC	12 DPI	TNK	PBMC	Baseline	TNK	PBMC
LOC106999066	-0.539257	3.84439	16.0739	0.000183228	0.00155841	0.0344167	0.0209284	12 DPI_TNK_PBMC	Baseline_TNK_PBMC	12 DPI	TNK	PBMC	Baseline	TNK	PBMC
CD101	-1.47977	1.3466	15.1397	0.000183729	0.0015617	0.00218953	0.00241151	12 DPI_TNK_PBMC	Baseline_TNK_PBMC	12 DPI	TNK	PBMC	Baseline	TNK	PBMC
LIN7C	-0.407878	4.57265	16.088	0.000183942	0.00156254	0.06117	0.0359142	12 DPI_TNK_PBMC	Baseline_TNK_PBMC	12 DPI	TNK	PBMC	Baseline	TNK	PBMC
CXHXorf21	1.62022	1.8205	15.3901	0.00018464	0.00156749	0.00766336	0.00111963	12 DPI_TNK_PBMC	Baseline_TNK_PBMC	12 DPI	TNK	PBMC	Baseline	TNK	PBMC
LOC114677140	0.459325	7.95016	16.0467	0.000185751	0.00157594	0.37482	0.161743	12 DPI_TNK_PBMC	Baseline_TNK_PBMC	12 DPI	TNK	PBMC	Baseline	TNK	PBMC
NDUFB11	0.363549	8.12298	16.0444	0.00018592	0.00157639	0.467465	0.212299	12 DPI_TNK_PBMC	Baseline_TNK_PBMC	12 DPI	TNK	PBMC	Baseline	TNK	PBMC
SUN1	-0.559636	3.82701	16.0319	0.000186302	0.00157864	0.0326377	0.0220481	12 DPI_TNK_PBMC	Baseline_TNK_PBMC	12 DPI	TNK	PBMC	Baseline	TNK	PBMC
SKAP1	-0.249319	9.13688	16.0251	0.000187372	0.00158673	0.672665	0.362587	12 DPI_TNK_PBMC	Baseline_TNK_PBMC	12 DPI	TNK	PBMC	Baseline	TNK	PBMC
IRS2	-0.733447	3.50177	15.9733	0.000187831	0.00158818	0.026206	0.0191198	12 DPI_TNK_PBMC	Baseline_TNK_PBMC	12 DPI	TNK	PBMC	Baseline	TNK	PBMC
AIFM1	0.593021	4.46283	16.0253	0.000187667	0.00158818	0.0596647	0.0197227	12 DPI_TNK_PBMC	Baseline_TNK_PBMC	12 DPI	TNK	PBMC	Baseline	TNK	PBMC
SCAMP3	0.419233	5.481	16.029	0.000187894	0.00158818	0.125214	0.0470244	12 DPI_TNK_PBMC	Baseline_TNK_PBMC	12 DPI	TNK	PBMC	Baseline	TNK	PBMC
KIAA0355	-0.503485	4.51216	16.0221	0.000188951	0.00159613	0.0580226	0.0328998	12 DPI_TNK_PBMC	Baseline_TNK_PBMC	12 DPI	TNK	PBMC	Baseline	TNK	PBMC
PFKL	0.376744	6.82324	16.0034	0.000189175	0.00159704	0.223743	0.10602	12 DPI_TNK_PBMC	Baseline_TNK_PBMC	12 DPI	TNK	PBMC	Baseline	TNK	PBMC
LOC712274	-0.386398	11.495	15.9929	0.000189858	0.00160181	0.922272	0.77418	12 DPI_TNK_PBMC	Baseline_TNK_PBMC	12 DPI	TNK	PBMC	Baseline	TNK	PBMC
ARF4	-0.280163	7.14082	15.9905	0.000190106	0.00160291	0.301266	0.165791	12 DPI_TNK_PBMC	Baseline_TNK_PBMC	12 DPI	TNK	PBMC	Baseline	TNK	PBMC
CAPN7	-0.431067	5.69648	15.99	0.000190581	0.00160592	0.129456	0.0723452	12 DPI_TNK_PBMC	Baseline_TNK_PBMC	12 DPI	TNK	PBMC	Baseline	TNK	PBMC
SIT1	0.59754	5.7482	15.99	0.000190768	0.00160651	0.11885	0.0422014	12 DPI_TNK_PBMC	Baseline_TNK_PBMC	12 DPI	TNK	PBMC	Baseline	TNK	PBMC
KLHL24	-0.57454	5.9123	15.9721	0.000191837	0.00161451	0.142525	0.0937042	12 DPI_TNK_PBMC	Baseline_TNK_PBMC	12 DPI	TNK	PBMC	Baseline	TNK	PBMC
SLCO4A1	1.29227	2.36508	15.2481	0.000192141	0.0016159	0.0123845	0.00232538	12 DPI_TNK_PBMC	Baseline_TNK_PBMC	12 DPI	TNK	PBMC	Baseline	TNK	PBMC
LOC106997233	-0.779436	5.09935	15.975	0.000192239	0.0016159	0.0821074	0.0549479	12 DPI_TNK_PBMC	Baseline_TNK_PBMC	12 DPI	TNK	PBMC	Baseline	TNK	PBMC
MSH6	0.62112	4.73971	15.9444	0.000194615	0.00163486	0.0677386	0.0234261	12 DPI_TNK_PBMC	Baseline_TNK_PBMC	12 DPI	TNK	PBMC	Baseline	TNK	PBMC
VAMP2	-0.370987	6.9598	15.909	0.000196576	0.00165032	0.290455	0.176126	12 DPI_TNK_PBMC	Baseline_TNK_PBMC	12 DPI	TNK	PBMC	Baseline	TNK	PBMC
SSBP3	0.453824	5.08277	15.9137	0.000197261	0.00165505	0.101061	0.0352252	12 DPI_TNK_PBMC	Baseline_TNK_PBMC	12 DPI	TNK	PBMC	Baseline	TNK	PBMC
B3GNT8	-2.49783	0.777994	15.6519	0.000197506	0.00165535	0.000205269	0.00111963	12 DPI_TNK_PBMC	Baseline_TNK_PBMC	12 DPI	TNK	PBMC	Baseline	TNK	PBMC
ADPRHL2	-0.405381	5.40432	15.9054	0.000197539	0.00165535	0.108382	0.0603738	12 DPI_TNK_PBMC	Baseline_TNK_PBMC	12 DPI	TNK	PBMC	Baseline	TNK	PBMC
DONSON	0.758457	3.2597	15.6263	0.000197934	0.00165763	0.0268902	0.00740677	12 DPI_TNK_PBMC	Baseline_TNK_PBMC	12 DPI	TNK	PBMC	Baseline	TNK	PBMC
IFIT2	-0.722235	4.39228	15.897	0.000198754	0.00166348	0.0472118	0.0266988	12 DPI_TNK_PBMC	Baseline_TNK_PBMC	12 DPI	TNK	PBMC	Baseline	TNK	PBMC
SPTAN1	-0.339042	6.55831	15.8812	0.000198894	0.00166363	0.200958	0.115838	12 DPI_TNK_PBMC	Baseline_TNK_PBMC	12 DPI	TNK	PBMC	Baseline	TNK	PBMC
RECQL4	1.48577	1.83834	15.1751	0.000199444	0.00166721	0.00821074	0.00120575	12 DPI_TNK_PBMC	Baseline_TNK_PBMC	12 DPI	TNK	PBMC	Baseline	TNK	PBMC
IRAK1	0.952414	2.55346	15.265	0.000200111	0.00167176	0.0173794	0.00378951	12 DPI_TNK_PBMC	Baseline_TNK_PBMC	12 DPI	TNK	PBMC	Baseline	TNK	PBMC
RAP2C	-0.580712	4.37296	15.8773	0.000200391	0.00167205	0.0497434	0.0319525	12 DPI_TNK_PBMC	Baseline_TNK_PBMC	12 DPI	TNK	PBMC	Baseline	TNK	PBMC
GLUD1	-0.345641	6.84327	15.8626	0.000200362	0.00167205	0.218337	0.116872	12 DPI_TNK_PBMC	Baseline_TNK_PBMC	12 DPI	TNK	PBMC	Baseline	TNK	PBMC
CCL3	0.887019	4.64912	15.85	0.000201489	0.00168018	0.0686965	0.0173112	12 DPI_TNK_PBMC	Baseline_TNK_PBMC	12 DPI	TNK	PBMC	Baseline	TNK	PBMC
PTPA	0.376036	5.19748	15.8569	0.000201829	0.00168199	0.09935	0.0399621	12 DPI_TNK_PBMC	Baseline_TNK_PBMC	12 DPI	TNK	PBMC	Baseline	TNK	PBMC
ATF3	-1.04277	2.40038	15.4046	0.00020237	0.00168351	0.00834759	0.00697614	12 DPI_TNK_PBMC	Baseline_TNK_PBMC	12 DPI	TNK	PBMC	Baseline	TNK	PBMC
PTGES2	0.657409	4.15504	15.816	0.00020221	0.00168351	0.0483065	0.0156748	12 DPI_TNK_PBMC	Baseline_TNK_PBMC	12 DPI	TNK	PBMC	Baseline	TNK	PBMC
NLRC5	-0.410493	6.02485	15.8409	0.000202382	0.00168351	0.148341	0.0828525	12 DPI_TNK_PBMC	Baseline_TNK_PBMC	12 DPI	TNK	PBMC	Baseline	TNK	PBMC
RSF1	-0.284794	7.10175	15.8324	0.000202831	0.00168622	0.313582	0.163552	12 DPI_TNK_PBMC	Baseline_TNK_PBMC	12 DPI	TNK	PBMC	Baseline	TNK	PBMC
POLA1	0.724793	4.77598	15.8406	0.000202965	0.00168631	0.0643175	0.0195504	12 DPI_TNK_PBMC	Baseline_TNK_PBMC	12 DPI	TNK	PBMC	Baseline	TNK	PBMC
ZNF8	-0.58305	3.95625	15.8196	0.000204065	0.00169338	0.0397537	0.0262682	12 DPI_TNK_PBMC	Baseline_TNK_PBMC	12 DPI	TNK	PBMC	Baseline	TNK	PBMC
EIF1	-0.41318	10.4794	15.8181	0.000203964	0.00169338	0.899076	0.650762	12 DPI_TNK_PBMC	Baseline_TNK_PBMC	12 DPI	TNK	PBMC	Baseline	TNK	PBMC
STK38L	-0.595104	4.31363	15.8304	0.000204214	0.00169359	0.0489223	0.029541	12 DPI_TNK_PBMC	Baseline_TNK_PBMC	12 DPI	TNK	PBMC	Baseline	TNK	PBMC
FKBP1A	0.405224	7.53328	15.8073	0.000204917	0.00169838	0.371331	0.169322	12 DPI_TNK_PBMC	Baseline_TNK_PBMC	12 DPI	TNK	PBMC	Baseline	TNK	PBMC
LOC114669765	-1.69283	1.47737	14.9368	0.000206193	0.00170702	0.0023948	0.00361726	12 DPI_TNK_PBMC	Baseline_TNK_PBMC	12 DPI	TNK	PBMC	Baseline	TNK	PBMC
ADA2	-1.38507	1.70224	15.0294	0.000206335	0.00170702	0.00362641	0.00447851	12 DPI_TNK_PBMC	Baseline_TNK_PBMC	12 DPI	TNK	PBMC	Baseline	TNK	PBMC
EDEM2	0.431777	4.81751	15.8057	0.000206237	0.00170702	0.0808074	0.0281629	12 DPI_TNK_PBMC	Baseline_TNK_PBMC	12 DPI	TNK	PBMC	Baseline	TNK	PBMC
SGSM1	-2.36846	0.779397	15.3832	0.000207174	0.00171293	0.000205269	0.00111963	12 DPI_TNK_PBMC	Baseline_TNK_PBMC	12 DPI	TNK	PBMC	Baseline	TNK	PBMC
MTA2	0.437766	5.48173	15.77	0.000208933	0.00172642	0.114266	0.0445267	12 DPI_TNK_PBMC	Baseline_TNK_PBMC	12 DPI	TNK	PBMC	Baseline	TNK	PBMC
BST2	0.506926	7.96934	15.7543	0.000209405	0.00172893	0.401368	0.171217	12 DPI_TNK_PBMC	Baseline_TNK_PBMC	12 DPI	TNK	PBMC	Baseline	TNK	PBMC
SEC11C	0.44958	6.36433	15.7564	0.000209491	0.00172893	0.204995	0.0757041	12 DPI_TNK_PBMC	Baseline_TNK_PBMC	12 DPI	TNK	PBMC	Baseline	TNK	PBMC
NOP53	-0.372806	7.70997	15.746	0.000210125	0.00173312	0.425248	0.223409	12 DPI_TNK_PBMC	Baseline_TNK_PBMC	12 DPI	TNK	PBMC	Baseline	TNK	PBMC
VPS54	-0.649369	5.12416	15.7499	0.000210804	0.00173767	0.0758809	0.0461631	12 DPI_TNK_PBMC	Baseline_TNK_PBMC	12 DPI	TNK	PBMC	Baseline	TNK	PBMC
RBM33	-0.344863	6.28304	15.7276	0.000211921	0.00174582	0.188642	0.109465	12 DPI_TNK_PBMC	Baseline_TNK_PBMC	12 DPI	TNK	PBMC	Baseline	TNK	PBMC
PARM1	-1.83797	1.10042	14.7819	0.000213236	0.00175453	0.00123161	0.00189475	12 DPI_TNK_PBMC	Baseline_TNK_PBMC	12 DPI	TNK	PBMC	Baseline	TNK	PBMC
LEMD3	-0.570189	5.28293	15.7209	0.000213181	0.00175453	0.0926445	0.0630437	12 DPI_TNK_PBMC	Baseline_TNK_PBMC	12 DPI	TNK	PBMC	Baseline	TNK	PBMC
CYLD	-0.29089	6.84977	15.7074	0.000213553	0.00175608	0.259254	0.14469	12 DPI_TNK_PBMC	Baseline_TNK_PBMC	12 DPI	TNK	PBMC	Baseline	TNK	PBMC
EHD4	-0.607981	3.95521	15.7027	0.000214093	0.00175946	0.0345535	0.0207562	12 DPI_TNK_PBMC	Baseline_TNK_PBMC	12 DPI	TNK	PBMC	Baseline	TNK	PBMC
TMX4	-0.386164	5.9439	15.6895	0.000215418	0.00176928	0.144646	0.0812161	12 DPI_TNK_PBMC	Baseline_TNK_PBMC	12 DPI	TNK	PBMC	Baseline	TNK	PBMC
SCARB2	-0.550947	4.36454	15.6865	0.000216697	0.00177872	0.0486486	0.0312635	12 DPI_TNK_PBMC	Baseline_TNK_PBMC	12 DPI	TNK	PBMC	Baseline	TNK	PBMC
LOC709878	0.595005	3.6722	15.5622	0.000217609	0.00178506	0.0373589	0.0120575	12 DPI_TNK_PBMC	Baseline_TNK_PBMC	12 DPI	TNK	PBMC	Baseline	TNK	PBMC
HBA	0.570221	5.21816	15.6722	0.000217732	0.00178506	0.102087	0.0334166	12 DPI_TNK_PBMC	Baseline_TNK_PBMC	12 DPI	TNK	PBMC	Baseline	TNK	PBMC
IFNGR1	-0.385409	5.47191	15.6616	0.000218269	0.00178732	0.105919	0.0632159	12 DPI_TNK_PBMC	Baseline_TNK_PBMC	12 DPI	TNK	PBMC	Baseline	TNK	PBMC
PHIP	-0.323427	7.13426	15.6544	0.000218232	0.00178732	0.294971	0.157781	12 DPI_TNK_PBMC	Baseline_TNK_PBMC	12 DPI	TNK	PBMC	Baseline	TNK	PBMC
COG4	0.468543	4.14737	15.6351	0.000218847	0.00179098	0.0530961	0.0176557	12 DPI_TNK_PBMC	Baseline_TNK_PBMC	12 DPI	TNK	PBMC	Baseline	TNK	PBMC
USP18	0.974357	3.08548	15.2544	0.000220674	0.00180484	0.0242901	0.00585652	12 DPI_TNK_PBMC	Baseline_TNK_PBMC	12 DPI	TNK	PBMC	Baseline	TNK	PBMC
LOC100427524	-2.6334	0.699423	16.0229	0.000222707	0.00181999	6.84229e-05	0.000861252	12 DPI_TNK_PBMC	Baseline_TNK_PBMC	12 DPI	TNK	PBMC	Baseline	TNK	PBMC
LOC701826	0.986099	5.48235	15.6152	0.000222794	0.00181999	0.0873076	0.0300577	12 DPI_TNK_PBMC	Baseline_TNK_PBMC	12 DPI	TNK	PBMC	Baseline	TNK	PBMC
LOC708899	2.11547	1.29867	15.2473	0.000225035	0.0018372	0.00451591	0.000344501	12 DPI_TNK_PBMC	Baseline_TNK_PBMC	12 DPI	TNK	PBMC	Baseline	TNK	PBMC
C20H16orf58	-0.552979	4.38508	15.5845	0.000226007	0.00184403	0.0515908	0.0312635	12 DPI_TNK_PBMC	Baseline_TNK_PBMC	12 DPI	TNK	PBMC	Baseline	TNK	PBMC
PCMT1	0.376483	6.0242	15.5635	0.000226984	0.0018509	0.161478	0.0640772	12 DPI_TNK_PBMC	Baseline_TNK_PBMC	12 DPI	TNK	PBMC	Baseline	TNK	PBMC
ABLIM1	-0.323443	8.86948	15.5564	0.000227158	0.0018512	0.629901	0.348118	12 DPI_TNK_PBMC	Baseline_TNK_PBMC	12 DPI	TNK	PBMC	Baseline	TNK	PBMC
TMEM126A	0.452581	5.36311	15.5658	0.00022734	0.00185158	0.114335	0.041943	12 DPI_TNK_PBMC	Baseline_TNK_PBMC	12 DPI	TNK	PBMC	Baseline	TNK	PBMC
SUV39H1	0.817579	3.3727	15.3307	0.000227555	0.00185223	0.0302429	0.00878477	12 DPI_TNK_PBMC	Baseline_TNK_PBMC	12 DPI	TNK	PBMC	Baseline	TNK	PBMC
UBL3	-0.422643	5.78461	15.5394	0.000229258	0.00186498	0.136572	0.0817328	12 DPI_TNK_PBMC	Baseline_TNK_PBMC	12 DPI	TNK	PBMC	Baseline	TNK	PBMC
LOC107000335	1.32465	1.70392	14.8453	0.000230543	0.00187431	0.00697913	0.00120575	12 DPI_TNK_PBMC	Baseline_TNK_PBMC	12 DPI	TNK	PBMC	Baseline	TNK	PBMC
SF3B6	0.33714	7.56472	15.516	0.000231026	0.00187712	0.404242	0.172337	12 DPI_TNK_PBMC	Baseline_TNK_PBMC	12 DPI	TNK	PBMC	Baseline	TNK	PBMC
DCUN1D5	0.392711	5.42032	15.52	0.000231603	0.00188068	0.110092	0.0443545	12 DPI_TNK_PBMC	Baseline_TNK_PBMC	12 DPI	TNK	PBMC	Baseline	TNK	PBMC
ERC1	-0.55168	5.26053	15.5044	0.000233074	0.00189151	0.0847759	0.0525364	12 DPI_TNK_PBMC	Baseline_TNK_PBMC	12 DPI	TNK	PBMC	Baseline	TNK	PBMC
UBXN11	0.878996	2.7737	15.0085	0.000234009	0.00189797	0.0192268	0.00465076	12 DPI_TNK_PBMC	Baseline_TNK_PBMC	12 DPI	TNK	PBMC	Baseline	TNK	PBMC
RPIA	-0.368028	7.19764	15.4705	0.000235412	0.00190821	0.301266	0.181207	12 DPI_TNK_PBMC	Baseline_TNK_PBMC	12 DPI	TNK	PBMC	Baseline	TNK	PBMC
GALNT9	-1.49886	1.32929	14.5805	0.000236302	0.00191004	0.00205269	0.00258376	12 DPI_TNK_PBMC	Baseline_TNK_PBMC	12 DPI	TNK	PBMC	Baseline	TNK	PBMC
ZNF667	-0.925047	2.82602	15.2357	0.000236245	0.00191004	0.0131372	0.0115408	12 DPI_TNK_PBMC	Baseline_TNK_PBMC	12 DPI	TNK	PBMC	Baseline	TNK	PBMC
TRAF6	-0.661675	3.90792	15.4615	0.000236172	0.00191004	0.0344851	0.0260959	12 DPI_TNK_PBMC	Baseline_TNK_PBMC	12 DPI	TNK	PBMC	Baseline	TNK	PBMC
FAM104A	0.54065	4.45888	15.4684	0.000236068	0.00191004	0.0661649	0.0219619	12 DPI_TNK_PBMC	Baseline_TNK_PBMC	12 DPI	TNK	PBMC	Baseline	TNK	PBMC
NDUFS3	0.317837	6.77598	15.462	0.000236338	0.00191004	0.25378	0.111102	12 DPI_TNK_PBMC	Baseline_TNK_PBMC	12 DPI	TNK	PBMC	Baseline	TNK	PBMC
LEO1	0.49091	4.6394	15.4254	0.00024092	0.00194592	0.0710229	0.0248902	12 DPI_TNK_PBMC	Baseline_TNK_PBMC	12 DPI	TNK	PBMC	Baseline	TNK	PBMC
STAM	-0.529416	4.26188	15.4153	0.000242152	0.00195471	0.0485802	0.0310912	12 DPI_TNK_PBMC	Baseline_TNK_PBMC	12 DPI	TNK	PBMC	Baseline	TNK	PBMC
DCLRE1B	0.687969	3.475	15.2248	0.000243647	0.00196445	0.0290797	0.00938765	12 DPI_TNK_PBMC	Baseline_TNK_PBMC	12 DPI	TNK	PBMC	Baseline	TNK	PBMC
NCOA7	-0.298063	6.48319	15.3888	0.000243629	0.00196445	0.2091	0.11291	12 DPI_TNK_PBMC	Baseline_TNK_PBMC	12 DPI	TNK	PBMC	Baseline	TNK	PBMC
DPY30	0.472328	6.03158	15.3722	0.000245657	0.00197832	0.181252	0.0637327	12 DPI_TNK_PBMC	Baseline_TNK_PBMC	12 DPI	TNK	PBMC	Baseline	TNK	PBMC
LRIG1	-0.454041	5.26841	15.3773	0.000245633	0.00197832	0.0936025	0.0535699	12 DPI_TNK_PBMC	Baseline_TNK_PBMC	12 DPI	TNK	PBMC	Baseline	TNK	PBMC
SEC63	-0.298501	6.83646	15.3552	0.000246955	0.0019876	0.253301	0.13892	12 DPI_TNK_PBMC	Baseline_TNK_PBMC	12 DPI	TNK	PBMC	Baseline	TNK	PBMC
LOC114670306	1.21336	2.93627	14.8803	0.000247716	0.00199254	0.0214848	0.00447851	12 DPI_TNK_PBMC	Baseline_TNK_PBMC	12 DPI	TNK	PBMC	Baseline	TNK	PBMC
DENND5B	-1.74617	1.35539	14.4906	0.000248071	0.00199422	0.00157373	0.00275601	12 DPI_TNK_PBMC	Baseline_TNK_PBMC	12 DPI	TNK	PBMC	Baseline	TNK	PBMC
PSMG2	0.42281	6.60724	15.3439	0.000248225	0.00199428	0.210537	0.0952545	12 DPI_TNK_PBMC	Baseline_TNK_PBMC	12 DPI	TNK	PBMC	Baseline	TNK	PBMC
ATP5F1C	0.400369	7.84666	15.3264	0.000249841	0.00200609	0.399932	0.192059	12 DPI_TNK_PBMC	Baseline_TNK_PBMC	12 DPI	TNK	PBMC	Baseline	TNK	PBMC
ATP1B3	0.423737	5.78948	15.3241	0.000250771	0.00201237	0.142388	0.0535699	12 DPI_TNK_PBMC	Baseline_TNK_PBMC	12 DPI	TNK	PBMC	Baseline	TNK	PBMC
STK11	0.752005	3.36139	15.0976	0.000252066	0.00202157	0.0325009	0.00869865	12 DPI_TNK_PBMC	Baseline_TNK_PBMC	12 DPI	TNK	PBMC	Baseline	TNK	PBMC
GSK3A	0.686871	3.28333	15.074	0.000252669	0.00202513	0.0302429	0.0078374	12 DPI_TNK_PBMC	Baseline_TNK_PBMC	12 DPI	TNK	PBMC	Baseline	TNK	PBMC
SATB1	-0.393362	7.56145	15.2979	0.000252808	0.00202513	0.33274	0.202825	12 DPI_TNK_PBMC	Baseline_TNK_PBMC	12 DPI	TNK	PBMC	Baseline	TNK	PBMC
SOCS1	-0.777648	4.57945	15.3046	0.000253677	0.00203091	0.0556962	0.0353975	12 DPI_TNK_PBMC	Baseline_TNK_PBMC	12 DPI	TNK	PBMC	Baseline	TNK	PBMC
LOC106998831	-0.813634	2.44255	14.8937	0.000254082	0.00203295	0.0101266	0.00792352	12 DPI_TNK_PBMC	Baseline_TNK_PBMC	12 DPI	TNK	PBMC	Baseline	TNK	PBMC
PARD6B	-0.683326	3.59832	15.2511	0.000254684	0.00203538	0.0292166	0.0197227	12 DPI_TNK_PBMC	Baseline_TNK_PBMC	12 DPI	TNK	PBMC	Baseline	TNK	PBMC
PGP	0.599912	4.49967	15.2859	0.000254549	0.00203538	0.0621964	0.0193782	12 DPI_TNK_PBMC	Baseline_TNK_PBMC	12 DPI	TNK	PBMC	Baseline	TNK	PBMC
DSE	-1.76168	1.16198	14.391	0.000255042	0.00203705	0.00130003	0.00232538	12 DPI_TNK_PBMC	Baseline_TNK_PBMC	12 DPI	TNK	PBMC	Baseline	TNK	PBMC
DNA2	1.02313	2.51306	14.6829	0.000255921	0.00204288	0.0152583	0.00335888	12 DPI_TNK_PBMC	Baseline_TNK_PBMC	12 DPI	TNK	PBMC	Baseline	TNK	PBMC
LOXL1	-1.14421	1.7395	14.5373	0.000258424	0.00205897	0.00424222	0.00447851	12 DPI_TNK_PBMC	Baseline_TNK_PBMC	12 DPI	TNK	PBMC	Baseline	TNK	PBMC
ANAPC15	0.48788	5.5719	15.2512	0.000258693	0.00205897	0.115087	0.0454741	12 DPI_TNK_PBMC	Baseline_TNK_PBMC	12 DPI	TNK	PBMC	Baseline	TNK	PBMC
CTSS	-0.423574	6.90102	15.2441	0.00025857	0.00205897	0.252275	0.154767	12 DPI_TNK_PBMC	Baseline_TNK_PBMC	12 DPI	TNK	PBMC	Baseline	TNK	PBMC
EXT2	-0.409638	4.67221	15.2599	0.000258482	0.00205897	0.0641122	0.0365171	12 DPI_TNK_PBMC	Baseline_TNK_PBMC	12 DPI	TNK	PBMC	Baseline	TNK	PBMC
SYTL3	-0.333774	7.5742	15.2451	0.000258401	0.00205897	0.369483	0.195074	12 DPI_TNK_PBMC	Baseline_TNK_PBMC	12 DPI	TNK	PBMC	Baseline	TNK	PBMC
ACTN4	0.423483	5.6802	15.2422	0.000259534	0.00206446	0.132877	0.047455	12 DPI_TNK_PBMC	Baseline_TNK_PBMC	12 DPI	TNK	PBMC	Baseline	TNK	PBMC
TIMM8B-1	0.774712	4.21087	15.2084	0.000259768	0.00206511	0.0544646	0.015158	12 DPI_TNK_PBMC	Baseline_TNK_PBMC	12 DPI	TNK	PBMC	Baseline	TNK	PBMC
LOC704341	1.12773	3.26699	14.9075	0.000260103	0.00206658	0.0253849	0.00533976	12 DPI_TNK_PBMC	Baseline_TNK_PBMC	12 DPI	TNK	PBMC	Baseline	TNK	PBMC
CMAH	0.523481	4.55356	15.2357	0.000260307	0.00206699	0.0664386	0.0201533	12 DPI_TNK_PBMC	Baseline_TNK_PBMC	12 DPI	TNK	PBMC	Baseline	TNK	PBMC
ORMDL2	0.481801	4.56489	15.2271	0.000261362	0.00207417	0.071844	0.0235122	12 DPI_TNK_PBMC	Baseline_TNK_PBMC	12 DPI	TNK	PBMC	Baseline	TNK	PBMC
LOC100423954	1.38509	2.38808	14.5582	0.000262096	0.00207516	0.0127951	0.00258376	12 DPI_TNK_PBMC	Baseline_TNK_PBMC	12 DPI	TNK	PBMC	Baseline	TNK	PBMC
ZNF548	-0.746895	3.1814	15.1057	0.000261813	0.00207516	0.0196374	0.0146413	12 DPI_TNK_PBMC	Baseline_TNK_PBMC	12 DPI	TNK	PBMC	Baseline	TNK	PBMC
SLC35E1	-0.556281	4.35109	15.2283	0.000261769	0.00207516	0.050154	0.0304883	12 DPI_TNK_PBMC	Baseline_TNK_PBMC	12 DPI	TNK	PBMC	Baseline	TNK	PBMC
NAA10	0.355645	7.24299	15.2115	0.000262077	0.00207516	0.309682	0.138059	12 DPI_TNK_PBMC	Baseline_TNK_PBMC	12 DPI	TNK	PBMC	Baseline	TNK	PBMC
LIMK2	0.522649	4.10645	15.1872	0.000262715	0.00207885	0.0502224	0.0167083	12 DPI_TNK_PBMC	Baseline_TNK_PBMC	12 DPI	TNK	PBMC	Baseline	TNK	PBMC
STT3B	-0.386907	6.10949	15.197	0.000263919	0.00208716	0.153336	0.0850917	12 DPI_TNK_PBMC	Baseline_TNK_PBMC	12 DPI	TNK	PBMC	Baseline	TNK	PBMC
TOX	-0.479869	7.06748	15.1907	0.000264346	0.00208933	0.236948	0.135475	12 DPI_TNK_PBMC	Baseline_TNK_PBMC	12 DPI	TNK	PBMC	Baseline	TNK	PBMC
ARL2	0.451865	6.38701	15.1906	0.000264618	0.00209027	0.20739	0.0828525	12 DPI_TNK_PBMC	Baseline_TNK_PBMC	12 DPI	TNK	PBMC	Baseline	TNK	PBMC
MRPL21	0.441283	5.42235	15.1696	0.000267729	0.00211362	0.113856	0.040565	12 DPI_TNK_PBMC	Baseline_TNK_PBMC	12 DPI	TNK	PBMC	Baseline	TNK	PBMC
RETREG1	-0.556161	4.79149	15.1628	0.000268978	0.00212225	0.0624701	0.0397899	12 DPI_TNK_PBMC	Baseline_TNK_PBMC	12 DPI	TNK	PBMC	Baseline	TNK	PBMC
BAX	0.41689	7.2145	15.145	0.000269424	0.00212454	0.321656	0.129618	12 DPI_TNK_PBMC	Baseline_TNK_PBMC	12 DPI	TNK	PBMC	Baseline	TNK	PBMC
POU2F2	-0.680848	4.19352	15.1476	0.000270321	0.00213038	0.0396853	0.0261821	12 DPI_TNK_PBMC	Baseline_TNK_PBMC	12 DPI	TNK	PBMC	Baseline	TNK	PBMC
LOC106999837	-1.04795	2.33973	14.7024	0.000271541	0.00213876	0.00821074	0.00792352	12 DPI_TNK_PBMC	Baseline_TNK_PBMC	12 DPI	TNK	PBMC	Baseline	TNK	PBMC
AAAS	0.548128	4.91102	15.1298	0.000272501	0.00214508	0.0810127	0.0291103	12 DPI_TNK_PBMC	Baseline_TNK_PBMC	12 DPI	TNK	PBMC	Baseline	TNK	PBMC
MTDH	0.26778	7.69917	15.1145	0.000272805	0.00214623	0.376326	0.178882	12 DPI_TNK_PBMC	Baseline_TNK_PBMC	12 DPI	TNK	PBMC	Baseline	TNK	PBMC
ARHGAP31	-0.946502	2.04275	14.5346	0.000274557	0.00215788	0.00663702	0.00568426	12 DPI_TNK_PBMC	Baseline_TNK_PBMC	12 DPI	TNK	PBMC	Baseline	TNK	PBMC
SMC6	0.412896	5.25007	15.1078	0.000274854	0.00215788	0.0943551	0.0358281	12 DPI_TNK_PBMC	Baseline_TNK_PBMC	12 DPI	TNK	PBMC	Baseline	TNK	PBMC
HNRNPA0	-0.354789	8.06429	15.0978	0.00027468	0.00215788	0.48375	0.302386	12 DPI_TNK_PBMC	Baseline_TNK_PBMC	12 DPI	TNK	PBMC	Baseline	TNK	PBMC
IRF3	0.32988	6.69981	15.0973	0.000274919	0.00215788	0.262333	0.108776	12 DPI_TNK_PBMC	Baseline_TNK_PBMC	12 DPI	TNK	PBMC	Baseline	TNK	PBMC
LOC106993810	-0.759968	3.2314	14.9859	0.000276869	0.00217194	0.0198426	0.0143829	12 DPI_TNK_PBMC	Baseline_TNK_PBMC	12 DPI	TNK	PBMC	Baseline	TNK	PBMC
GALM	0.461296	4.69092	15.0758	0.000278582	0.00218412	0.0671228	0.0248902	12 DPI_TNK_PBMC	Baseline_TNK_PBMC	12 DPI	TNK	PBMC	Baseline	TNK	PBMC
DGCR2	-0.438961	4.78175	15.0727	0.000279253	0.00218813	0.0672597	0.0407372	12 DPI_TNK_PBMC	Baseline_TNK_PBMC	12 DPI	TNK	PBMC	Baseline	TNK	PBMC
COMTD1	0.57846	4.81721	15.0553	0.000280968	0.00220029	0.0721177	0.0250624	12 DPI_TNK_PBMC	Baseline_TNK_PBMC	12 DPI	TNK	PBMC	Baseline	TNK	PBMC
LOC695427	1.22767	4.63768	15.0131	0.00028281	0.00221345	0.0487171	0.0129188	12 DPI_TNK_PBMC	Baseline_TNK_PBMC	12 DPI	TNK	PBMC	Baseline	TNK	PBMC
NXPE3	-0.476947	4.60648	15.0316	0.000284157	0.00222272	0.0636333	0.0399621	12 DPI_TNK_PBMC	Baseline_TNK_PBMC	12 DPI	TNK	PBMC	Baseline	TNK	PBMC
GDE1	0.405765	5.23281	15.0123	0.000285993	0.0022358	0.103934	0.037809	12 DPI_TNK_PBMC	Baseline_TNK_PBMC	12 DPI	TNK	PBMC	Baseline	TNK	PBMC
NMI	0.40134	5.51851	15.0079	0.000286212	0.00223622	0.127198	0.0459047	12 DPI_TNK_PBMC	Baseline_TNK_PBMC	12 DPI	TNK	PBMC	Baseline	TNK	PBMC
ZZEF1	-0.459774	5.93314	14.9921	0.000287487	0.0022449	0.142046	0.0823357	12 DPI_TNK_PBMC	Baseline_TNK_PBMC	12 DPI	TNK	PBMC	Baseline	TNK	PBMC
CDK17	-0.560692	6.10775	14.9834	0.000288412	0.00224959	0.145741	0.0875894	12 DPI_TNK_PBMC	Baseline_TNK_PBMC	12 DPI	TNK	PBMC	Baseline	TNK	PBMC
R3HDM4	-0.346979	6.53619	14.982	0.000288417	0.00224959	0.211358	0.117819	12 DPI_TNK_PBMC	Baseline_TNK_PBMC	12 DPI	TNK	PBMC	Baseline	TNK	PBMC
AARS	0.403577	5.03904	14.9855	0.000289352	0.00225559	0.0939446	0.0340195	12 DPI_TNK_PBMC	Baseline_TNK_PBMC	12 DPI	TNK	PBMC	Baseline	TNK	PBMC
ALDH6A1	-0.567034	4.27664	14.9808	0.000289955	0.002259	0.0480328	0.0327276	12 DPI_TNK_PBMC	Baseline_TNK_PBMC	12 DPI	TNK	PBMC	Baseline	TNK	PBMC
CCT8	0.360999	7.5819	14.9667	0.000290125	0.00225903	0.3896	0.182155	12 DPI_TNK_PBMC	Baseline_TNK_PBMC	12 DPI	TNK	PBMC	Baseline	TNK	PBMC
PIK3CA	-0.680539	3.34793	14.8895	0.000291243	0.00226644	0.0228532	0.015847	12 DPI_TNK_PBMC	Baseline_TNK_PBMC	12 DPI	TNK	PBMC	Baseline	TNK	PBMC
USP13	-1.19263	1.80224	14.2926	0.000292988	0.00227872	0.00465275	0.00456464	12 DPI_TNK_PBMC	Baseline_TNK_PBMC	12 DPI	TNK	PBMC	Baseline	TNK	PBMC
NAPA	0.337833	7.04112	14.9318	0.000294443	0.00228873	0.29066	0.130566	12 DPI_TNK_PBMC	Baseline_TNK_PBMC	12 DPI	TNK	PBMC	Baseline	TNK	PBMC
MIF	0.406683	9.22556	14.9214	0.000295599	0.00229641	0.676223	0.346568	12 DPI_TNK_PBMC	Baseline_TNK_PBMC	12 DPI	TNK	PBMC	Baseline	TNK	PBMC
RPL10A	-0.40419	11.8611	14.9084	0.000297189	0.00230744	0.931509	0.828611	12 DPI_TNK_PBMC	Baseline_TNK_PBMC	12 DPI	TNK	PBMC	Baseline	TNK	PBMC
SETD7	-0.508489	4.72182	14.9219	0.000297362	0.00230747	0.0628122	0.0420291	12 DPI_TNK_PBMC	Baseline_TNK_PBMC	12 DPI	TNK	PBMC	Baseline	TNK	PBMC
RPL13	-0.377067	12.2881	14.8899	0.000299496	0.00232271	0.952993	0.884851	12 DPI_TNK_PBMC	Baseline_TNK_PBMC	12 DPI	TNK	PBMC	Baseline	TNK	PBMC
MVP	0.432574	6.34393	14.891	0.000299755	0.0023234	0.188642	0.0702782	12 DPI_TNK_PBMC	Baseline_TNK_PBMC	12 DPI	TNK	PBMC	Baseline	TNK	PBMC
TSC22D3	-0.474619	9.18246	14.8833	0.000300327	0.00232651	0.672391	0.425803	12 DPI_TNK_PBMC	Baseline_TNK_PBMC	12 DPI	TNK	PBMC	Baseline	TNK	PBMC
ZNF800	-0.36152	6.20921	14.8809	0.000300953	0.00233003	0.178789	0.106451	12 DPI_TNK_PBMC	Baseline_TNK_PBMC	12 DPI	TNK	PBMC	Baseline	TNK	PBMC
ATP5PB	0.320713	8.13858	14.8761	0.00030126	0.00233109	0.473623	0.236758	12 DPI_TNK_PBMC	Baseline_TNK_PBMC	12 DPI	TNK	PBMC	Baseline	TNK	PBMC
RER1	0.340578	6.67728	14.8599	0.000303505	0.00234712	0.245228	0.0986134	12 DPI_TNK_PBMC	Baseline_TNK_PBMC	12 DPI	TNK	PBMC	Baseline	TNK	PBMC
ZNF280C	-0.661254	3.18218	14.7524	0.000303687	0.0023472	0.0186794	0.0139523	12 DPI_TNK_PBMC	Baseline_TNK_PBMC	12 DPI	TNK	PBMC	Baseline	TNK	PBMC
ZFYVE9	-0.638801	4.51134	14.8559	0.000305684	0.0023613	0.0500171	0.0368616	12 DPI_TNK_PBMC	Baseline_TNK_PBMC	12 DPI	TNK	PBMC	Baseline	TNK	PBMC
DNTTIP2	-0.372618	6.20513	14.8251	0.000308047	0.00237821	0.173315	0.102747	12 DPI_TNK_PBMC	Baseline_TNK_PBMC	12 DPI	TNK	PBMC	Baseline	TNK	PBMC
TTF2	0.662717	3.86256	14.7595	0.000308402	0.0023796	0.0394116	0.0117992	12 DPI_TNK_PBMC	Baseline_TNK_PBMC	12 DPI	TNK	PBMC	Baseline	TNK	PBMC
DDX3Y	-0.344822	6.84532	14.8154	0.000309091	0.00238357	0.250975	0.127465	12 DPI_TNK_PBMC	Baseline_TNK_PBMC	12 DPI	TNK	PBMC	Baseline	TNK	PBMC
SCAF8	-0.411081	6.12784	14.8148	0.000309415	0.00238472	0.162162	0.0987856	12 DPI_TNK_PBMC	Baseline_TNK_PBMC	12 DPI	TNK	PBMC	Baseline	TNK	PBMC
CTNNB1	-0.27367	6.14775	14.8074	0.000310377	0.00239078	0.173589	0.0946516	12 DPI_TNK_PBMC	Baseline_TNK_PBMC	12 DPI	TNK	PBMC	Baseline	TNK	PBMC
SEPHS2	0.372023	6.28855	14.7979	0.00031165	0.00239923	0.199316	0.0829386	12 DPI_TNK_PBMC	Baseline_TNK_PBMC	12 DPI	TNK	PBMC	Baseline	TNK	PBMC
COX14	0.393158	6.96413	14.7684	0.000315246	0.00242554	0.302703	0.116355	12 DPI_TNK_PBMC	Baseline_TNK_PBMC	12 DPI	TNK	PBMC	Baseline	TNK	PBMC
TAB2	-0.457693	5.79461	14.7624	0.000316508	0.00243388	0.129867	0.0709672	12 DPI_TNK_PBMC	Baseline_TNK_PBMC	12 DPI	TNK	PBMC	Baseline	TNK	PBMC
MAP3K8	-0.744709	5.07459	14.7658	0.000316907	0.0024347	0.0702018	0.0469382	12 DPI_TNK_PBMC	Baseline_TNK_PBMC	12 DPI	TNK	PBMC	Baseline	TNK	PBMC
YBEY	0.542858	4.05533	14.7308	0.000316971	0.0024347	0.0502908	0.015847	12 DPI_TNK_PBMC	Baseline_TNK_PBMC	12 DPI	TNK	PBMC	Baseline	TNK	PBMC
PLK4	0.78511	3.19115	14.4926	0.000317436	0.0024369	0.0249059	0.00697614	12 DPI_TNK_PBMC	Baseline_TNK_PBMC	12 DPI	TNK	PBMC	Baseline	TNK	PBMC
GAPT	-1.75559	1.40933	13.9683	0.000318615	0.00244457	0.00184742	0.00335888	12 DPI_TNK_PBMC	Baseline_TNK_PBMC	12 DPI	TNK	PBMC	Baseline	TNK	PBMC
BRD7	0.30582	6.19173	14.7335	0.000320202	0.00245537	0.184126	0.0781156	12 DPI_TNK_PBMC	Baseline_TNK_PBMC	12 DPI	TNK	PBMC	Baseline	TNK	PBMC
IGF2BP3	-1.13165	2.05786	14.1989	0.00032048	0.00245611	0.00615806	0.00620102	12 DPI_TNK_PBMC	Baseline_TNK_PBMC	12 DPI	TNK	PBMC	Baseline	TNK	PBMC
ZFAND4	-0.528935	3.91324	14.7257	0.00032075	0.0024568	0.0385221	0.0236844	12 DPI_TNK_PBMC	Baseline_TNK_PBMC	12 DPI	TNK	PBMC	Baseline	TNK	PBMC
CHN2	-0.608211	5.98219	14.7232	0.000321583	0.0024618	0.121587	0.0652829	12 DPI_TNK_PBMC	Baseline_TNK_PBMC	12 DPI	TNK	PBMC	Baseline	TNK	PBMC
STT3A	0.413392	5.18766	14.7297	0.000321802	0.00246209	0.0942867	0.0363448	12 DPI_TNK_PBMC	Baseline_TNK_PBMC	12 DPI	TNK	PBMC	Baseline	TNK	PBMC
BTK	-1.78953	2.03967	14.1849	0.000323073	0.00246905	0.00410537	0.00689002	12 DPI_TNK_PBMC	Baseline_TNK_PBMC	12 DPI	TNK	PBMC	Baseline	TNK	PBMC
RMND1	0.429199	4.82408	14.7225	0.000322921	0.00246905	0.0810811	0.028852	12 DPI_TNK_PBMC	Baseline_TNK_PBMC	12 DPI	TNK	PBMC	Baseline	TNK	PBMC
SNX9	-0.751107	4.44386	14.7112	0.000324623	0.0024795	0.0489223	0.0332443	12 DPI_TNK_PBMC	Baseline_TNK_PBMC	12 DPI	TNK	PBMC	Baseline	TNK	PBMC
HNRNPM	0.268479	7.61661	14.6911	0.000325514	0.00248491	0.396647	0.190595	12 DPI_TNK_PBMC	Baseline_TNK_PBMC	12 DPI	TNK	PBMC	Baseline	TNK	PBMC
PRR5	0.396127	5.71961	14.6679	0.000329596	0.00251467	0.150736	0.0556369	12 DPI_TNK_PBMC	Baseline_TNK_PBMC	12 DPI	TNK	PBMC	Baseline	TNK	PBMC
CCNF	1.08214	2.63242	14.1418	0.00033	0.00251634	0.0141635	0.00310051	12 DPI_TNK_PBMC	Baseline_TNK_PBMC	12 DPI	TNK	PBMC	Baseline	TNK	PBMC
IFNAR2	-0.480337	4.2086	14.6659	0.000330484	0.00251862	0.0446801	0.0251486	12 DPI_TNK_PBMC	Baseline_TNK_PBMC	12 DPI	TNK	PBMC	Baseline	TNK	PBMC
HMGN5	0.995648	3.1172	14.3174	0.000332576	0.00253283	0.0209374	0.00447851	12 DPI_TNK_PBMC	Baseline_TNK_PBMC	12 DPI	TNK	PBMC	Baseline	TNK	PBMC
SEC61A2	-0.483408	4.53941	14.6533	0.00033272	0.00253283	0.0589121	0.034364	12 DPI_TNK_PBMC	Baseline_TNK_PBMC	12 DPI	TNK	PBMC	Baseline	TNK	PBMC
LOC100423423	-1.26784	1.65469	13.9546	0.000333793	0.00253958	0.00403695	0.00413401	12 DPI_TNK_PBMC	Baseline_TNK_PBMC	12 DPI	TNK	PBMC	Baseline	TNK	PBMC
ARPC4	0.379932	7.62332	14.6263	0.000334469	0.00254331	0.365515	0.160193	12 DPI_TNK_PBMC	Baseline_TNK_PBMC	12 DPI	TNK	PBMC	Baseline	TNK	PBMC
KLHL13	-1.3686	1.51494	13.8815	0.000335216	0.00254757	0.00280534	0.00266988	12 DPI_TNK_PBMC	Baseline_TNK_PBMC	12 DPI	TNK	PBMC	Baseline	TNK	PBMC
CALHM2	0.654408	3.69288	14.5216	0.000336456	0.00255399	0.0374273	0.0111963	12 DPI_TNK_PBMC	Baseline_TNK_PBMC	12 DPI	TNK	PBMC	Baseline	TNK	PBMC
HSBP1L1	-0.39774	5.59508	14.6186	0.000336369	0.00255399	0.119672	0.0650245	12 DPI_TNK_PBMC	Baseline_TNK_PBMC	12 DPI	TNK	PBMC	Baseline	TNK	PBMC
ATF4	-0.393316	6.22964	14.613	0.000336624	0.00255399	0.171194	0.0948239	12 DPI_TNK_PBMC	Baseline_TNK_PBMC	12 DPI	TNK	PBMC	Baseline	TNK	PBMC
PSMD13	0.312762	6.89718	14.6102	0.000336844	0.00255425	0.256107	0.114633	12 DPI_TNK_PBMC	Baseline_TNK_PBMC	12 DPI	TNK	PBMC	Baseline	TNK	PBMC
SCN9A	-1.50161	1.27366	13.7883	0.000339854	0.00257564	0.00205269	0.00215313	12 DPI_TNK_PBMC	Baseline_TNK_PBMC	12 DPI	TNK	PBMC	Baseline	TNK	PBMC
SIRT6	0.472559	4.154	14.5711	0.000340807	0.00258143	0.0531646	0.0174834	12 DPI_TNK_PBMC	Baseline_TNK_PBMC	12 DPI	TNK	PBMC	Baseline	TNK	PBMC
MAML2	-0.430984	7.65365	14.5727	0.000342058	0.00258946	0.327882	0.182672	12 DPI_TNK_PBMC	Baseline_TNK_PBMC	12 DPI	TNK	PBMC	Baseline	TNK	PBMC
TGFB1	-0.303524	8.01886	14.5659	0.000343011	0.00259524	0.42559	0.227457	12 DPI_TNK_PBMC	Baseline_TNK_PBMC	12 DPI	TNK	PBMC	Baseline	TNK	PBMC
LOC106996055	-1.19321	3.08601	14.426	0.000345418	0.00261112	0.0147109	0.0153303	12 DPI_TNK_PBMC	Baseline_TNK_PBMC	12 DPI	TNK	PBMC	Baseline	TNK	PBMC
LOC114674534	-0.680302	13.0897	14.5459	0.000345876	0.00261112	0.972768	0.985703	12 DPI_TNK_PBMC	Baseline_TNK_PBMC	12 DPI	TNK	PBMC	Baseline	TNK	PBMC
LMTK2	-0.494957	5.20885	14.5558	0.000345853	0.00261112	0.0886076	0.0541728	12 DPI_TNK_PBMC	Baseline_TNK_PBMC	12 DPI	TNK	PBMC	Baseline	TNK	PBMC
OSTC	0.373064	7.20045	14.549	0.00034554	0.00261112	0.308108	0.135647	12 DPI_TNK_PBMC	Baseline_TNK_PBMC	12 DPI	TNK	PBMC	Baseline	TNK	PBMC
RIC1	-0.581339	5.04674	14.539	0.000348535	0.00262973	0.0771126	0.0471966	12 DPI_TNK_PBMC	Baseline_TNK_PBMC	12 DPI	TNK	PBMC	Baseline	TNK	PBMC
OAS1	0.931221	4.64024	14.5219	0.000349428	0.00263413	0.0606226	0.0174834	12 DPI_TNK_PBMC	Baseline_TNK_PBMC	12 DPI	TNK	PBMC	Baseline	TNK	PBMC
RPS5	-0.415909	12.214	14.5202	0.000349626	0.00263413	0.936914	0.878994	12 DPI_TNK_PBMC	Baseline_TNK_PBMC	12 DPI	TNK	PBMC	Baseline	TNK	PBMC
PIGF	0.383928	5.07044	14.5318	0.000349698	0.00263413	0.0957236	0.0338472	12 DPI_TNK_PBMC	Baseline_TNK_PBMC	12 DPI	TNK	PBMC	Baseline	TNK	PBMC
PIH1D1	0.306577	6.52986	14.5128	0.000351034	0.00264274	0.237906	0.093532	12 DPI_TNK_PBMC	Baseline_TNK_PBMC	12 DPI	TNK	PBMC	Baseline	TNK	PBMC
UBE2A	0.446142	5.38356	14.5122	0.000352257	0.00265048	0.111119	0.0422014	12 DPI_TNK_PBMC	Baseline_TNK_PBMC	12 DPI	TNK	PBMC	Baseline	TNK	PBMC
LOC709162	-1.85452	1.82704	13.9056	0.000352528	0.00265106	0.0032843	0.00577039	12 DPI_TNK_PBMC	Baseline_TNK_PBMC	12 DPI	TNK	PBMC	Baseline	TNK	PBMC
RAB29	0.456257	5.01166	14.501	0.000354283	0.00266279	0.0936709	0.0305745	12 DPI_TNK_PBMC	Baseline_TNK_PBMC	12 DPI	TNK	PBMC	Baseline	TNK	PBMC
IPMK	-0.584447	4.10475	14.4898	0.000355367	0.00266946	0.0403011	0.0260098	12 DPI_TNK_PBMC	Baseline_TNK_PBMC	12 DPI	TNK	PBMC	Baseline	TNK	PBMC
EPB41	-0.364342	7.89833	14.4776	0.000355978	0.00267258	0.41129	0.239859	12 DPI_TNK_PBMC	Baseline_TNK_PBMC	12 DPI	TNK	PBMC	Baseline	TNK	PBMC
CAT	-0.356107	6.65846	14.4717	0.000357021	0.00267893	0.236059	0.1378	12 DPI_TNK_PBMC	Baseline_TNK_PBMC	12 DPI	TNK	PBMC	Baseline	TNK	PBMC
BLM	0.484671	4.13878	14.4515	0.000358105	0.00268559	0.0508382	0.0171389	12 DPI_TNK_PBMC	Baseline_TNK_PBMC	12 DPI	TNK	PBMC	Baseline	TNK	PBMC
ARPC3	0.33299	9.17487	14.4613	0.000358407	0.00268638	0.669244	0.377917	12 DPI_TNK_PBMC	Baseline_TNK_PBMC	12 DPI	TNK	PBMC	Baseline	TNK	PBMC
CD68	-1.22507	2.8025	14.2384	0.000360535	0.00270084	0.0112898	0.0120575	12 DPI_TNK_PBMC	Baseline_TNK_PBMC	12 DPI	TNK	PBMC	Baseline	TNK	PBMC
LOC114674169	0.707281	3.37089	14.25	0.000363394	0.00272076	0.0309271	0.0085264	12 DPI_TNK_PBMC	Baseline_TNK_PBMC	12 DPI	TNK	PBMC	Baseline	TNK	PBMC
SERTAD1	-0.578355	5.79535	14.4274	0.000364232	0.00272554	0.122819	0.0780295	12 DPI_TNK_PBMC	Baseline_TNK_PBMC	12 DPI	TNK	PBMC	Baseline	TNK	PBMC
SLC23A2	-0.544808	4.77075	14.4315	0.00036499	0.00272972	0.0645912	0.0408234	12 DPI_TNK_PBMC	Baseline_TNK_PBMC	12 DPI	TNK	PBMC	Baseline	TNK	PBMC
FAM98A	0.516611	4.34453	14.4064	0.000366855	0.00274216	0.0618543	0.0194643	12 DPI_TNK_PBMC	Baseline_TNK_PBMC	12 DPI	TNK	PBMC	Baseline	TNK	PBMC
IPO13	0.781824	3.35472	14.2086	0.000367508	0.00274553	0.0303797	0.0085264	12 DPI_TNK_PBMC	Baseline_TNK_PBMC	12 DPI	TNK	PBMC	Baseline	TNK	PBMC
AFTPH	-0.452852	5.8441	14.3934	0.000369435	0.00275842	0.138283	0.0817328	12 DPI_TNK_PBMC	Baseline_TNK_PBMC	12 DPI	TNK	PBMC	Baseline	TNK	PBMC
APEH	0.425835	5.51862	14.395	0.000369848	0.00275999	0.127061	0.0485746	12 DPI_TNK_PBMC	Baseline_TNK_PBMC	12 DPI	TNK	PBMC	Baseline	TNK	PBMC
KTI12	-0.502246	5.04248	14.3948	0.000370311	0.00276193	0.0865549	0.051589	12 DPI_TNK_PBMC	Baseline_TNK_PBMC	12 DPI	TNK	PBMC	Baseline	TNK	PBMC
SOCS5	-0.582478	3.41751	14.3284	0.000370736	0.00276359	0.0251112	0.0171389	12 DPI_TNK_PBMC	Baseline_TNK_PBMC	12 DPI	TNK	PBMC	Baseline	TNK	PBMC
BAG5	-0.477184	4.69283	14.3926	0.000371094	0.00276475	0.0644543	0.0418569	12 DPI_TNK_PBMC	Baseline_TNK_PBMC	12 DPI	TNK	PBMC	Baseline	TNK	PBMC
HGSNAT	-0.597504	4.52597	14.3868	0.000372024	0.00277016	0.0575436	0.0362587	12 DPI_TNK_PBMC	Baseline_TNK_PBMC	12 DPI	TNK	PBMC	Baseline	TNK	PBMC
NSD3	-0.245991	7.84067	14.3678	0.000372809	0.00277449	0.45077	0.241237	12 DPI_TNK_PBMC	Baseline_TNK_PBMC	12 DPI	TNK	PBMC	Baseline	TNK	PBMC
DEPDC7	-1.08887	1.61235	13.6776	0.000374439	0.00278147	0.00369483	0.00361726	12 DPI_TNK_PBMC	Baseline_TNK_PBMC	12 DPI	TNK	PBMC	Baseline	TNK	PBMC
LOC711031	0.85861	4.91079	14.3674	0.000374264	0.00278147	0.0671912	0.0181724	12 DPI_TNK_PBMC	Baseline_TNK_PBMC	12 DPI	TNK	PBMC	Baseline	TNK	PBMC
CST7	0.557981	8.66744	14.3566	0.000374562	0.00278147	0.320219	0.143657	12 DPI_TNK_PBMC	Baseline_TNK_PBMC	12 DPI	TNK	PBMC	Baseline	TNK	PBMC
ACTG1	0.465034	11.3817	14.3567	0.000374511	0.00278147	0.841054	0.578331	12 DPI_TNK_PBMC	Baseline_TNK_PBMC	12 DPI	TNK	PBMC	Baseline	TNK	PBMC
SPI1	-1.4718	3.34726	14.2585	0.000377781	0.00280385	0.0165583	0.0216174	12 DPI_TNK_PBMC	Baseline_TNK_PBMC	12 DPI	TNK	PBMC	Baseline	TNK	PBMC
PARP1	0.415623	6.09979	14.3255	0.000380142	0.00281939	0.15142	0.0630437	12 DPI_TNK_PBMC	Baseline_TNK_PBMC	12 DPI	TNK	PBMC	Baseline	TNK	PBMC
HECA	-0.415145	5.1563	14.3305	0.000380289	0.00281939	0.0925077	0.0526225	12 DPI_TNK_PBMC	Baseline_TNK_PBMC	12 DPI	TNK	PBMC	Baseline	TNK	PBMC
LOC705469	1.16775	3.58633	14.1202	0.00038161	0.00282765	0.0277797	0.00706227	12 DPI_TNK_PBMC	Baseline_TNK_PBMC	12 DPI	TNK	PBMC	Baseline	TNK	PBMC
DDX23	0.366104	5.1722	14.3112	0.000383564	0.00284058	0.104482	0.0387564	12 DPI_TNK_PBMC	Baseline_TNK_PBMC	12 DPI	TNK	PBMC	Baseline	TNK	PBMC
CST3	-1.32539	5.94706	14.3003	0.000384185	0.00284364	0.0927814	0.115408	12 DPI_TNK_PBMC	Baseline_TNK_PBMC	12 DPI	TNK	PBMC	Baseline	TNK	PBMC
MMADHC	0.396804	5.56876	14.2878	0.000386842	0.00286175	0.122682	0.050211	12 DPI_TNK_PBMC	Baseline_TNK_PBMC	12 DPI	TNK	PBMC	Baseline	TNK	PBMC
NDUFS1	0.320547	5.1651	14.2869	0.000387506	0.00286511	0.0981868	0.037809	12 DPI_TNK_PBMC	Baseline_TNK_PBMC	12 DPI	TNK	PBMC	Baseline	TNK	PBMC
SHMT1	0.680923	4.43844	14.2731	0.000387882	0.00286633	0.0474855	0.0180002	12 DPI_TNK_PBMC	Baseline_TNK_PBMC	12 DPI	TNK	PBMC	Baseline	TNK	PBMC
HSPBP1	0.430906	4.78056	14.2676	0.000390815	0.00288644	0.0782073	0.028852	12 DPI_TNK_PBMC	Baseline_TNK_PBMC	12 DPI	TNK	PBMC	Baseline	TNK	PBMC
CRYBG1	-0.38069	6.66823	14.2443	0.000392902	0.00290029	0.212521	0.10869	12 DPI_TNK_PBMC	Baseline_TNK_PBMC	12 DPI	TNK	PBMC	Baseline	TNK	PBMC
LPXN	0.369853	6.11103	14.241	0.000393905	0.00290611	0.149983	0.0580484	12 DPI_TNK_PBMC	Baseline_TNK_PBMC	12 DPI	TNK	PBMC	Baseline	TNK	PBMC
RASGRP3	-1.6523	1.28891	13.4733	0.000394167	0.00290647	0.00143688	0.00232538	12 DPI_TNK_PBMC	Baseline_TNK_PBMC	12 DPI	TNK	PBMC	Baseline	TNK	PBMC
USP6NL	-0.754333	3.49503	14.1828	0.000396651	0.00292063	0.0240164	0.0167944	12 DPI_TNK_PBMC	Baseline_TNK_PBMC	12 DPI	TNK	PBMC	Baseline	TNK	PBMC
HIST1H2BK	0.569852	4.19269	14.2098	0.00039666	0.00292063	0.0495381	0.0173112	12 DPI_TNK_PBMC	Baseline_TNK_PBMC	12 DPI	TNK	PBMC	Baseline	TNK	PBMC
MPG	0.427213	5.8359	14.2259	0.00039673	0.00292063	0.160794	0.0617518	12 DPI_TNK_PBMC	Baseline_TNK_PBMC	12 DPI	TNK	PBMC	Baseline	TNK	PBMC
DAZAP1	0.311268	6.24345	14.2137	0.00039832	0.00293076	0.190352	0.082508	12 DPI_TNK_PBMC	Baseline_TNK_PBMC	12 DPI	TNK	PBMC	Baseline	TNK	PBMC
VCP	0.298987	6.95419	14.2081	0.00039893	0.00293367	0.26767	0.119886	12 DPI_TNK_PBMC	Baseline_TNK_PBMC	12 DPI	TNK	PBMC	Baseline	TNK	PBMC
GNG2	-0.319211	7.47759	14.2039	0.000399522	0.00293644	0.32364	0.185514	12 DPI_TNK_PBMC	Baseline_TNK_PBMC	12 DPI	TNK	PBMC	Baseline	TNK	PBMC
KCNE3	-1.77825	1.1709	13.4241	0.000400569	0.00294254	0.00136846	0.00249763	12 DPI_TNK_PBMC	Baseline_TNK_PBMC	12 DPI	TNK	PBMC	Baseline	TNK	PBMC
B3GNT2	-0.426974	5.68696	14.1917	0.000402405	0.00295444	0.125898	0.0806132	12 DPI_TNK_PBMC	Baseline_TNK_PBMC	12 DPI	TNK	PBMC	Baseline	TNK	PBMC
LOC698226	0.978191	3.65139	14.0411	0.000403516	0.002961	0.0396168	0.0092154	12 DPI_TNK_PBMC	Baseline_TNK_PBMC	12 DPI	TNK	PBMC	Baseline	TNK	PBMC
LOC114675600	-1.28288	3.9452	14.1574	0.000406082	0.00297663	0.0253849	0.0312635	12 DPI_TNK_PBMC	Baseline_TNK_PBMC	12 DPI	TNK	PBMC	Baseline	TNK	PBMC
NDUFAB1	0.435372	6.77218	14.1669	0.000405999	0.00297663	0.247759	0.10335	12 DPI_TNK_PBMC	Baseline_TNK_PBMC	12 DPI	TNK	PBMC	Baseline	TNK	PBMC
LOC722413	-4.77473	1.09213	14.2315	0.000407143	0.00298279	0	0.00017225	12 DPI_TNK_PBMC	Baseline_TNK_PBMC	12 DPI	TNK	PBMC	Baseline	TNK	PBMC
NGRN	-0.461852	5.3589	14.152	0.000409671	0.00299971	0.105303	0.0636465	12 DPI_TNK_PBMC	Baseline_TNK_PBMC	12 DPI	TNK	PBMC	Baseline	TNK	PBMC
NDUFB4	0.462661	7.78264	14.1425	0.000410016	0.00300062	0.410537	0.180432	12 DPI_TNK_PBMC	Baseline_TNK_PBMC	12 DPI	TNK	PBMC	Baseline	TNK	PBMC
DHRS4L1	-0.580095	4.43173	14.149	0.000411162	0.0030074	0.0511119	0.034364	12 DPI_TNK_PBMC	Baseline_TNK_PBMC	12 DPI	TNK	PBMC	Baseline	TNK	PBMC
STIP1	0.385427	6.46641	14.1314	0.000412288	0.00301401	0.204379	0.085264	12 DPI_TNK_PBMC	Baseline_TNK_PBMC	12 DPI	TNK	PBMC	Baseline	TNK	PBMC
CD8A	0.432493	7.94923	14.128	0.000412524	0.00301412	0.332946	0.160365	12 DPI_TNK_PBMC	Baseline_TNK_PBMC	12 DPI	TNK	PBMC	Baseline	TNK	PBMC
ACADS	0.619597	4.50018	14.1278	0.000413159	0.00301715	0.0685597	0.0192921	12 DPI_TNK_PBMC	Baseline_TNK_PBMC	12 DPI	TNK	PBMC	Baseline	TNK	PBMC
CD22	-1.69824	1.1463	13.35	0.00041431	0.00302393	0.00143688	0.00223926	12 DPI_TNK_PBMC	Baseline_TNK_PBMC	12 DPI	TNK	PBMC	Baseline	TNK	PBMC
SPEN	-0.410652	6.5133	14.1154	0.000414945	0.00302695	0.202395	0.117475	12 DPI_TNK_PBMC	Baseline_TNK_PBMC	12 DPI	TNK	PBMC	Baseline	TNK	PBMC
SEC61G	0.5056	7.56347	14.1116	0.000415436	0.0030289	0.387889	0.15649	12 DPI_TNK_PBMC	Baseline_TNK_PBMC	12 DPI	TNK	PBMC	Baseline	TNK	PBMC
ZFP82	-0.5244	4.06795	14.1118	0.000416513	0.00303514	0.0435854	0.0243734	12 DPI_TNK_PBMC	Baseline_TNK_PBMC	12 DPI	TNK	PBMC	Baseline	TNK	PBMC
PYHIN1	0.382588	6.34869	14.0952	0.000418719	0.00304958	0.217585	0.086642	12 DPI_TNK_PBMC	Baseline_TNK_PBMC	12 DPI	TNK	PBMC	Baseline	TNK	PBMC
NDUFV1	0.342548	6.39094	14.0739	0.000422466	0.00307523	0.201232	0.0844027	12 DPI_TNK_PBMC	Baseline_TNK_PBMC	12 DPI	TNK	PBMC	Baseline	TNK	PBMC
PRDX4	0.50068	4.60767	14.0788	0.000422765	0.00307576	0.0691071	0.0236844	12 DPI_TNK_PBMC	Baseline_TNK_PBMC	12 DPI	TNK	PBMC	Baseline	TNK	PBMC
TBRG1	0.353673	5.86523	14.0668	0.000424249	0.00308491	0.165994	0.061924	12 DPI_TNK_PBMC	Baseline_TNK_PBMC	12 DPI	TNK	PBMC	Baseline	TNK	PBMC
BYSL	0.879137	2.6644	13.6009	0.000428938	0.00311735	0.0164215	0.00413401	12 DPI_TNK_PBMC	Baseline_TNK_PBMC	12 DPI	TNK	PBMC	Baseline	TNK	PBMC
AK6	0.911275	2.98392	13.6996	0.000430408	0.00312636	0.0215532	0.00559814	12 DPI_TNK_PBMC	Baseline_TNK_PBMC	12 DPI	TNK	PBMC	Baseline	TNK	PBMC
NDUFA2	0.369983	7.9193	14.0213	0.000431586	0.00313325	0.468081	0.198088	12 DPI_TNK_PBMC	Baseline_TNK_PBMC	12 DPI	TNK	PBMC	Baseline	TNK	PBMC
RASA2	-0.371548	7.38847	14.0183	0.000432159	0.00313574	0.319466	0.180432	12 DPI_TNK_PBMC	Baseline_TNK_PBMC	12 DPI	TNK	PBMC	Baseline	TNK	PBMC
TNFRSF10A	-0.39984	4.93602	14.0168	0.000434537	0.00314964	0.0751283	0.0423736	12 DPI_TNK_PBMC	Baseline_TNK_PBMC	12 DPI	TNK	PBMC	Baseline	TNK	PBMC
PPIB	0.296805	9.09186	14.0052	0.00043451	0.00314964	0.692371	0.359831	12 DPI_TNK_PBMC	Baseline_TNK_PBMC	12 DPI	TNK	PBMC	Baseline	TNK	PBMC
SAMD9L	0.517137	4.56033	14.0015	0.00043659	0.00315948	0.0692439	0.0230816	12 DPI_TNK_PBMC	Baseline_TNK_PBMC	12 DPI	TNK	PBMC	Baseline	TNK	PBMC
PPP1R15B	-0.440779	4.6687	14.0074	0.000436581	0.00315948	0.0630859	0.0381535	12 DPI_TNK_PBMC	Baseline_TNK_PBMC	12 DPI	TNK	PBMC	Baseline	TNK	PBMC
SP4	-0.43471	4.8017	14.009	0.000436154	0.00315948	0.069586	0.044699	12 DPI_TNK_PBMC	Baseline_TNK_PBMC	12 DPI	TNK	PBMC	Baseline	TNK	PBMC
TSPYL4	-0.447441	4.79388	13.9762	0.000442257	0.0031988	0.0709545	0.0445267	12 DPI_TNK_PBMC	Baseline_TNK_PBMC	12 DPI	TNK	PBMC	Baseline	TNK	PBMC
LRRC14	0.535068	3.28708	13.7841	0.000445096	0.00321762	0.0286008	0.00904315	12 DPI_TNK_PBMC	Baseline_TNK_PBMC	12 DPI	TNK	PBMC	Baseline	TNK	PBMC
TMEM41B	-0.461251	4.74685	13.9504	0.000447168	0.00323089	0.0691755	0.0403066	12 DPI_TNK_PBMC	Baseline_TNK_PBMC	12 DPI	TNK	PBMC	Baseline	TNK	PBMC
ARMCX4	-0.646969	3.31297	13.8688	0.000447859	0.00323417	0.0225111	0.014469	12 DPI_TNK_PBMC	Baseline_TNK_PBMC	12 DPI	TNK	PBMC	Baseline	TNK	PBMC
TBC1D8	-0.954394	2.52493	13.6302	0.000450347	0.00325042	0.00951078	0.00904315	12 DPI_TNK_PBMC	Baseline_TNK_PBMC	12 DPI	TNK	PBMC	Baseline	TNK	PBMC
FAM8A1	-0.727155	3.34676	13.86	0.000450889	0.00325089	0.0236743	0.0166222	12 DPI_TNK_PBMC	Baseline_TNK_PBMC	12 DPI	TNK	PBMC	Baseline	TNK	PBMC
CRY2	-0.642901	3.73941	13.9076	0.000450671	0.00325089	0.0318166	0.0220481	12 DPI_TNK_PBMC	Baseline_TNK_PBMC	12 DPI	TNK	PBMC	Baseline	TNK	PBMC
MTRF1	0.691176	3.51529	13.7892	0.000451571	0.00325408	0.0355799	0.0100767	12 DPI_TNK_PBMC	Baseline_TNK_PBMC	12 DPI	TNK	PBMC	Baseline	TNK	PBMC
PPA1	0.433599	6.35919	13.9067	0.000453561	0.0032667	0.173041	0.0798381	12 DPI_TNK_PBMC	Baseline_TNK_PBMC	12 DPI	TNK	PBMC	Baseline	TNK	PBMC
OMA1	0.633574	3.86878	13.8409	0.000456147	0.00328359	0.0454328	0.0132633	12 DPI_TNK_PBMC	Baseline_TNK_PBMC	12 DPI	TNK	PBMC	Baseline	TNK	PBMC
PKN2	-0.413153	6.50351	13.8873	0.000457068	0.00328848	0.206637	0.109637	12 DPI_TNK_PBMC	Baseline_TNK_PBMC	12 DPI	TNK	PBMC	Baseline	TNK	PBMC
PVRIG	0.401702	5.90052	13.8669	0.000461744	0.00332037	0.156688	0.0610628	12 DPI_TNK_PBMC	Baseline_TNK_PBMC	12 DPI	TNK	PBMC	Baseline	TNK	PBMC
ARMC1	0.414128	4.34085	13.842	0.000466277	0.0033512	0.0589121	0.0204978	12 DPI_TNK_PBMC	Baseline_TNK_PBMC	12 DPI	TNK	PBMC	Baseline	TNK	PBMC
WDR55	0.425694	4.50967	13.843	0.000467053	0.00335501	0.0674649	0.0247179	12 DPI_TNK_PBMC	Baseline_TNK_PBMC	12 DPI	TNK	PBMC	Baseline	TNK	PBMC
GADD45B	-0.62617	5.82106	13.8371	0.00046743	0.00335594	0.136025	0.0815606	12 DPI_TNK_PBMC	Baseline_TNK_PBMC	12 DPI	TNK	PBMC	Baseline	TNK	PBMC
ZBTB6	-0.758426	3.38817	13.7776	0.000468266	0.00336018	0.0234006	0.017914	12 DPI_TNK_PBMC	Baseline_TNK_PBMC	12 DPI	TNK	PBMC	Baseline	TNK	PBMC
HRAS	0.803599	2.84479	13.4759	0.000468981	0.00336354	0.0198426	0.00508139	12 DPI_TNK_PBMC	Baseline_TNK_PBMC	12 DPI	TNK	PBMC	Baseline	TNK	PBMC
PILRA	-1.24414	3.0748	13.7016	0.000469338	0.00336433	0.0136846	0.0171389	12 DPI_TNK_PBMC	Baseline_TNK_PBMC	12 DPI	TNK	PBMC	Baseline	TNK	PBMC
PNRC2	-0.347633	7.12235	13.8003	0.000474127	0.00339687	0.30715	0.188356	12 DPI_TNK_PBMC	Baseline_TNK_PBMC	12 DPI	TNK	PBMC	Baseline	TNK	PBMC
ENDOG	0.909723	2.62449	13.3482	0.000476917	0.00341148	0.0166952	0.00378951	12 DPI_TNK_PBMC	Baseline_TNK_PBMC	12 DPI	TNK	PBMC	Baseline	TNK	PBMC
IKZF5	-0.51508	4.1165	13.7948	0.000476713	0.00341148	0.044817	0.028852	12 DPI_TNK_PBMC	Baseline_TNK_PBMC	12 DPI	TNK	PBMC	Baseline	TNK	PBMC
NUDT22	0.456372	5.41582	13.7961	0.00047662	0.00341148	0.115977	0.0413401	12 DPI_TNK_PBMC	Baseline_TNK_PBMC	12 DPI	TNK	PBMC	Baseline	TNK	PBMC
DCXR	0.368723	6.01264	13.7773	0.00047953	0.00342837	0.178515	0.0694169	12 DPI_TNK_PBMC	Baseline_TNK_PBMC	12 DPI	TNK	PBMC	Baseline	TNK	PBMC
IFIT5	-0.53313	4.24515	13.7708	0.000482211	0.00344393	0.0493329	0.0310912	12 DPI_TNK_PBMC	Baseline_TNK_PBMC	12 DPI	TNK	PBMC	Baseline	TNK	PBMC
MRPL24	0.502751	5.21451	13.7709	0.000482045	0.00344393	0.10154	0.0344501	12 DPI_TNK_PBMC	Baseline_TNK_PBMC	12 DPI	TNK	PBMC	Baseline	TNK	PBMC
THBD	-1.65386	1.18769	13.02	0.000484215	0.00345643	0.00157373	0.00232538	12 DPI_TNK_PBMC	Baseline_TNK_PBMC	12 DPI	TNK	PBMC	Baseline	TNK	PBMC
HSPB11	0.556218	4.47369	13.7444	0.000486306	0.00346955	0.0663702	0.0213591	12 DPI_TNK_PBMC	Baseline_TNK_PBMC	12 DPI	TNK	PBMC	Baseline	TNK	PBMC
RYBP	-0.463195	4.51098	13.7282	0.000491515	0.00350487	0.0574752	0.0348807	12 DPI_TNK_PBMC	Baseline_TNK_PBMC	12 DPI	TNK	PBMC	Baseline	TNK	PBMC
DUSP4	-0.856705	3.6005	13.681	0.000493835	0.00351407	0.0231953	0.016536	12 DPI_TNK_PBMC	Baseline_TNK_PBMC	12 DPI	TNK	PBMC	Baseline	TNK	PBMC
NBEAL2	0.621817	4.04343	13.6791	0.00049359	0.00351407	0.0518645	0.0148997	12 DPI_TNK_PBMC	Baseline_TNK_PBMC	12 DPI	TNK	PBMC	Baseline	TNK	PBMC
TIMM13	0.467871	6.39831	13.7078	0.00049357	0.00351407	0.203079	0.0829386	12 DPI_TNK_PBMC	Baseline_TNK_PBMC	12 DPI	TNK	PBMC	Baseline	TNK	PBMC
CAMK2D	-0.396738	7.07604	13.7066	0.000493415	0.00351407	0.257133	0.13625	12 DPI_TNK_PBMC	Baseline_TNK_PBMC	12 DPI	TNK	PBMC	Baseline	TNK	PBMC
MMRN1	-1.5669	1.18625	12.9711	0.000495292	0.00352259	0.00157373	0.00215313	12 DPI_TNK_PBMC	Baseline_TNK_PBMC	12 DPI	TNK	PBMC	Baseline	TNK	PBMC
TMEM251	0.704995	3.65232	13.5968	0.000496805	0.00353151	0.0389326	0.0105934	12 DPI_TNK_PBMC	Baseline_TNK_PBMC	12 DPI	TNK	PBMC	Baseline	TNK	PBMC
MINPP1	0.710727	3.28026	13.4968	0.000498286	0.00353835	0.0281902	0.00800965	12 DPI_TNK_PBMC	Baseline_TNK_PBMC	12 DPI	TNK	PBMC	Baseline	TNK	PBMC
CHP1	-0.44502	4.67222	13.6962	0.000498218	0.00353835	0.0600068	0.0377228	12 DPI_TNK_PBMC	Baseline_TNK_PBMC	12 DPI	TNK	PBMC	Baseline	TNK	PBMC
ELP6	0.50546	3.89096	13.638	0.000500264	0.00355055	0.0439959	0.0142107	12 DPI_TNK_PBMC	Baseline_TNK_PBMC	12 DPI	TNK	PBMC	Baseline	TNK	PBMC
MRPL40	0.337804	6.60887	13.661	0.00050335	0.00357059	0.233322	0.0998191	12 DPI_TNK_PBMC	Baseline_TNK_PBMC	12 DPI	TNK	PBMC	Baseline	TNK	PBMC
CPTP	0.684321	3.58389	13.5461	0.000505159	0.00358156	0.0344851	0.0101628	12 DPI_TNK_PBMC	Baseline_TNK_PBMC	12 DPI	TNK	PBMC	Baseline	TNK	PBMC
SRSF9	0.435058	4.98494	13.6593	0.000505734	0.00358377	0.0881971	0.0319525	12 DPI_TNK_PBMC	Baseline_TNK_PBMC	12 DPI	TNK	PBMC	Baseline	TNK	PBMC
AK2	0.387501	5.51635	13.6535	0.000506237	0.00358547	0.109477	0.0429765	12 DPI_TNK_PBMC	Baseline_TNK_PBMC	12 DPI	TNK	PBMC	Baseline	TNK	PBMC
SAC3D1	0.6962	3.9308	13.5973	0.000506873	0.00358637	0.0410537	0.0106795	12 DPI_TNK_PBMC	Baseline_TNK_PBMC	12 DPI	TNK	PBMC	Baseline	TNK	PBMC
RBBP8	0.583236	4.30504	13.6379	0.000507153	0.00358637	0.0535067	0.017225	12 DPI_TNK_PBMC	Baseline_TNK_PBMC	12 DPI	TNK	PBMC	Baseline	TNK	PBMC
TPM3	0.236935	8.80412	13.642	0.000507079	0.00358637	0.594321	0.332702	12 DPI_TNK_PBMC	Baseline_TNK_PBMC	12 DPI	TNK	PBMC	Baseline	TNK	PBMC
SPRTN	-0.51237	4.81027	13.6521	0.000507496	0.00358693	0.0750599	0.0463354	12 DPI_TNK_PBMC	Baseline_TNK_PBMC	12 DPI	TNK	PBMC	Baseline	TNK	PBMC
FBXL4	-0.39831	5.13681	13.6456	0.00050835	0.00359111	0.0892234	0.0516751	12 DPI_TNK_PBMC	Baseline_TNK_PBMC	12 DPI	TNK	PBMC	Baseline	TNK	PBMC
IL17RA	-0.575397	4.56738	13.6457	0.000509074	0.00359436	0.0595279	0.0385841	12 DPI_TNK_PBMC	Baseline_TNK_PBMC	12 DPI	TNK	PBMC	Baseline	TNK	PBMC
ATXN7	-0.408508	6.19117	13.6277	0.000510675	0.0036038	0.169004	0.0989579	12 DPI_TNK_PBMC	Baseline_TNK_PBMC	12 DPI	TNK	PBMC	Baseline	TNK	PBMC
IL12RB1	0.668734	3.84589	13.5699	0.00051099	0.00360416	0.043859	0.0126604	12 DPI_TNK_PBMC	Baseline_TNK_PBMC	12 DPI	TNK	PBMC	Baseline	TNK	PBMC
FBXO33	-0.459913	6.55339	13.6145	0.000513344	0.00361889	0.195484	0.112652	12 DPI_TNK_PBMC	Baseline_TNK_PBMC	12 DPI	TNK	PBMC	Baseline	TNK	PBMC
PPIF	0.881642	3.43158	13.4441	0.000513762	0.00361996	0.0247007	0.0078374	12 DPI_TNK_PBMC	Baseline_TNK_PBMC	12 DPI	TNK	PBMC	Baseline	TNK	PBMC
B3GALNT2	-0.615057	4.6821	13.6144	0.000515836	0.0036327	0.056312	0.0340195	12 DPI_TNK_PBMC	Baseline_TNK_PBMC	12 DPI	TNK	PBMC	Baseline	TNK	PBMC
TNFAIP8L2	0.789472	3.32368	13.4132	0.000517309	0.00364119	0.0294902	0.00835415	12 DPI_TNK_PBMC	Baseline_TNK_PBMC	12 DPI	TNK	PBMC	Baseline	TNK	PBMC
WWC2	-1.51048	1.27234	12.888	0.000518204	0.00364561	0.00171057	0.00241151	12 DPI_TNK_PBMC	Baseline_TNK_PBMC	12 DPI	TNK	PBMC	Baseline	TNK	PBMC
PFKFB3	-0.557309	4.20273	13.5981	0.000518825	0.00364809	0.0452959	0.0277323	12 DPI_TNK_PBMC	Baseline_TNK_PBMC	12 DPI	TNK	PBMC	Baseline	TNK	PBMC
NDUFB1	0.647178	6.85205	13.5843	0.00052005	0.00365294	0.279302	0.0977521	12 DPI_TNK_PBMC	Baseline_TNK_PBMC	12 DPI	TNK	PBMC	Baseline	TNK	PBMC
SRA1	0.42	5.03489	13.594	0.000519964	0.00365294	0.0918235	0.0326415	12 DPI_TNK_PBMC	Baseline_TNK_PBMC	12 DPI	TNK	PBMC	Baseline	TNK	PBMC
PADI4	-2.07731	0.844459	13.0675	0.000522074	0.00366349	0.00047896	0.00129188	12 DPI_TNK_PBMC	Baseline_TNK_PBMC	12 DPI	TNK	PBMC	Baseline	TNK	PBMC
GALNT11	-0.47445	4.98878	13.5843	0.000522089	0.00366349	0.0808074	0.0507278	12 DPI_TNK_PBMC	Baseline_TNK_PBMC	12 DPI	TNK	PBMC	Baseline	TNK	PBMC
EIF5	-0.311471	7.41062	13.5726	0.000522415	0.00366389	0.347588	0.203945	12 DPI_TNK_PBMC	Baseline_TNK_PBMC	12 DPI	TNK	PBMC	Baseline	TNK	PBMC
DLD	0.369485	5.43643	13.5758	0.000523425	0.00366909	0.115019	0.0463354	12 DPI_TNK_PBMC	Baseline_TNK_PBMC	12 DPI	TNK	PBMC	Baseline	TNK	PBMC
DCAF15	0.526936	3.61438	13.4843	0.000524215	0.00367085	0.0366062	0.0112824	12 DPI_TNK_PBMC	Baseline_TNK_PBMC	12 DPI	TNK	PBMC	Baseline	TNK	PBMC
NAA20	0.342677	6.24276	13.5677	0.000524066	0.00367085	0.206363	0.081819	12 DPI_TNK_PBMC	Baseline_TNK_PBMC	12 DPI	TNK	PBMC	Baseline	TNK	PBMC
FHOD1	0.580921	4.1182	13.5394	0.000526122	0.00368042	0.0574068	0.0166222	12 DPI_TNK_PBMC	Baseline_TNK_PBMC	12 DPI	TNK	PBMC	Baseline	TNK	PBMC
LOC100425941	0.388579	6.88789	13.5577	0.000525916	0.00368042	0.271844	0.105934	12 DPI_TNK_PBMC	Baseline_TNK_PBMC	12 DPI	TNK	PBMC	Baseline	TNK	PBMC
COX19	0.48785	5.42987	13.5616	0.000526687	0.0036806	0.121108	0.0424597	12 DPI_TNK_PBMC	Baseline_TNK_PBMC	12 DPI	TNK	PBMC	Baseline	TNK	PBMC
IP6K1	-0.407472	5.01406	13.5638	0.000526636	0.0036806	0.0817653	0.0453019	12 DPI_TNK_PBMC	Baseline_TNK_PBMC	12 DPI	TNK	PBMC	Baseline	TNK	PBMC
CASTOR2	-1.45178	1.25214	12.8435	0.000528327	0.00368828	0.00198426	0.00215313	12 DPI_TNK_PBMC	Baseline_TNK_PBMC	12 DPI	TNK	PBMC	Baseline	TNK	PBMC
JPT1	0.385818	7.39669	13.5465	0.000528312	0.00368828	0.297982	0.135561	12 DPI_TNK_PBMC	Baseline_TNK_PBMC	12 DPI	TNK	PBMC	Baseline	TNK	PBMC
CD79B	-0.938598	4.23158	13.5496	0.0005294	0.00369199	0.0356483	0.0361726	12 DPI_TNK_PBMC	Baseline_TNK_PBMC	12 DPI	TNK	PBMC	Baseline	TNK	PBMC
NDUFV3	0.426588	6.1443	13.5454	0.000529234	0.00369199	0.188163	0.0716562	12 DPI_TNK_PBMC	Baseline_TNK_PBMC	12 DPI	TNK	PBMC	Baseline	TNK	PBMC
PSMB10	0.374176	7.04313	13.5401	0.000529825	0.00369306	0.268423	0.119025	12 DPI_TNK_PBMC	Baseline_TNK_PBMC	12 DPI	TNK	PBMC	Baseline	TNK	PBMC
LOC709988	1.13924	2.52581	13.0586	0.000530257	0.00369419	0.0149846	0.00275601	12 DPI_TNK_PBMC	Baseline_TNK_PBMC	12 DPI	TNK	PBMC	Baseline	TNK	PBMC
HDAC3	0.497588	4.38008	13.5349	0.000531357	0.00369977	0.0590489	0.0204117	12 DPI_TNK_PBMC	Baseline_TNK_PBMC	12 DPI	TNK	PBMC	Baseline	TNK	PBMC
PXN	0.412823	5.60427	13.5371	0.000531872	0.00369977	0.138488	0.0510723	12 DPI_TNK_PBMC	Baseline_TNK_PBMC	12 DPI	TNK	PBMC	Baseline	TNK	PBMC
MCRS1	0.361465	5.3621	13.5389	0.000531867	0.00369977	0.115087	0.045388	12 DPI_TNK_PBMC	Baseline_TNK_PBMC	12 DPI	TNK	PBMC	Baseline	TNK	PBMC
PSMD3	0.356272	5.75095	13.5331	0.000532509	0.00370231	0.133219	0.0579623	12 DPI_TNK_PBMC	Baseline_TNK_PBMC	12 DPI	TNK	PBMC	Baseline	TNK	PBMC
TREML1	-1.24543	2.52415	13.2467	0.000533282	0.00370579	0.00896339	0.0101628	12 DPI_TNK_PBMC	Baseline_TNK_PBMC	12 DPI	TNK	PBMC	Baseline	TNK	PBMC
HSPA1A	1.74804	1.27052	13.1853	0.000534402	0.00370677	0.00376326	0.000430626	12 DPI_TNK_PBMC	Baseline_TNK_PBMC	12 DPI	TNK	PBMC	Baseline	TNK	PBMC
MRPL52	0.587349	6.29024	13.5195	0.000535054	0.00370677	0.193158	0.0702782	12 DPI_TNK_PBMC	Baseline_TNK_PBMC	12 DPI	TNK	PBMC	Baseline	TNK	PBMC
CAMK1D	-0.473304	6.17289	13.5217	0.000534335	0.00370677	0.161478	0.0975799	12 DPI_TNK_PBMC	Baseline_TNK_PBMC	12 DPI	TNK	PBMC	Baseline	TNK	PBMC
TMEM109	0.376507	6.25287	13.5226	0.000534273	0.00370677	0.178105	0.0780295	12 DPI_TNK_PBMC	Baseline_TNK_PBMC	12 DPI	TNK	PBMC	Baseline	TNK	PBMC
RPL13A	-0.341513	11.5908	13.5171	0.000534873	0.00370677	0.937051	0.7815	12 DPI_TNK_PBMC	Baseline_TNK_PBMC	12 DPI	TNK	PBMC	Baseline	TNK	PBMC
CBX1	0.32498	6.31753	13.5202	0.000534752	0.00370677	0.20609	0.083197	12 DPI_TNK_PBMC	Baseline_TNK_PBMC	12 DPI	TNK	PBMC	Baseline	TNK	PBMC
NCAPD3	0.539402	5.45663	13.5194	0.000536252	0.00371318	0.107082	0.0394454	12 DPI_TNK_PBMC	Baseline_TNK_PBMC	12 DPI	TNK	PBMC	Baseline	TNK	PBMC
YEATS4	0.61535	3.54372	13.4025	0.000537493	0.00371989	0.0342114	0.0095599	12 DPI_TNK_PBMC	Baseline_TNK_PBMC	12 DPI	TNK	PBMC	Baseline	TNK	PBMC
CARD6	0.850705	3.07641	13.233	0.000538599	0.00372565	0.0248375	0.00602877	12 DPI_TNK_PBMC	Baseline_TNK_PBMC	12 DPI	TNK	PBMC	Baseline	TNK	PBMC
EIF2S1	0.337573	5.55811	13.5014	0.000540096	0.00373411	0.119466	0.0465076	12 DPI_TNK_PBMC	Baseline_TNK_PBMC	12 DPI	TNK	PBMC	Baseline	TNK	PBMC
MT1L	1.5708	1.50351	13.0524	0.000542048	0.00374506	0.00595279	0.000775127	12 DPI_TNK_PBMC	Baseline_TNK_PBMC	12 DPI	TNK	PBMC	Baseline	TNK	PBMC
GAPDHS	-1.02461	2.40231	13.1605	0.000542228	0.00374506	0.00766336	0.00645939	12 DPI_TNK_PBMC	Baseline_TNK_PBMC	12 DPI	TNK	PBMC	Baseline	TNK	PBMC
LPCAT2	-1.62324	1.25452	12.7833	0.000543588	0.00375065	0.00177899	0.00241151	12 DPI_TNK_PBMC	Baseline_TNK_PBMC	12 DPI	TNK	PBMC	Baseline	TNK	PBMC
GPAT3	-0.563389	4.40651	13.4916	0.000543584	0.00375065	0.0524119	0.0310051	12 DPI_TNK_PBMC	Baseline_TNK_PBMC	12 DPI	TNK	PBMC	Baseline	TNK	PBMC
RHOG	0.351681	7.67018	13.4728	0.000545184	0.00375975	0.378994	0.167944	12 DPI_TNK_PBMC	Baseline_TNK_PBMC	12 DPI	TNK	PBMC	Baseline	TNK	PBMC
SNX32	-1.22782	1.36088	12.7919	0.00054741	0.00376906	0.00253165	0.00266988	12 DPI_TNK_PBMC	Baseline_TNK_PBMC	12 DPI	TNK	PBMC	Baseline	TNK	PBMC
CORO1C	0.56791	3.90449	13.4262	0.000547156	0.00376906	0.043859	0.0136078	12 DPI_TNK_PBMC	Baseline_TNK_PBMC	12 DPI	TNK	PBMC	Baseline	TNK	PBMC
PPP2R3C	0.356135	5.25701	13.4742	0.000546941	0.00376906	0.107424	0.0397899	12 DPI_TNK_PBMC	Baseline_TNK_PBMC	12 DPI	TNK	PBMC	Baseline	TNK	PBMC
NCL	0.239289	8.45049	13.4621	0.000547639	0.00376906	0.53274	0.287314	12 DPI_TNK_PBMC	Baseline_TNK_PBMC	12 DPI	TNK	PBMC	Baseline	TNK	PBMC
SRD5A3	0.7711	3.12136	13.2122	0.00055073	0.00378784	0.0268902	0.00637327	12 DPI_TNK_PBMC	Baseline_TNK_PBMC	12 DPI	TNK	PBMC	Baseline	TNK	PBMC
FERMT3	0.310396	6.70626	13.4494	0.000550924	0.00378784	0.227985	0.104384	12 DPI_TNK_PBMC	Baseline_TNK_PBMC	12 DPI	TNK	PBMC	Baseline	TNK	PBMC
LOC114673572	-0.629821	3.85339	13.4431	0.000551298	0.0037885	0.0351693	0.0242012	12 DPI_TNK_PBMC	Baseline_TNK_PBMC	12 DPI	TNK	PBMC	Baseline	TNK	PBMC
GET4	0.419766	5.24096	13.4486	0.000553013	0.00379837	0.0913445	0.0392731	12 DPI_TNK_PBMC	Baseline_TNK_PBMC	12 DPI	TNK	PBMC	Baseline	TNK	PBMC
EIF3D	-0.281718	6.74062	13.4328	0.000554763	0.00380848	0.245638	0.134958	12 DPI_TNK_PBMC	Baseline_TNK_PBMC	12 DPI	TNK	PBMC	Baseline	TNK	PBMC
MT1X	1.27793	2.49251	12.9227	0.000558242	0.00383044	0.0143004	0.00232538	12 DPI_TNK_PBMC	Baseline_TNK_PBMC	12 DPI	TNK	PBMC	Baseline	TNK	PBMC
TMEM117	-0.670056	4.1138	13.4227	0.000558647	0.00383128	0.0351009	0.0251486	12 DPI_TNK_PBMC	Baseline_TNK_PBMC	12 DPI	TNK	PBMC	Baseline	TNK	PBMC
SSR3	0.351014	6.71414	13.4132	0.000559533	0.00383543	0.223606	0.0966325	12 DPI_TNK_PBMC	Baseline_TNK_PBMC	12 DPI	TNK	PBMC	Baseline	TNK	PBMC
SOCS3	-0.752565	5.23506	13.4134	0.000561068	0.00384402	0.0862812	0.0568426	12 DPI_TNK_PBMC	Baseline_TNK_PBMC	12 DPI	TNK	PBMC	Baseline	TNK	PBMC
SLAIN2	-0.394858	5.82401	13.4055	0.000561962	0.00384821	0.136846	0.0808716	12 DPI_TNK_PBMC	Baseline_TNK_PBMC	12 DPI	TNK	PBMC	Baseline	TNK	PBMC
NOL7	-0.279645	6.96803	13.4	0.000562549	0.0038503	0.279371	0.153475	12 DPI_TNK_PBMC	Baseline_TNK_PBMC	12 DPI	TNK	PBMC	Baseline	TNK	PBMC
M6PR	-0.255459	6.28686	13.3888	0.000565553	0.00386891	0.184331	0.0982689	12 DPI_TNK_PBMC	Baseline_TNK_PBMC	12 DPI	TNK	PBMC	Baseline	TNK	PBMC
SAAL1	0.441152	4.79246	13.3896	0.000567454	0.00387975	0.0764283	0.0285936	12 DPI_TNK_PBMC	Baseline_TNK_PBMC	12 DPI	TNK	PBMC	Baseline	TNK	PBMC
RNF138	-0.325639	5.58551	13.3834	0.000567706	0.00387975	0.118372	0.0729481	12 DPI_TNK_PBMC	Baseline_TNK_PBMC	12 DPI	TNK	PBMC	Baseline	TNK	PBMC
S100A4	0.609868	10.6101	13.371	0.000569405	0.00388941	0.481286	0.322883	12 DPI_TNK_PBMC	Baseline_TNK_PBMC	12 DPI	TNK	PBMC	Baseline	TNK	PBMC
LAMTOR5	0.610847	5.58713	13.3749	0.000570256	0.00389132	0.122135	0.0483163	12 DPI_TNK_PBMC	Baseline_TNK_PBMC	12 DPI	TNK	PBMC	Baseline	TNK	PBMC
THY1	0.486806	6.56656	13.3696	0.000570212	0.00389132	0.184605	0.0626992	12 DPI_TNK_PBMC	Baseline_TNK_PBMC	12 DPI	TNK	PBMC	Baseline	TNK	PBMC
ZNF160	-0.502715	5.61372	13.3686	0.000571236	0.00389607	0.118303	0.0714839	12 DPI_TNK_PBMC	Baseline_TNK_PBMC	12 DPI	TNK	PBMC	Baseline	TNK	PBMC
[truncated: 1,825 more rows]

## Sheet: 12 DPI_TNK_MesLN
gene	logFC	logCPM	F	PValue	FDR	pct.1	pct.2	positive_contrast	negative_contrast	positive_contrast_Timepoint	positive_contrast_immune_celltype	positive_contrast_Tissue	negative_contrast_Timepoint	negative_contrast_immune_celltype	negative_contrast_Tissue
IFI27	4.60783	8.29189	100.773	1.83406e-12	2.50972e-08	0.345812	0.0381478	12 DPI_TNK_MesLN	Baseline_TNK_MesLN	12 DPI	TNK	MesLN	Baseline	TNK	MesLN
GZMB	4.49638	8.7212	94.9285	4.57878e-12	3.1328e-08	0.0565561	0.0264776	12 DPI_TNK_MesLN	Baseline_TNK_MesLN	12 DPI	TNK	MesLN	Baseline	TNK	MesLN
HSBP1	1.00634	6.05217	85.2366	2.06165e-11	9.40386e-08	0.156593	0.0938637	12 DPI_TNK_MesLN	Baseline_TNK_MesLN	12 DPI	TNK	MesLN	Baseline	TNK	MesLN
MRPL20	1.03936	6.78482	72.5716	1.73288e-10	5.92817e-07	0.241705	0.148199	12 DPI_TNK_MesLN	Baseline_TNK_MesLN	12 DPI	TNK	MesLN	Baseline	TNK	MesLN
ISG15	3.28316	6.03539	65.7617	4.25678e-10	1.165e-06	0.134945	0.0230895	12 DPI_TNK_MesLN	Baseline_TNK_MesLN	12 DPI	TNK	MesLN	Baseline	TNK	MesLN
H2AFZ	1.21133	8.8337	59.6762	1.98377e-09	4.52431e-06	0.516159	0.430418	12 DPI_TNK_MesLN	Baseline_TNK_MesLN	12 DPI	TNK	MesLN	Baseline	TNK	MesLN
NKG7	2.38953	7.01138	57.752	2.99874e-09	5.86212e-06	0.090169	0.054963	12 DPI_TNK_MesLN	Baseline_TNK_MesLN	12 DPI	TNK	MesLN	Baseline	TNK	MesLN
HSPD1	1.03102	7.92283	55.9992	4.24844e-09	6.45951e-06	0.347539	0.298783	12 DPI_TNK_MesLN	Baseline_TNK_MesLN	12 DPI	TNK	MesLN	Baseline	TNK	MesLN
PSMA6	0.628099	7.37295	56.4567	3.86506e-09	6.45951e-06	0.322252	0.25022	12 DPI_TNK_MesLN	Baseline_TNK_MesLN	12 DPI	TNK	MesLN	Baseline	TNK	MesLN
IL12RB2	3.57413	4.35162	50.2299	5.67758e-09	7.74886e-06	0.0177624	0.00476848	12 DPI_TNK_MesLN	Baseline_TNK_MesLN	12 DPI	TNK	MesLN	Baseline	TNK	MesLN
CCNB2	3.33137	3.82439	49.2728	7.31661e-09	7.74886e-06	0.0151721	0.00351362	12 DPI_TNK_MesLN	Baseline_TNK_MesLN	12 DPI	TNK	MesLN	Baseline	TNK	MesLN
CCNA2	2.85135	4.62273	49.7842	7.9278e-09	7.74886e-06	0.021648	0.00790563	12 DPI_TNK_MesLN	Baseline_TNK_MesLN	12 DPI	TNK	MesLN	Baseline	TNK	MesLN
NCAPG	2.67818	3.64904	49.0297	7.69298e-09	7.74886e-06	0.0177008	0.00527042	12 DPI_TNK_MesLN	Baseline_TNK_MesLN	12 DPI	TNK	MesLN	Baseline	TNK	MesLN
TXN	1.22735	7.66749	54.0134	6.49756e-09	7.74886e-06	0.266251	0.223742	12 DPI_TNK_MesLN	Baseline_TNK_MesLN	12 DPI	TNK	MesLN	Baseline	TNK	MesLN
GZMA	4.5491	7.47303	51.9749	8.61726e-09	7.86124e-06	0.0252251	0.00652529	12 DPI_TNK_MesLN	Baseline_TNK_MesLN	12 DPI	TNK	MesLN	Baseline	TNK	MesLN
KNL1	2.4133	3.52119	48.0041	9.97041e-09	8.02559e-06	0.0165289	0.00602334	12 DPI_TNK_MesLN	Baseline_TNK_MesLN	12 DPI	TNK	MesLN	Baseline	TNK	MesLN
PSMA2	0.85471	7.66535	52.286	9.44375e-09	8.02559e-06	0.357716	0.281089	12 DPI_TNK_MesLN	Baseline_TNK_MesLN	12 DPI	TNK	MesLN	Baseline	TNK	MesLN
APOL2	1.62947	5.34255	51.1913	1.13432e-08	8.62338e-06	0.0869619	0.0396537	12 DPI_TNK_MesLN	Baseline_TNK_MesLN	12 DPI	TNK	MesLN	Baseline	TNK	MesLN
IFI44	3.51996	3.90023	46.817	1.37148e-08	8.9368e-06	0.0548292	0.00414105	12 DPI_TNK_MesLN	Baseline_TNK_MesLN	12 DPI	TNK	MesLN	Baseline	TNK	MesLN
NUF2	3.00869	3.63787	46.9701	1.30464e-08	8.9368e-06	0.0172074	0.0036391	12 DPI_TNK_MesLN	Baseline_TNK_MesLN	12 DPI	TNK	MesLN	Baseline	TNK	MesLN
HSPE1	0.984947	8.42135	50.6199	1.36329e-08	8.9368e-06	0.513383	0.397415	12 DPI_TNK_MesLN	Baseline_TNK_MesLN	12 DPI	TNK	MesLN	Baseline	TNK	MesLN
OASL	2.99015	3.51343	46.5681	1.45606e-08	9.0567e-06	0.0323794	0.00451751	12 DPI_TNK_MesLN	Baseline_TNK_MesLN	12 DPI	TNK	MesLN	Baseline	TNK	MesLN
MX2	3.32459	4.63295	45.6726	1.86977e-08	9.85668e-06	0.0742568	0.00815661	12 DPI_TNK_MesLN	Baseline_TNK_MesLN	12 DPI	TNK	MesLN	Baseline	TNK	MesLN
DLGAP5	2.75458	3.78649	45.7716	1.77078e-08	9.85668e-06	0.0169607	0.00439202	12 DPI_TNK_MesLN	Baseline_TNK_MesLN	12 DPI	TNK	MesLN	Baseline	TNK	MesLN
PSME2	0.926001	8.19535	49.2128	1.8728e-08	9.85668e-06	0.458308	0.364036	12 DPI_TNK_MesLN	Baseline_TNK_MesLN	12 DPI	TNK	MesLN	Baseline	TNK	MesLN
MRPL42	0.867718	5.41262	49.3718	1.8227e-08	9.85668e-06	0.109042	0.068641	12 DPI_TNK_MesLN	Baseline_TNK_MesLN	12 DPI	TNK	MesLN	Baseline	TNK	MesLN
MKI67	3.16213	5.79157	47.7307	2.0132e-08	1.02032e-05	0.0284939	0.0102899	12 DPI_TNK_MesLN	Baseline_TNK_MesLN	12 DPI	TNK	MesLN	Baseline	TNK	MesLN
ERH	0.782165	7.61078	47.8311	2.57391e-08	1.25791e-05	0.394227	0.295646	12 DPI_TNK_MesLN	Baseline_TNK_MesLN	12 DPI	TNK	MesLN	Baseline	TNK	MesLN
LOC114680366	2.21536	4.05269	44.6977	2.72491e-08	1.28578e-05	0.0505736	0.0114192	12 DPI_TNK_MesLN	Baseline_TNK_MesLN	12 DPI	TNK	MesLN	Baseline	TNK	MesLN
ASPM	3.4585	3.72236	43.4838	3.2763e-08	1.30258e-05	0.0132601	0.00238424	12 DPI_TNK_MesLN	Baseline_TNK_MesLN	12 DPI	TNK	MesLN	Baseline	TNK	MesLN
CDC20	3.36424	4.51715	43.8786	2.96536e-08	1.30258e-05	0.0181325	0.00564688	12 DPI_TNK_MesLN	Baseline_TNK_MesLN	12 DPI	TNK	MesLN	Baseline	TNK	MesLN
TYMS	2.93754	4.56586	44.1983	3.06222e-08	1.30258e-05	0.0209079	0.00489396	12 DPI_TNK_MesLN	Baseline_TNK_MesLN	12 DPI	TNK	MesLN	Baseline	TNK	MesLN
CENPW	2.53722	4.44467	44.7454	2.93348e-08	1.30258e-05	0.0250401	0.0102899	12 DPI_TNK_MesLN	Baseline_TNK_MesLN	12 DPI	TNK	MesLN	Baseline	TNK	MesLN
HMGB2	1.60509	7.7984	46.7585	3.30922e-08	1.30258e-05	0.225731	0.18961	12 DPI_TNK_MesLN	Baseline_TNK_MesLN	12 DPI	TNK	MesLN	Baseline	TNK	MesLN
RPA3	0.804891	7.30758	46.6077	3.42684e-08	1.30258e-05	0.28056	0.211444	12 DPI_TNK_MesLN	Baseline_TNK_MesLN	12 DPI	TNK	MesLN	Baseline	TNK	MesLN
PSMA4	0.783676	6.60604	46.6978	3.37743e-08	1.30258e-05	0.197237	0.150709	12 DPI_TNK_MesLN	Baseline_TNK_MesLN	12 DPI	TNK	MesLN	Baseline	TNK	MesLN
BIRC5	3.13358	4.26141	42.7719	3.95394e-08	1.42383e-05	0.0179475	0.00476848	12 DPI_TNK_MesLN	Baseline_TNK_MesLN	12 DPI	TNK	MesLN	Baseline	TNK	MesLN
S100A4	2.03114	7.90976	46.0185	3.94425e-08	1.42383e-05	0.0946096	0.0936127	12 DPI_TNK_MesLN	Baseline_TNK_MesLN	12 DPI	TNK	MesLN	Baseline	TNK	MesLN
LDHA	1.0133	8.18502	45.3944	4.55006e-08	1.59649e-05	0.36746	0.33668	12 DPI_TNK_MesLN	Baseline_TNK_MesLN	12 DPI	TNK	MesLN	Baseline	TNK	MesLN
SPC25	2.91003	3.70281	42.0231	4.782e-08	1.63592e-05	0.0149254	0.00313716	12 DPI_TNK_MesLN	Baseline_TNK_MesLN	12 DPI	TNK	MesLN	Baseline	TNK	MesLN
CDKN3	2.49629	4.21366	41.9161	5.61521e-08	1.85263e-05	0.0233749	0.00865855	12 DPI_TNK_MesLN	Baseline_TNK_MesLN	12 DPI	TNK	MesLN	Baseline	TNK	MesLN
SPATS2L	2.46089	2.55967	40.9786	5.8985e-08	1.85263e-05	0.0134452	0.00250973	12 DPI_TNK_MesLN	Baseline_TNK_MesLN	12 DPI	TNK	MesLN	Baseline	TNK	MesLN
APOBEC3G	2.24346	4.07017	41.8749	5.83538e-08	1.85263e-05	0.026767	0.00991341	12 DPI_TNK_MesLN	Baseline_TNK_MesLN	12 DPI	TNK	MesLN	Baseline	TNK	MesLN
POMP	0.757776	6.79704	44.2967	5.95702e-08	1.85263e-05	0.221722	0.177563	12 DPI_TNK_MesLN	Baseline_TNK_MesLN	12 DPI	TNK	MesLN	Baseline	TNK	MesLN
MX1	3.464	6.25577	43.161	6.4139e-08	1.8674e-05	0.164919	0.0213327	12 DPI_TNK_MesLN	Baseline_TNK_MesLN	12 DPI	TNK	MesLN	Baseline	TNK	MesLN
CKS2	2.21715	5.67384	43.8126	6.22876e-08	1.8674e-05	0.0480449	0.0304932	12 DPI_TNK_MesLN	Baseline_TNK_MesLN	12 DPI	TNK	MesLN	Baseline	TNK	MesLN
MRPS22	1.00133	4.66968	43.7161	6.31835e-08	1.8674e-05	0.0638337	0.0372694	12 DPI_TNK_MesLN	Baseline_TNK_MesLN	12 DPI	TNK	MesLN	Baseline	TNK	MesLN
PRDX1	1.02606	7.58755	43.1677	7.7982e-08	2.17777e-05	0.275934	0.226879	12 DPI_TNK_MesLN	Baseline_TNK_MesLN	12 DPI	TNK	MesLN	Baseline	TNK	MesLN
RAN	0.902284	8.55466	43.1905	7.73532e-08	2.17777e-05	0.477735	0.448864	12 DPI_TNK_MesLN	Baseline_TNK_MesLN	12 DPI	TNK	MesLN	Baseline	TNK	MesLN
RRM2	3.29543	6.25216	42.2317	8.57428e-08	2.34661e-05	0.0279388	0.00790563	12 DPI_TNK_MesLN	Baseline_TNK_MesLN	12 DPI	TNK	MesLN	Baseline	TNK	MesLN
PCLAF	3.05863	5.52308	41.3489	9.20245e-08	2.46914e-05	0.0223881	0.00665077	12 DPI_TNK_MesLN	Baseline_TNK_MesLN	12 DPI	TNK	MesLN	Baseline	TNK	MesLN
OIP5	3.25294	2.28122	38.8996	9.38652e-08	2.4701e-05	0.00820279	0.00112938	12 DPI_TNK_MesLN	Baseline_TNK_MesLN	12 DPI	TNK	MesLN	Baseline	TNK	MesLN
PARPBP	2.35644	2.57649	39.1986	9.84766e-08	2.49547e-05	0.0115949	0.00263521	12 DPI_TNK_MesLN	Baseline_TNK_MesLN	12 DPI	TNK	MesLN	Baseline	TNK	MesLN
LOC711421	1.49519	5.8407	42.2763	9.73354e-08	2.49547e-05	0.109535	0.0646254	12 DPI_TNK_MesLN	Baseline_TNK_MesLN	12 DPI	TNK	MesLN	Baseline	TNK	MesLN
SUPT4H1	0.832136	6.68402	41.923	1.0659e-07	2.64147e-05	0.197299	0.157109	12 DPI_TNK_MesLN	Baseline_TNK_MesLN	12 DPI	TNK	MesLN	Baseline	TNK	MesLN
COX6B1	0.812011	7.68922	41.8388	1.08099e-07	2.64147e-05	0.354817	0.291003	12 DPI_TNK_MesLN	Baseline_TNK_MesLN	12 DPI	TNK	MesLN	Baseline	TNK	MesLN
IFI44L	4.8861	3.35442	38.6047	1.16895e-07	2.80631e-05	0.0369434	0.000878404	12 DPI_TNK_MesLN	Baseline_TNK_MesLN	12 DPI	TNK	MesLN	Baseline	TNK	MesLN
PLAC8	1.63789	8.79224	41.2751	1.24278e-07	2.88242e-05	0.581164	0.283473	12 DPI_TNK_MesLN	Baseline_TNK_MesLN	12 DPI	TNK	MesLN	Baseline	TNK	MesLN
RANBP1	0.892236	6.63361	41.3277	1.23739e-07	2.88242e-05	0.191995	0.139415	12 DPI_TNK_MesLN	Baseline_TNK_MesLN	12 DPI	TNK	MesLN	Baseline	TNK	MesLN
TPM4	1.14671	6.43635	41.1845	1.28706e-07	2.93536e-05	0.124337	0.103275	12 DPI_TNK_MesLN	Baseline_TNK_MesLN	12 DPI	TNK	MesLN	Baseline	TNK	MesLN
GNLY	3.04702	7.08397	40.9293	1.35585e-07	3.04154e-05	0.0496485	0.0235914	12 DPI_TNK_MesLN	Baseline_TNK_MesLN	12 DPI	TNK	MesLN	Baseline	TNK	MesLN
DHRS4L1	-1.01248	4.85214	40.8069	1.43549e-07	3.16827e-05	0.0460713	0.0870875	12 DPI_TNK_MesLN	Baseline_TNK_MesLN	12 DPI	TNK	MesLN	Baseline	TNK	MesLN
PSMB3	0.783693	7.21947	40.611	1.47328e-07	3.20006e-05	0.310041	0.244322	12 DPI_TNK_MesLN	Baseline_TNK_MesLN	12 DPI	TNK	MesLN	Baseline	TNK	MesLN
LOC114673087	3.18401	2.41076	37.2748	1.53688e-07	3.28604e-05	0.00659924	0.00125486	12 DPI_TNK_MesLN	Baseline_TNK_MesLN	12 DPI	TNK	MesLN	Baseline	TNK	MesLN
CXCR3	2.28324	4.90761	39.3221	1.58285e-07	3.33225e-05	0.0291723	0.0163132	12 DPI_TNK_MesLN	Baseline_TNK_MesLN	12 DPI	TNK	MesLN	Baseline	TNK	MesLN
BCL2L14	3.40023	1.71292	37.0412	1.65749e-07	3.43654e-05	0.00857284	0.000627431	12 DPI_TNK_MesLN	Baseline_TNK_MesLN	12 DPI	TNK	MesLN	Baseline	TNK	MesLN
TIMM17A	0.516691	6.3681	40.0587	1.7048e-07	3.48186e-05	0.180893	0.146819	12 DPI_TNK_MesLN	Baseline_TNK_MesLN	12 DPI	TNK	MesLN	Baseline	TNK	MesLN
PHF5A	0.62124	6.57206	39.9745	1.73892e-07	3.49932e-05	0.209264	0.164387	12 DPI_TNK_MesLN	Baseline_TNK_MesLN	12 DPI	TNK	MesLN	Baseline	TNK	MesLN
CENPM	2.69216	5.09397	38.4013	1.92735e-07	3.71462e-05	0.0249784	0.0117957	12 DPI_TNK_MesLN	Baseline_TNK_MesLN	12 DPI	TNK	MesLN	Baseline	TNK	MesLN
DOK5	-2.68669	1.3629	34.3203	1.90709e-07	3.71462e-05	0.000925126	0.00426653	12 DPI_TNK_MesLN	Baseline_TNK_MesLN	12 DPI	TNK	MesLN	Baseline	TNK	MesLN
IFNG	2.44926	2.70531	36.9714	1.8923e-07	3.71462e-05	0.00955964	0.00301167	12 DPI_TNK_MesLN	Baseline_TNK_MesLN	12 DPI	TNK	MesLN	Baseline	TNK	MesLN
HMGN2	0.713481	8.55949	39.1956	2.10587e-07	4.00233e-05	0.513569	0.45928	12 DPI_TNK_MesLN	Baseline_TNK_MesLN	12 DPI	TNK	MesLN	Baseline	TNK	MesLN
NUSAP1	2.80543	4.11554	36.6405	2.22574e-07	4.1722e-05	0.0164056	0.00451751	12 DPI_TNK_MesLN	Baseline_TNK_MesLN	12 DPI	TNK	MesLN	Baseline	TNK	MesLN
CD70	3.4375	2.46778	35.8606	2.34937e-07	4.25791e-05	0.00857284	0.00125486	12 DPI_TNK_MesLN	Baseline_TNK_MesLN	12 DPI	TNK	MesLN	Baseline	TNK	MesLN
HERC5	2.57603	3.78842	36.2491	2.42705e-07	4.25791e-05	0.0429259	0.00652529	12 DPI_TNK_MesLN	Baseline_TNK_MesLN	12 DPI	TNK	MesLN	Baseline	TNK	MesLN
CCNB1	2.23656	4.19753	37.0194	2.33005e-07	4.25791e-05	0.0212162	0.0116702	12 DPI_TNK_MesLN	Baseline_TNK_MesLN	12 DPI	TNK	MesLN	Baseline	TNK	MesLN
PRF1	2.05041	5.3092	38.3224	2.4086e-07	4.25791e-05	0.0477982	0.0299912	12 DPI_TNK_MesLN	Baseline_TNK_MesLN	12 DPI	TNK	MesLN	Baseline	TNK	MesLN
LSM2	0.891812	6.76988	38.7076	2.40585e-07	4.25791e-05	0.202664	0.163383	12 DPI_TNK_MesLN	Baseline_TNK_MesLN	12 DPI	TNK	MesLN	Baseline	TNK	MesLN
HMGB1	0.730429	9.28077	38.4205	2.57257e-07	4.45608e-05	0.645985	0.613628	12 DPI_TNK_MesLN	Baseline_TNK_MesLN	12 DPI	TNK	MesLN	Baseline	TNK	MesLN
KIF15	2.87259	3.02176	35.8368	2.71734e-07	4.64801e-05	0.0129518	0.00263521	12 DPI_TNK_MesLN	Baseline_TNK_MesLN	12 DPI	TNK	MesLN	Baseline	TNK	MesLN
PLK1	2.20969	4.53758	36.8713	2.77222e-07	4.64915e-05	0.0246084	0.0138035	12 DPI_TNK_MesLN	Baseline_TNK_MesLN	12 DPI	TNK	MesLN	Baseline	TNK	MesLN
APOBEC3H	0.877591	5.85791	38.1674	2.78596e-07	4.64915e-05	0.140434	0.0878404	12 DPI_TNK_MesLN	Baseline_TNK_MesLN	12 DPI	TNK	MesLN	Baseline	TNK	MesLN
TPX2	2.68676	3.67287	35.7151	2.82412e-07	4.65605e-05	0.0164056	0.00476848	12 DPI_TNK_MesLN	Baseline_TNK_MesLN	12 DPI	TNK	MesLN	Baseline	TNK	MesLN
PABPC1	-0.718378	10.0639	37.8481	2.98664e-07	4.86539e-05	0.775194	0.891329	12 DPI_TNK_MesLN	Baseline_TNK_MesLN	12 DPI	TNK	MesLN	Baseline	TNK	MesLN
SNRPG	0.857669	7.29984	37.7261	3.09451e-07	4.93343e-05	0.294314	0.230769	12 DPI_TNK_MesLN	Baseline_TNK_MesLN	12 DPI	TNK	MesLN	Baseline	TNK	MesLN
PSMA3	0.657441	6.77663	37.7289	3.10052e-07	4.93343e-05	0.22314	0.182206	12 DPI_TNK_MesLN	Baseline_TNK_MesLN	12 DPI	TNK	MesLN	Baseline	TNK	MesLN
GINS2	2.42379	3.83631	35.3591	3.23591e-07	5.04896e-05	0.0196744	0.00790563	12 DPI_TNK_MesLN	Baseline_TNK_MesLN	12 DPI	TNK	MesLN	Baseline	TNK	MesLN
DDX60	2.20482	4.43799	36.0732	3.24692e-07	5.04896e-05	0.0783274	0.0141799	12 DPI_TNK_MesLN	Baseline_TNK_MesLN	12 DPI	TNK	MesLN	Baseline	TNK	MesLN
CENPE	2.57345	3.69214	35.1501	3.34796e-07	5.14759e-05	0.0156038	0.00476848	12 DPI_TNK_MesLN	Baseline_TNK_MesLN	12 DPI	TNK	MesLN	Baseline	TNK	MesLN
IFI6	2.54532	8.80098	37.3294	3.43172e-07	5.21775e-05	0.486617	0.226001	12 DPI_TNK_MesLN	Baseline_TNK_MesLN	12 DPI	TNK	MesLN	Baseline	TNK	MesLN
C11H12orf75	2.27434	5.55496	36.9096	3.54319e-07	5.32802e-05	0.0486	0.0282344	12 DPI_TNK_MesLN	Baseline_TNK_MesLN	12 DPI	TNK	MesLN	Baseline	TNK	MesLN
STMN1	1.38969	8.11131	37.1586	3.58705e-07	5.33535e-05	0.264463	0.239804	12 DPI_TNK_MesLN	Baseline_TNK_MesLN	12 DPI	TNK	MesLN	Baseline	TNK	MesLN
CCDC56	0.762625	6.54412	37.0263	3.74059e-07	5.47966e-05	0.204946	0.152215	12 DPI_TNK_MesLN	Baseline_TNK_MesLN	12 DPI	TNK	MesLN	Baseline	TNK	MesLN
EEF1E1	0.599083	5.73976	37.0239	3.76416e-07	5.47966e-05	0.134267	0.095495	12 DPI_TNK_MesLN	Baseline_TNK_MesLN	12 DPI	TNK	MesLN	Baseline	TNK	MesLN
CDK1	2.50998	4.02009	34.8507	3.84369e-07	5.53653e-05	0.0165289	0.0055214	12 DPI_TNK_MesLN	Baseline_TNK_MesLN	12 DPI	TNK	MesLN	Baseline	TNK	MesLN
CENPO	1.51357	4.5549	36.1802	3.98856e-07	5.68536e-05	0.0429875	0.0225875	12 DPI_TNK_MesLN	Baseline_TNK_MesLN	12 DPI	TNK	MesLN	Baseline	TNK	MesLN
TUBA1B	1.169	9.14859	36.2794	4.52595e-07	6.38486e-05	0.482176	0.48764	12 DPI_TNK_MesLN	Baseline_TNK_MesLN	12 DPI	TNK	MesLN	Baseline	TNK	MesLN
CKS1B	1.27798	5.12899	36.0404	4.69104e-07	6.55023e-05	0.0645121	0.0425398	12 DPI_TNK_MesLN	Baseline_TNK_MesLN	12 DPI	TNK	MesLN	Baseline	TNK	MesLN
NDUFB6	0.667963	6.6634	35.9198	5.01673e-07	6.93424e-05	0.205686	0.171791	12 DPI_TNK_MesLN	Baseline_TNK_MesLN	12 DPI	TNK	MesLN	Baseline	TNK	MesLN
ARHGEF1	-0.512803	7.97381	35.7576	5.20796e-07	7.12657e-05	0.38991	0.503953	12 DPI_TNK_MesLN	Baseline_TNK_MesLN	12 DPI	TNK	MesLN	Baseline	TNK	MesLN
PTTG1	2.02811	5.76221	35.6283	5.26086e-07	7.12768e-05	0.0454545	0.0355126	12 DPI_TNK_MesLN	Baseline_TNK_MesLN	12 DPI	TNK	MesLN	Baseline	TNK	MesLN
LY6E-1	0.88289	8.63701	35.3294	5.84701e-07	7.84417e-05	0.546873	0.459656	12 DPI_TNK_MesLN	Baseline_TNK_MesLN	12 DPI	TNK	MesLN	Baseline	TNK	MesLN
KIF4A	2.81631	2.31637	32.3989	6.68137e-07	8.63895e-05	0.00857284	0.00125486	12 DPI_TNK_MesLN	Baseline_TNK_MesLN	12 DPI	TNK	MesLN	Baseline	TNK	MesLN
ARHGAP11A	2.00952	3.04351	32.7972	6.6476e-07	8.63895e-05	0.0143086	0.00577237	12 DPI_TNK_MesLN	Baseline_TNK_MesLN	12 DPI	TNK	MesLN	Baseline	TNK	MesLN
SNRPD1	0.710456	6.79774	34.9085	6.5907e-07	8.63895e-05	0.205686	0.167148	12 DPI_TNK_MesLN	Baseline_TNK_MesLN	12 DPI	TNK	MesLN	Baseline	TNK	MesLN
FOXN3	-0.688541	7.81867	34.7997	6.7551e-07	8.63895e-05	0.337363	0.396662	12 DPI_TNK_MesLN	Baseline_TNK_MesLN	12 DPI	TNK	MesLN	Baseline	TNK	MesLN
SORL1	-0.531405	7.22366	34.8256	6.71308e-07	8.63895e-05	0.253115	0.336931	12 DPI_TNK_MesLN	Baseline_TNK_MesLN	12 DPI	TNK	MesLN	Baseline	TNK	MesLN
PSMB2	0.826712	5.94076	34.7975	6.83992e-07	8.66643e-05	0.125879	0.0971264	12 DPI_TNK_MesLN	Baseline_TNK_MesLN	12 DPI	TNK	MesLN	Baseline	TNK	MesLN
FGFBP2	2.82771	2.61375	32.3332	7.2995e-07	9.16389e-05	0.00838781	0.00238424	12 DPI_TNK_MesLN	Baseline_TNK_MesLN	12 DPI	TNK	MesLN	Baseline	TNK	MesLN
SNRNP25	0.61639	6.462	34.4194	7.55157e-07	9.39415e-05	0.19847	0.149203	12 DPI_TNK_MesLN	Baseline_TNK_MesLN	12 DPI	TNK	MesLN	Baseline	TNK	MesLN
DUT	0.785631	7.59194	34.3542	7.64212e-07	9.42115e-05	0.30634	0.275819	12 DPI_TNK_MesLN	Baseline_TNK_MesLN	12 DPI	TNK	MesLN	Baseline	TNK	MesLN
UBE2C	2.85873	5.56754	33.6556	7.91656e-07	9.62408e-05	0.0203528	0.00878404	12 DPI_TNK_MesLN	Baseline_TNK_MesLN	12 DPI	TNK	MesLN	Baseline	TNK	MesLN
RAD51AP1	2.53254	3.03762	32.2503	7.94739e-07	9.62408e-05	0.0135685	0.00351362	12 DPI_TNK_MesLN	Baseline_TNK_MesLN	12 DPI	TNK	MesLN	Baseline	TNK	MesLN
HMGB3	1.83167	4.34629	33.1223	8.32403e-07	9.99175e-05	0.0310226	0.0184465	12 DPI_TNK_MesLN	Baseline_TNK_MesLN	12 DPI	TNK	MesLN	Baseline	TNK	MesLN
MT1E	1.44592	6.77573	34.038	8.401e-07	9.99646e-05	0.116936	0.0795583	12 DPI_TNK_MesLN	Baseline_TNK_MesLN	12 DPI	TNK	MesLN	Baseline	TNK	MesLN
PRELID3B	0.553892	5.55465	33.9667	8.59702e-07	0.000101415	0.117861	0.0863345	12 DPI_TNK_MesLN	Baseline_TNK_MesLN	12 DPI	TNK	MesLN	Baseline	TNK	MesLN
PSMB9	0.819477	8.75458	33.8212	8.83992e-07	0.000103389	0.629394	0.488769	12 DPI_TNK_MesLN	Baseline_TNK_MesLN	12 DPI	TNK	MesLN	Baseline	TNK	MesLN
APOBEC3D	2.14851	3.18995	31.7513	9.21426e-07	0.000106854	0.0150487	0.00602334	12 DPI_TNK_MesLN	Baseline_TNK_MesLN	12 DPI	TNK	MesLN	Baseline	TNK	MesLN
CDCA3	2.68347	3.32288	31.7422	9.33349e-07	0.000107327	0.0120266	0.00313716	12 DPI_TNK_MesLN	Baseline_TNK_MesLN	12 DPI	TNK	MesLN	Baseline	TNK	MesLN
HMMR	2.68623	3.02336	31.5744	9.80003e-07	0.000110076	0.0109165	0.0027607	12 DPI_TNK_MesLN	Baseline_TNK_MesLN	12 DPI	TNK	MesLN	Baseline	TNK	MesLN
LOC114671105	-1.11407	4.3734	33.527	9.68077e-07	0.000110076	0.032071	0.0623667	12 DPI_TNK_MesLN	Baseline_TNK_MesLN	12 DPI	TNK	MesLN	Baseline	TNK	MesLN
CIAO2A	0.654746	5.98688	33.4853	9.81383e-07	0.000110076	0.147774	0.116075	12 DPI_TNK_MesLN	Baseline_TNK_MesLN	12 DPI	TNK	MesLN	Baseline	TNK	MesLN
HYPK	0.7496	6.71819	33.3634	1.00975e-06	0.000112336	0.250463	0.174928	12 DPI_TNK_MesLN	Baseline_TNK_MesLN	12 DPI	TNK	MesLN	Baseline	TNK	MesLN
DHFR	1.80101	4.34422	32.2195	1.09008e-06	0.000120295	0.0278771	0.0164387	12 DPI_TNK_MesLN	Baseline_TNK_MesLN	12 DPI	TNK	MesLN	Baseline	TNK	MesLN
MCM6	1.76535	4.63538	32.4641	1.10351e-06	0.000120804	0.0321944	0.0207052	12 DPI_TNK_MesLN	Baseline_TNK_MesLN	12 DPI	TNK	MesLN	Baseline	TNK	MesLN
CHRM3	-1.8758	2.43311	30.6417	1.12039e-06	0.000121678	0.00468731	0.0126741	12 DPI_TNK_MesLN	Baseline_TNK_MesLN	12 DPI	TNK	MesLN	Baseline	TNK	MesLN
CLSPN	2.73352	3.5399	31.0773	1.14456e-06	0.000123324	0.0143703	0.00351362	12 DPI_TNK_MesLN	Baseline_TNK_MesLN	12 DPI	TNK	MesLN	Baseline	TNK	MesLN
PRELID1	0.671946	6.72336	32.8274	1.17267e-06	0.000125365	0.190699	0.167273	12 DPI_TNK_MesLN	Baseline_TNK_MesLN	12 DPI	TNK	MesLN	Baseline	TNK	MesLN
MCM10	2.73541	2.70057	30.7936	1.20881e-06	0.000128227	0.0108548	0.0027607	12 DPI_TNK_MesLN	Baseline_TNK_MesLN	12 DPI	TNK	MesLN	Baseline	TNK	MesLN
TOP2A	2.43261	4.61006	31.5542	1.24319e-06	0.000130081	0.0188109	0.00991341	12 DPI_TNK_MesLN	Baseline_TNK_MesLN	12 DPI	TNK	MesLN	Baseline	TNK	MesLN
KIFC1	2.12975	3.84275	31.0386	1.24529e-06	0.000130081	0.0196744	0.00665077	12 DPI_TNK_MesLN	Baseline_TNK_MesLN	12 DPI	TNK	MesLN	Baseline	TNK	MesLN
SERPINB1	1.51691	6.02644	32.5918	1.25563e-06	0.000130167	0.0804243	0.0652529	12 DPI_TNK_MesLN	Baseline_TNK_MesLN	12 DPI	TNK	MesLN	Baseline	TNK	MesLN
LOC106999632	1.99173	4.72007	31.7394	1.30853e-06	0.000134631	0.0873319	0.0176936	12 DPI_TNK_MesLN	Baseline_TNK_MesLN	12 DPI	TNK	MesLN	Baseline	TNK	MesLN
MYL6B	1.69045	3.54889	30.8105	1.34006e-06	0.000134834	0.0234365	0.00941147	12 DPI_TNK_MesLN	Baseline_TNK_MesLN	12 DPI	TNK	MesLN	Baseline	TNK	MesLN
MTHFD2	1.1248	5.24485	32.3133	1.33673e-06	0.000134834	0.0628469	0.0493161	12 DPI_TNK_MesLN	Baseline_TNK_MesLN	12 DPI	TNK	MesLN	Baseline	TNK	MesLN
PARK7	0.579927	7.31782	32.3549	1.3353e-06	0.000134834	0.287529	0.254486	12 DPI_TNK_MesLN	Baseline_TNK_MesLN	12 DPI	TNK	MesLN	Baseline	TNK	MesLN
SMC2	1.71153	5.1206	31.8926	1.43125e-06	0.000142958	0.0439127	0.0308696	12 DPI_TNK_MesLN	Baseline_TNK_MesLN	12 DPI	TNK	MesLN	Baseline	TNK	MesLN
SGO2	2.46225	2.81291	30.2518	1.4626e-06	0.00014503	0.0106081	0.00301167	12 DPI_TNK_MesLN	Baseline_TNK_MesLN	12 DPI	TNK	MesLN	Baseline	TNK	MesLN
DMAC1	0.900317	5.79804	32.0254	1.47891e-06	0.000145592	0.118355	0.0833229	12 DPI_TNK_MesLN	Baseline_TNK_MesLN	12 DPI	TNK	MesLN	Baseline	TNK	MesLN
MOB3B	-1.75102	1.33077	28.3766	1.50046e-06	0.000145684	0.00185025	0.00677626	12 DPI_TNK_MesLN	Baseline_TNK_MesLN	12 DPI	TNK	MesLN	Baseline	TNK	MesLN
NDUFC1	0.603952	7.57438	31.9401	1.50113e-06	0.000145684	0.395399	0.294265	12 DPI_TNK_MesLN	Baseline_TNK_MesLN	12 DPI	TNK	MesLN	Baseline	TNK	MesLN
TMEM14A	0.836373	5.27206	31.8481	1.54283e-06	0.000148677	0.107006	0.0613628	12 DPI_TNK_MesLN	Baseline_TNK_MesLN	12 DPI	TNK	MesLN	Baseline	TNK	MesLN
MCM3	1.92196	4.87162	31.3611	1.55773e-06	0.000149063	0.0311459	0.0189484	12 DPI_TNK_MesLN	Baseline_TNK_MesLN	12 DPI	TNK	MesLN	Baseline	TNK	MesLN
CIT	2.52907	3.0639	30.0254	1.58901e-06	0.000149959	0.0135685	0.00301167	12 DPI_TNK_MesLN	Baseline_TNK_MesLN	12 DPI	TNK	MesLN	Baseline	TNK	MesLN
MRPL13	0.695886	6.0092	31.7855	1.58343e-06	0.000149959	0.148329	0.102397	12 DPI_TNK_MesLN	Baseline_TNK_MesLN	12 DPI	TNK	MesLN	Baseline	TNK	MesLN
SNRPE	0.817132	6.71865	31.6081	1.65778e-06	0.000155166	0.240224	0.164512	12 DPI_TNK_MesLN	Baseline_TNK_MesLN	12 DPI	TNK	MesLN	Baseline	TNK	MesLN
NDUFS8	0.537404	7.1591	31.5773	1.66687e-06	0.000155166	0.26767	0.231773	12 DPI_TNK_MesLN	Baseline_TNK_MesLN	12 DPI	TNK	MesLN	Baseline	TNK	MesLN
EEF2	-0.609072	10.0582	31.3913	1.75362e-06	0.000162139	0.777415	0.873635	12 DPI_TNK_MesLN	Baseline_TNK_MesLN	12 DPI	TNK	MesLN	Baseline	TNK	MesLN
LOC694538	0.896255	6.25208	31.3905	1.77107e-06	0.000162654	0.188787	0.115824	12 DPI_TNK_MesLN	Baseline_TNK_MesLN	12 DPI	TNK	MesLN	Baseline	TNK	MesLN
ENO1	0.804678	8.9223	31.2937	1.80392e-06	0.000164566	0.51548	0.518635	12 DPI_TNK_MesLN	Baseline_TNK_MesLN	12 DPI	TNK	MesLN	Baseline	TNK	MesLN
HSP90AA1	0.865681	9.50818	31.1665	1.87089e-06	0.000169545	0.674109	0.659054	12 DPI_TNK_MesLN	Baseline_TNK_MesLN	12 DPI	TNK	MesLN	Baseline	TNK	MesLN
DTD2	-0.552942	5.2018	30.9656	2.0154e-06	0.000181439	0.0740718	0.0980048	12 DPI_TNK_MesLN	Baseline_TNK_MesLN	12 DPI	TNK	MesLN	Baseline	TNK	MesLN
LOC106993126	1.55516	5.5391	30.8226	2.04514e-06	0.000182913	0.03645	0.0302422	12 DPI_TNK_MesLN	Baseline_TNK_MesLN	12 DPI	TNK	MesLN	Baseline	TNK	MesLN
POLR3K	0.810557	5.73149	30.6405	2.20087e-06	0.000195563	0.118355	0.0811896	12 DPI_TNK_MesLN	Baseline_TNK_MesLN	12 DPI	TNK	MesLN	Baseline	TNK	MesLN
SESN3	-0.812306	4.7819	30.5811	2.25657e-06	0.000199219	0.0415073	0.0641235	12 DPI_TNK_MesLN	Baseline_TNK_MesLN	12 DPI	TNK	MesLN	Baseline	TNK	MesLN
LOC114669719	-1.5224	2.84795	29.089	2.37224e-06	0.000208088	0.00777106	0.0233404	12 DPI_TNK_MesLN	Baseline_TNK_MesLN	12 DPI	TNK	MesLN	Baseline	TNK	MesLN
UHRF1	2.81269	3.64156	28.7338	2.40056e-06	0.000209231	0.014432	0.00389007	12 DPI_TNK_MesLN	Baseline_TNK_MesLN	12 DPI	TNK	MesLN	Baseline	TNK	MesLN
MAN2B1	-0.749342	4.81095	30.2847	2.45922e-06	0.000212987	0.0487233	0.0766721	12 DPI_TNK_MesLN	Baseline_TNK_MesLN	12 DPI	TNK	MesLN	Baseline	TNK	MesLN
SPTSSA	0.774566	4.71584	30.108	2.48108e-06	0.000213529	0.0623535	0.0421634	12 DPI_TNK_MesLN	Baseline_TNK_MesLN	12 DPI	TNK	MesLN	Baseline	TNK	MesLN
DBI	0.804122	7.25532	30.1631	2.50986e-06	0.000214656	0.266436	0.220981	12 DPI_TNK_MesLN	Baseline_TNK_MesLN	12 DPI	TNK	MesLN	Baseline	TNK	MesLN
CD101	-1.84409	2.12604	27.4407	2.72779e-06	0.000231845	0.00351548	0.0110428	12 DPI_TNK_MesLN	Baseline_TNK_MesLN	12 DPI	TNK	MesLN	Baseline	TNK	MesLN
ZNF593	0.664166	5.97734	29.8484	2.77284e-06	0.000234219	0.141976	0.102773	12 DPI_TNK_MesLN	Baseline_TNK_MesLN	12 DPI	TNK	MesLN	Baseline	TNK	MesLN
LEMD3	-0.612929	5.48111	29.8104	2.8122e-06	0.000235142	0.0862218	0.115824	12 DPI_TNK_MesLN	Baseline_TNK_MesLN	12 DPI	TNK	MesLN	Baseline	TNK	MesLN
NDUFA12	0.577538	6.60602	29.7774	2.81813e-06	0.000235142	0.214938	0.171791	12 DPI_TNK_MesLN	Baseline_TNK_MesLN	12 DPI	TNK	MesLN	Baseline	TNK	MesLN
TLK1	-0.611661	7.34873	29.7064	2.86502e-06	0.000237605	0.263723	0.346593	12 DPI_TNK_MesLN	Baseline_TNK_MesLN	12 DPI	TNK	MesLN	Baseline	TNK	MesLN
KIF11	2.42177	3.2342	28.1358	2.90369e-06	0.000239362	0.0133218	0.0036391	12 DPI_TNK_MesLN	Baseline_TNK_MesLN	12 DPI	TNK	MesLN	Baseline	TNK	MesLN
LIG1	1.20877	4.62099	29.2947	3.01618e-06	0.000245675	0.0582213	0.0298657	12 DPI_TNK_MesLN	Baseline_TNK_MesLN	12 DPI	TNK	MesLN	Baseline	TNK	MesLN
UBE2L3	0.630148	6.85594	29.5467	3.01216e-06	0.000245675	0.223881	0.193625	12 DPI_TNK_MesLN	Baseline_TNK_MesLN	12 DPI	TNK	MesLN	Baseline	TNK	MesLN
TUBB4B	1.10072	7.22341	29.5073	3.04621e-06	0.000246653	0.200444	0.185218	12 DPI_TNK_MesLN	Baseline_TNK_MesLN	12 DPI	TNK	MesLN	Baseline	TNK	MesLN
CDC6	2.39224	2.69997	27.7608	3.22092e-06	0.000259265	0.0117183	0.0027607	12 DPI_TNK_MesLN	Baseline_TNK_MesLN	12 DPI	TNK	MesLN	Baseline	TNK	MesLN
CDCA8	1.92947	3.36789	27.6838	3.40767e-06	0.00027256	0.0155421	0.00803112	12 DPI_TNK_MesLN	Baseline_TNK_MesLN	12 DPI	TNK	MesLN	Baseline	TNK	MesLN
LSM3	0.809127	6.58085	29.1199	3.42592e-06	0.00027256	0.20544	0.149956	12 DPI_TNK_MesLN	Baseline_TNK_MesLN	12 DPI	TNK	MesLN	Baseline	TNK	MesLN
GZMH	2.66394	5.09702	28.445	3.45193e-06	0.000273041	0.0190576	0.0109173	12 DPI_TNK_MesLN	Baseline_TNK_MesLN	12 DPI	TNK	MesLN	Baseline	TNK	MesLN
GTSE1	2.20659	3.30971	27.5608	3.49966e-06	0.000275226	0.0134452	0.00401556	12 DPI_TNK_MesLN	Baseline_TNK_MesLN	12 DPI	TNK	MesLN	Baseline	TNK	MesLN
TROAP	2.62968	2.40884	27.3186	3.53519e-06	0.000276432	0.00992969	0.00188229	12 DPI_TNK_MesLN	Baseline_TNK_MesLN	12 DPI	TNK	MesLN	Baseline	TNK	MesLN
LCN2	-3.07136	2.07552	26.4089	3.55704e-06	0.00027656	0.0019736	0.0135525	12 DPI_TNK_MesLN	Baseline_TNK_MesLN	12 DPI	TNK	MesLN	Baseline	TNK	MesLN
LOC100425941	0.953138	6.72701	28.9111	3.6441e-06	0.000281728	0.277415	0.15874	12 DPI_TNK_MesLN	Baseline_TNK_MesLN	12 DPI	TNK	MesLN	Baseline	TNK	MesLN
MT1M	1.35974	5.53279	28.7768	3.76054e-06	0.000286817	0.0685827	0.041285	12 DPI_TNK_MesLN	Baseline_TNK_MesLN	12 DPI	TNK	MesLN	Baseline	TNK	MesLN
PMVK	0.966607	5.42316	28.7499	3.81589e-06	0.000286817	0.0796225	0.0597315	12 DPI_TNK_MesLN	Baseline_TNK_MesLN	12 DPI	TNK	MesLN	Baseline	TNK	MesLN
TCP1	0.730986	6.23973	28.8135	3.76081e-06	0.000286817	0.146602	0.124733	12 DPI_TNK_MesLN	Baseline_TNK_MesLN	12 DPI	TNK	MesLN	Baseline	TNK	MesLN
SNRPD3	0.603554	7.71713	28.7718	3.7808e-06	0.000286817	0.368817	0.331535	12 DPI_TNK_MesLN	Baseline_TNK_MesLN	12 DPI	TNK	MesLN	Baseline	TNK	MesLN
NBR1	-0.537319	5.81196	28.7759	3.80517e-06	0.000286817	0.105156	0.14569	12 DPI_TNK_MesLN	Baseline_TNK_MesLN	12 DPI	TNK	MesLN	Baseline	TNK	MesLN
GATAD2B	-0.505787	5.84394	28.7481	3.83568e-06	0.000286817	0.113606	0.142803	12 DPI_TNK_MesLN	Baseline_TNK_MesLN	12 DPI	TNK	MesLN	Baseline	TNK	MesLN
POC1A	1.64111	3.29595	27.2972	3.91721e-06	0.000291321	0.0165289	0.00865855	12 DPI_TNK_MesLN	Baseline_TNK_MesLN	12 DPI	TNK	MesLN	Baseline	TNK	MesLN
C14H11orf98	1.0027	5.25391	28.5909	3.97648e-06	0.000294131	0.0785124	0.0520768	12 DPI_TNK_MesLN	Baseline_TNK_MesLN	12 DPI	TNK	MesLN	Baseline	TNK	MesLN
LOC107000809	1.20907	4.49365	28.0373	4.33447e-06	0.000317181	0.065499	0.0302422	12 DPI_TNK_MesLN	Baseline_TNK_MesLN	12 DPI	TNK	MesLN	Baseline	TNK	MesLN
APOL6	1.08912	5.83507	28.3436	4.32966e-06	0.000317181	0.162884	0.077425	12 DPI_TNK_MesLN	Baseline_TNK_MesLN	12 DPI	TNK	MesLN	Baseline	TNK	MesLN
LOC106995333	-1.73184	2.11651	26.0861	4.40443e-06	0.000320587	0.00345381	0.00991341	12 DPI_TNK_MesLN	Baseline_TNK_MesLN	12 DPI	TNK	MesLN	Baseline	TNK	MesLN
MCTS1	0.645496	5.66677	28.197	4.53258e-06	0.000328169	0.126927	0.091605	12 DPI_TNK_MesLN	Baseline_TNK_MesLN	12 DPI	TNK	MesLN	Baseline	TNK	MesLN
TEDC2	2.92322	1.86237	26.1541	4.69753e-06	0.000328239	0.00610583	0.000752918	12 DPI_TNK_MesLN	Baseline_TNK_MesLN	12 DPI	TNK	MesLN	Baseline	TNK	MesLN
ZWINT	2.11595	3.46048	26.7128	4.67727e-06	0.000328239	0.0161589	0.00589785	12 DPI_TNK_MesLN	Baseline_TNK_MesLN	12 DPI	TNK	MesLN	Baseline	TNK	MesLN
HJURP	1.97128	2.83402	26.6269	4.69334e-06	0.000328239	0.0126434	0.00489396	12 DPI_TNK_MesLN	Baseline_TNK_MesLN	12 DPI	TNK	MesLN	Baseline	TNK	MesLN
LOC710110	1.34143	5.06259	27.9573	4.69076e-06	0.000328239	0.0452078	0.0362655	12 DPI_TNK_MesLN	Baseline_TNK_MesLN	12 DPI	TNK	MesLN	Baseline	TNK	MesLN
MRPL18	0.658304	5.40846	28.1479	4.59173e-06	0.000328239	0.0965215	0.0761702	12 DPI_TNK_MesLN	Baseline_TNK_MesLN	12 DPI	TNK	MesLN	Baseline	TNK	MesLN
VPS29	0.534967	6.29657	28.0659	4.70147e-06	0.000328239	0.179721	0.146066	12 DPI_TNK_MesLN	Baseline_TNK_MesLN	12 DPI	TNK	MesLN	Baseline	TNK	MesLN
SEC61B	0.530351	8.08897	28.0782	4.65444e-06	0.000328239	0.474405	0.405321	12 DPI_TNK_MesLN	Baseline_TNK_MesLN	12 DPI	TNK	MesLN	Baseline	TNK	MesLN
VDAC3	0.658504	6.61416	28.026	4.7504e-06	0.000329972	0.187616	0.16514	12 DPI_TNK_MesLN	Baseline_TNK_MesLN	12 DPI	TNK	MesLN	Baseline	TNK	MesLN
TOX	-0.621358	7.27399	27.9627	4.82199e-06	0.000333253	0.217343	0.279207	12 DPI_TNK_MesLN	Baseline_TNK_MesLN	12 DPI	TNK	MesLN	Baseline	TNK	MesLN
NCAPH	2.2571	3.09144	26.4602	5.01522e-06	0.000339928	0.0135685	0.00414105	12 DPI_TNK_MesLN	Baseline_TNK_MesLN	12 DPI	TNK	MesLN	Baseline	TNK	MesLN
FBXO6	1.01509	3.97934	27.3402	5.01451e-06	0.000339928	0.0431726	0.0218346	12 DPI_TNK_MesLN	Baseline_TNK_MesLN	12 DPI	TNK	MesLN	Baseline	TNK	MesLN
MAML3	-0.939325	6.046	27.8317	5.04278e-06	0.000339928	0.111139	0.159744	12 DPI_TNK_MesLN	Baseline_TNK_MesLN	12 DPI	TNK	MesLN	Baseline	TNK	MesLN
PYCARD	0.90374	6.02419	27.8676	5.00343e-06	0.000339928	0.130258	0.0946166	12 DPI_TNK_MesLN	Baseline_TNK_MesLN	12 DPI	TNK	MesLN	Baseline	TNK	MesLN
FDPS	0.651347	5.37419	27.8443	5.03124e-06	0.000339928	0.0769088	0.0695194	12 DPI_TNK_MesLN	Baseline_TNK_MesLN	12 DPI	TNK	MesLN	Baseline	TNK	MesLN
ADGRE1	-1.96159	1.2549	24.825	5.28647e-06	0.000352878	0.0014802	0.00476848	12 DPI_TNK_MesLN	Baseline_TNK_MesLN	12 DPI	TNK	MesLN	Baseline	TNK	MesLN
SF3B6	0.459483	7.51027	27.6742	5.26423e-06	0.000352878	0.392254	0.305936	12 DPI_TNK_MesLN	Baseline_TNK_MesLN	12 DPI	TNK	MesLN	Baseline	TNK	MesLN
RBX1	0.779361	7.18087	27.6211	5.35735e-06	0.000355874	0.303626	0.232024	12 DPI_TNK_MesLN	Baseline_TNK_MesLN	12 DPI	TNK	MesLN	Baseline	TNK	MesLN
RSAD2	3.02504	2.93318	26.1006	5.56785e-06	0.00036807	0.0254718	0.0027607	12 DPI_TNK_MesLN	Baseline_TNK_MesLN	12 DPI	TNK	MesLN	Baseline	TNK	MesLN
MAGOH	0.531536	6.71212	27.3915	5.75418e-06	0.000378192	0.223757	0.187225	12 DPI_TNK_MesLN	Baseline_TNK_MesLN	12 DPI	TNK	MesLN	Baseline	TNK	MesLN
QARS	-0.513449	7.19955	27.3694	5.77624e-06	0.000378192	0.232515	0.338436	12 DPI_TNK_MesLN	Baseline_TNK_MesLN	12 DPI	TNK	MesLN	Baseline	TNK	MesLN
PSMA5	0.71652	6.66651	27.3538	5.82556e-06	0.000379605	0.20433	0.165516	12 DPI_TNK_MesLN	Baseline_TNK_MesLN	12 DPI	TNK	MesLN	Baseline	TNK	MesLN
NDUFA6	0.673585	6.77784	27.3078	5.9034e-06	0.000382854	0.224251	0.18459	12 DPI_TNK_MesLN	Baseline_TNK_MesLN	12 DPI	TNK	MesLN	Baseline	TNK	MesLN
CDCA5	2.33573	2.98435	25.7481	6.36422e-06	0.000410611	0.0111632	0.00326264	12 DPI_TNK_MesLN	Baseline_TNK_MesLN	12 DPI	TNK	MesLN	Baseline	TNK	MesLN
LSM6	0.598534	7.02552	27.0441	6.39141e-06	0.000410611	0.278895	0.218848	12 DPI_TNK_MesLN	Baseline_TNK_MesLN	12 DPI	TNK	MesLN	Baseline	TNK	MesLN
RAD51	2.45772	3.39039	25.6804	6.53363e-06	0.000417786	0.0137535	0.00464299	12 DPI_TNK_MesLN	Baseline_TNK_MesLN	12 DPI	TNK	MesLN	Baseline	TNK	MesLN
ELOC	0.601906	6.44359	26.9651	6.5687e-06	0.000418075	0.184594	0.153846	12 DPI_TNK_MesLN	Baseline_TNK_MesLN	12 DPI	TNK	MesLN	Baseline	TNK	MesLN
ZNF831	-0.717949	4.00805	26.8606	6.62695e-06	0.00041983	0.0298507	0.0422889	12 DPI_TNK_MesLN	Baseline_TNK_MesLN	12 DPI	TNK	MesLN	Baseline	TNK	MesLN
NFATC3	-0.549889	6.02598	26.8774	6.75033e-06	0.000425675	0.115332	0.153972	12 DPI_TNK_MesLN	Baseline_TNK_MesLN	12 DPI	TNK	MesLN	Baseline	TNK	MesLN
S100A6	0.707208	8.23919	26.8328	6.80577e-06	0.000425944	0.41199	0.362279	12 DPI_TNK_MesLN	Baseline_TNK_MesLN	12 DPI	TNK	MesLN	Baseline	TNK	MesLN
ARPC5L	0.676317	7.17452	26.8263	6.83175e-06	0.000425944	0.250031	0.22575	12 DPI_TNK_MesLN	Baseline_TNK_MesLN	12 DPI	TNK	MesLN	Baseline	TNK	MesLN
SUMO3	0.657275	6.07151	26.8378	6.84798e-06	0.000425944	0.161589	0.10842	12 DPI_TNK_MesLN	Baseline_TNK_MesLN	12 DPI	TNK	MesLN	Baseline	TNK	MesLN
BAG2	2.24689	1.76052	24.872	6.98939e-06	0.000432773	0.00672259	0.00163132	12 DPI_TNK_MesLN	Baseline_TNK_MesLN	12 DPI	TNK	MesLN	Baseline	TNK	MesLN
BARD1	1.82272	3.10657	25.3982	7.15076e-06	0.000433079	0.0151721	0.00665077	12 DPI_TNK_MesLN	Baseline_TNK_MesLN	12 DPI	TNK	MesLN	Baseline	TNK	MesLN
ITGA5	-0.757883	4.48823	26.7172	7.12019e-06	0.000433079	0.0430492	0.0675116	12 DPI_TNK_MesLN	Baseline_TNK_MesLN	12 DPI	TNK	MesLN	Baseline	TNK	MesLN
TOMM5	0.7528	5.43027	26.7445	7.03708e-06	0.000433079	0.0918342	0.068139	12 DPI_TNK_MesLN	Baseline_TNK_MesLN	12 DPI	TNK	MesLN	Baseline	TNK	MesLN
SLC16A7	-0.667031	5.38802	26.7201	7.12887e-06	0.000433079	0.0814111	0.11231	12 DPI_TNK_MesLN	Baseline_TNK_MesLN	12 DPI	TNK	MesLN	Baseline	TNK	MesLN
ATOX1	0.625052	6.92305	26.6802	7.15258e-06	0.000433079	0.259035	0.196511	12 DPI_TNK_MesLN	Baseline_TNK_MesLN	12 DPI	TNK	MesLN	Baseline	TNK	MesLN
PSMC2	0.577071	5.8157	26.6723	7.2132e-06	0.000434825	0.130196	0.104154	12 DPI_TNK_MesLN	Baseline_TNK_MesLN	12 DPI	TNK	MesLN	Baseline	TNK	MesLN
RAP1GAP2	1.77701	3.83864	25.657	7.36837e-06	0.0004403	0.0197977	0.0100389	12 DPI_TNK_MesLN	Baseline_TNK_MesLN	12 DPI	TNK	MesLN	Baseline	TNK	MesLN
DTYMK	1.18577	4.95679	26.4957	7.36259e-06	0.0004403	0.0537807	0.0414105	12 DPI_TNK_MesLN	Baseline_TNK_MesLN	12 DPI	TNK	MesLN	Baseline	TNK	MesLN
PCNA	1.10714	6.11102	26.5143	7.56898e-06	0.000450321	0.0965832	0.0906011	12 DPI_TNK_MesLN	Baseline_TNK_MesLN	12 DPI	TNK	MesLN	Baseline	TNK	MesLN
LOC114672189	0.868192	9.25718	26.4613	7.63122e-06	0.000451517	0.74411	0.600326	12 DPI_TNK_MesLN	Baseline_TNK_MesLN	12 DPI	TNK	MesLN	Baseline	TNK	MesLN
MRPS15	0.537511	6.66244	26.4642	7.65507e-06	0.000451517	0.213643	0.181077	12 DPI_TNK_MesLN	Baseline_TNK_MesLN	12 DPI	TNK	MesLN	Baseline	TNK	MesLN
CHAF1A	2.20363	3.02573	25.0947	7.91791e-06	0.000465016	0.014987	0.00464299	12 DPI_TNK_MesLN	Baseline_TNK_MesLN	12 DPI	TNK	MesLN	Baseline	TNK	MesLN
LMNB1	1.27976	5.70209	26.3395	7.95366e-06	0.000465119	0.0650672	0.0572217	12 DPI_TNK_MesLN	Baseline_TNK_MesLN	12 DPI	TNK	MesLN	Baseline	TNK	MesLN
MCM7	1.36902	5.42447	26.2873	8.00146e-06	0.000465923	0.0524238	0.0470573	12 DPI_TNK_MesLN	Baseline_TNK_MesLN	12 DPI	TNK	MesLN	Baseline	TNK	MesLN
AURKA	2.07854	2.82629	25.0136	8.08982e-06	0.000467956	0.0104848	0.00414105	12 DPI_TNK_MesLN	Baseline_TNK_MesLN	12 DPI	TNK	MesLN	Baseline	TNK	MesLN
SESN1	-0.634015	5.98812	26.2752	8.13367e-06	0.000467956	0.119033	0.152717	12 DPI_TNK_MesLN	Baseline_TNK_MesLN	12 DPI	TNK	MesLN	Baseline	TNK	MesLN
PHB	0.571584	6.68277	26.2666	8.13896e-06	0.000467956	0.191625	0.173297	12 DPI_TNK_MesLN	Baseline_TNK_MesLN	12 DPI	TNK	MesLN	Baseline	TNK	MesLN
CST7	1.41762	6.19789	26.2378	8.24249e-06	0.000471925	0.0626619	0.0430418	12 DPI_TNK_MesLN	Baseline_TNK_MesLN	12 DPI	TNK	MesLN	Baseline	TNK	MesLN
MRPL12	0.860309	6.25849	26.1588	8.44481e-06	0.00047555	0.133033	0.110679	12 DPI_TNK_MesLN	Baseline_TNK_MesLN	12 DPI	TNK	MesLN	Baseline	TNK	MesLN
MRPS11	0.622812	5.21226	26.1755	8.37895e-06	0.00047555	0.0846182	0.063747	12 DPI_TNK_MesLN	Baseline_TNK_MesLN	12 DPI	TNK	MesLN	Baseline	TNK	MesLN
RHOH	-0.483103	7.31208	26.1493	8.4147e-06	0.00047555	0.26989	0.327394	12 DPI_TNK_MesLN	Baseline_TNK_MesLN	12 DPI	TNK	MesLN	Baseline	TNK	MesLN
PSMA1	0.44351	7.37231	26.1725	8.35789e-06	0.00047555	0.319169	0.274438	12 DPI_TNK_MesLN	Baseline_TNK_MesLN	12 DPI	TNK	MesLN	Baseline	TNK	MesLN
OAS2	1.07327	5.53689	26.0919	8.58972e-06	0.000481224	0.116011	0.0685155	12 DPI_TNK_MesLN	Baseline_TNK_MesLN	12 DPI	TNK	MesLN	Baseline	TNK	MesLN
MLLT3	-0.559375	6.85961	26.0761	8.6159e-06	0.000481224	0.208709	0.249969	12 DPI_TNK_MesLN	Baseline_TNK_MesLN	12 DPI	TNK	MesLN	Baseline	TNK	MesLN
USP18	1.88979	3.55826	24.8805	8.80836e-06	0.000489974	0.0377452	0.00928598	12 DPI_TNK_MesLN	Baseline_TNK_MesLN	12 DPI	TNK	MesLN	Baseline	TNK	MesLN
H2AFX	1.43738	5.45943	25.9343	8.926e-06	0.000494507	0.0553842	0.0483122	12 DPI_TNK_MesLN	Baseline_TNK_MesLN	12 DPI	TNK	MesLN	Baseline	TNK	MesLN
APBB2	-0.84494	3.93106	25.8687	8.97786e-06	0.000495375	0.0248551	0.0386498	12 DPI_TNK_MesLN	Baseline_TNK_MesLN	12 DPI	TNK	MesLN	Baseline	TNK	MesLN
MAP7	-1.38426	2.03151	23.9374	9.29201e-06	0.000505106	0.00431726	0.0110428	12 DPI_TNK_MesLN	Baseline_TNK_MesLN	12 DPI	TNK	MesLN	Baseline	TNK	MesLN
SDF2L1	0.790902	6.09607	25.861	9.27272e-06	0.000505106	0.126249	0.106914	12 DPI_TNK_MesLN	Baseline_TNK_MesLN	12 DPI	TNK	MesLN	Baseline	TNK	MesLN
TPRKB	0.777898	4.90147	25.7953	9.30187e-06	0.000505106	0.0715431	0.0479358	12 DPI_TNK_MesLN	Baseline_TNK_MesLN	12 DPI	TNK	MesLN	Baseline	TNK	MesLN
LSM5	0.622925	6.98604	25.8377	9.29234e-06	0.000505106	0.281053	0.214832	12 DPI_TNK_MesLN	Baseline_TNK_MesLN	12 DPI	TNK	MesLN	Baseline	TNK	MesLN
POLR2I	0.651574	6.05293	25.8105	9.42008e-06	0.000509504	0.156285	0.113565	12 DPI_TNK_MesLN	Baseline_TNK_MesLN	12 DPI	TNK	MesLN	Baseline	TNK	MesLN
MCM4	1.66959	4.65361	25.4311	9.53889e-06	0.000512477	0.0300358	0.0203288	12 DPI_TNK_MesLN	Baseline_TNK_MesLN	12 DPI	TNK	MesLN	Baseline	TNK	MesLN
LSM8	0.595394	6.43861	25.7591	9.54996e-06	0.000512477	0.225052	0.150709	12 DPI_TNK_MesLN	Baseline_TNK_MesLN	12 DPI	TNK	MesLN	Baseline	TNK	MesLN
JADE1	-0.567668	4.98372	25.7484	9.66271e-06	0.000516502	0.0640187	0.0860836	12 DPI_TNK_MesLN	Baseline_TNK_MesLN	12 DPI	TNK	MesLN	Baseline	TNK	MesLN
LOC106997586	3.73958	1.7326	24.592	9.81445e-06	0.00051722	0.00437893	0.000376459	12 DPI_TNK_MesLN	Baseline_TNK_MesLN	12 DPI	TNK	MesLN	Baseline	TNK	MesLN
HOPX	2.0715	4.73965	25.2459	9.72515e-06	0.00051722	0.0219563	0.0138035	12 DPI_TNK_MesLN	Baseline_TNK_MesLN	12 DPI	TNK	MesLN	Baseline	TNK	MesLN
CDC45	1.60713	2.95013	24.4385	9.82734e-06	0.00051722	0.0142469	0.00602334	12 DPI_TNK_MesLN	Baseline_TNK_MesLN	12 DPI	TNK	MesLN	Baseline	TNK	MesLN
PGAM1	0.766582	6.71012	25.6803	9.77854e-06	0.00051722	0.150672	0.157485	12 DPI_TNK_MesLN	Baseline_TNK_MesLN	12 DPI	TNK	MesLN	Baseline	TNK	MesLN
MYBL2	2.04994	3.16547	24.3504	1.02179e-05	0.000535717	0.0140002	0.00489396	12 DPI_TNK_MesLN	Baseline_TNK_MesLN	12 DPI	TNK	MesLN	Baseline	TNK	MesLN
DIAPH3	2.60145	3.25211	24.3396	1.03226e-05	0.000539141	0.0120883	0.00313716	12 DPI_TNK_MesLN	Baseline_TNK_MesLN	12 DPI	TNK	MesLN	Baseline	TNK	MesLN
BRCA1	1.17073	3.5801	24.709	1.04497e-05	0.000543702	0.0230665	0.0138035	12 DPI_TNK_MesLN	Baseline_TNK_MesLN	12 DPI	TNK	MesLN	Baseline	TNK	MesLN
INPP5A	-0.707661	4.42703	25.3628	1.08383e-05	0.00055768	0.0393487	0.0569708	12 DPI_TNK_MesLN	Baseline_TNK_MesLN	12 DPI	TNK	MesLN	Baseline	TNK	MesLN
SNRPF	0.640904	6.46769	25.3482	1.08663e-05	0.00055768	0.19699	0.155352	12 DPI_TNK_MesLN	Baseline_TNK_MesLN	12 DPI	TNK	MesLN	Baseline	TNK	MesLN
HERC3	-0.606924	6.14113	25.3446	1.08724e-05	0.00055768	0.13254	0.16263	12 DPI_TNK_MesLN	Baseline_TNK_MesLN	12 DPI	TNK	MesLN	Baseline	TNK	MesLN
TBCA	0.563348	6.8349	25.328	1.09124e-05	0.00055768	0.259776	0.200025	12 DPI_TNK_MesLN	Baseline_TNK_MesLN	12 DPI	TNK	MesLN	Baseline	TNK	MesLN
MRPL50	0.49593	5.18308	25.3342	1.09221e-05	0.00055768	0.0913408	0.0672606	12 DPI_TNK_MesLN	Baseline_TNK_MesLN	12 DPI	TNK	MesLN	Baseline	TNK	MesLN
SEM1	0.703904	7.56126	25.3001	1.0988e-05	0.000558957	0.367645	0.297653	12 DPI_TNK_MesLN	Baseline_TNK_MesLN	12 DPI	TNK	MesLN	Baseline	TNK	MesLN
LAP3	0.574019	6.03028	25.2763	1.11421e-05	0.0005647	0.132786	0.111683	12 DPI_TNK_MesLN	Baseline_TNK_MesLN	12 DPI	TNK	MesLN	Baseline	TNK	MesLN
PIN1	0.631133	6.5164	25.2122	1.13397e-05	0.00057259	0.194893	0.162003	12 DPI_TNK_MesLN	Baseline_TNK_MesLN	12 DPI	TNK	MesLN	Baseline	TNK	MesLN
COX17	0.84734	6.41378	25.1979	1.14057e-05	0.000573808	0.197607	0.142301	12 DPI_TNK_MesLN	Baseline_TNK_MesLN	12 DPI	TNK	MesLN	Baseline	TNK	MesLN
NDC80	1.96623	3.33628	24.0169	1.15692e-05	0.000578169	0.0161589	0.00702723	12 DPI_TNK_MesLN	Baseline_TNK_MesLN	12 DPI	TNK	MesLN	Baseline	TNK	MesLN
MYCBP2	-0.391024	7.79806	25.1327	1.15769e-05	0.000578169	0.367399	0.417869	12 DPI_TNK_MesLN	Baseline_TNK_MesLN	12 DPI	TNK	MesLN	Baseline	TNK	MesLN
IFI16	0.459508	7.42906	25.1144	1.16531e-05	0.00057986	0.309054	0.259882	12 DPI_TNK_MesLN	Baseline_TNK_MesLN	12 DPI	TNK	MesLN	Baseline	TNK	MesLN
MT2A	1.37378	6.68109	25.0524	1.19474e-05	0.00059235	0.149994	0.0852052	12 DPI_TNK_MesLN	Baseline_TNK_MesLN	12 DPI	TNK	MesLN	Baseline	TNK	MesLN
IFIT3	2.02841	4.7944	24.6012	1.20843e-05	0.000596975	0.0867769	0.0218346	12 DPI_TNK_MesLN	Baseline_TNK_MesLN	12 DPI	TNK	MesLN	Baseline	TNK	MesLN
BRCA2	2.19764	3.06077	23.8384	1.21838e-05	0.000599722	0.0129518	0.00439202	12 DPI_TNK_MesLN	Baseline_TNK_MesLN	12 DPI	TNK	MesLN	Baseline	TNK	MesLN
SEC61G	0.632162	7.43441	24.8895	1.25177e-05	0.000613953	0.388368	0.278078	12 DPI_TNK_MesLN	Baseline_TNK_MesLN	12 DPI	TNK	MesLN	Baseline	TNK	MesLN
CEP55	2.63633	1.87939	23.2614	1.27887e-05	0.000625001	0.00684594	0.00100389	12 DPI_TNK_MesLN	Baseline_TNK_MesLN	12 DPI	TNK	MesLN	Baseline	TNK	MesLN
CCNE1	1.96216	2.79369	23.6278	1.29755e-05	0.000627409	0.0115949	0.00439202	12 DPI_TNK_MesLN	Baseline_TNK_MesLN	12 DPI	TNK	MesLN	Baseline	TNK	MesLN
COX7B	0.729902	7.65149	24.794	1.29005e-05	0.000627409	0.399901	0.307943	12 DPI_TNK_MesLN	Baseline_TNK_MesLN	12 DPI	TNK	MesLN	Baseline	TNK	MesLN
GALT	-0.514287	5.68084	24.8051	1.29478e-05	0.000627409	0.102072	0.134396	12 DPI_TNK_MesLN	Baseline_TNK_MesLN	12 DPI	TNK	MesLN	Baseline	TNK	MesLN
FAM111B	2.88687	2.45374	23.468	1.3092e-05	0.000628599	0.00789441	0.00188229	12 DPI_TNK_MesLN	Baseline_TNK_MesLN	12 DPI	TNK	MesLN	Baseline	TNK	MesLN
GATA3	-0.572815	6.19497	24.7607	1.30803e-05	0.000628599	0.130875	0.182833	12 DPI_TNK_MesLN	Baseline_TNK_MesLN	12 DPI	TNK	MesLN	Baseline	TNK	MesLN
KNSTRN	2.09235	2.82645	23.4901	1.36601e-05	0.000653583	0.0123967	0.00451751	12 DPI_TNK_MesLN	Baseline_TNK_MesLN	12 DPI	TNK	MesLN	Baseline	TNK	MesLN
LOC106998274	2.03131	2.83805	23.4596	1.37987e-05	0.000657914	0.0128284	0.00489396	12 DPI_TNK_MesLN	Baseline_TNK_MesLN	12 DPI	TNK	MesLN	Baseline	TNK	MesLN
LIX1L	-0.682578	4.43927	24.5705	1.39363e-05	0.000662168	0.0411373	0.0660058	12 DPI_TNK_MesLN	Baseline_TNK_MesLN	12 DPI	TNK	MesLN	Baseline	TNK	MesLN
HAVCR2	3.10688	1.82633	23.0371	1.41866e-05	0.00067173	0.00598248	0.000752918	12 DPI_TNK_MesLN	Baseline_TNK_MesLN	12 DPI	TNK	MesLN	Baseline	TNK	MesLN
E2F2	2.86376	2.09177	23.0359	1.44353e-05	0.000676484	0.00696929	0.00125486	12 DPI_TNK_MesLN	Baseline_TNK_MesLN	12 DPI	TNK	MesLN	Baseline	TNK	MesLN
ZBTB32	2.51157	2.39246	23.2076	1.44337e-05	0.000676484	0.00869619	0.00213327	12 DPI_TNK_MesLN	Baseline_TNK_MesLN	12 DPI	TNK	MesLN	Baseline	TNK	MesLN
SLC25A5	0.654974	8.90564	24.4511	1.43823e-05	0.000676484	0.538855	0.534571	12 DPI_TNK_MesLN	Baseline_TNK_MesLN	12 DPI	TNK	MesLN	Baseline	TNK	MesLN
CCR5	2.42496	2.16051	23.0319	1.47253e-05	0.000687715	0.00795609	0.00175681	12 DPI_TNK_MesLN	Baseline_TNK_MesLN	12 DPI	TNK	MesLN	Baseline	TNK	MesLN
LOC100426632	2.19015	4.04326	23.4907	1.47894e-05	0.000688362	0.0132601	0.00966244	12 DPI_TNK_MesLN	Baseline_TNK_MesLN	12 DPI	TNK	MesLN	Baseline	TNK	MesLN
PGLYRP1	-3.10623	2.37893	22.5714	1.55164e-05	0.000719752	0.00228198	0.0160622	12 DPI_TNK_MesLN	Baseline_TNK_MesLN	12 DPI	TNK	MesLN	Baseline	TNK	MesLN
COX14	0.513929	6.72244	24.1733	1.57748e-05	0.000729264	0.238683	0.194253	12 DPI_TNK_MesLN	Baseline_TNK_MesLN	12 DPI	TNK	MesLN	Baseline	TNK	MesLN
LOC705636	0.638481	8.59539	24.1465	1.58626e-05	0.000730854	0.501419	0.488643	12 DPI_TNK_MesLN	Baseline_TNK_MesLN	12 DPI	TNK	MesLN	Baseline	TNK	MesLN
HIST1H3D	-1.26792	3.58685	23.8994	1.60257e-05	0.00073589	0.014987	0.0424144	12 DPI_TNK_MesLN	Baseline_TNK_MesLN	12 DPI	TNK	MesLN	Baseline	TNK	MesLN
NASP	0.626742	6.50558	24.02	1.65962e-05	0.000757009	0.160109	0.152717	12 DPI_TNK_MesLN	Baseline_TNK_MesLN	12 DPI	TNK	MesLN	Baseline	TNK	MesLN
CISD2	0.559079	5.42962	24.0316	1.65804e-05	0.000757009	0.0963982	0.0761702	12 DPI_TNK_MesLN	Baseline_TNK_MesLN	12 DPI	TNK	MesLN	Baseline	TNK	MesLN
LOC697334	0.983412	4.8916	23.9032	1.68685e-05	0.000766874	0.0657457	0.0445476	12 DPI_TNK_MesLN	Baseline_TNK_MesLN	12 DPI	TNK	MesLN	Baseline	TNK	MesLN
CALM2	0.423131	8.30922	23.9414	1.69495e-05	0.000768003	0.524053	0.457774	12 DPI_TNK_MesLN	Baseline_TNK_MesLN	12 DPI	TNK	MesLN	Baseline	TNK	MesLN
BUB1	1.93993	2.62997	22.8207	1.70901e-05	0.00077182	0.00992969	0.00351362	12 DPI_TNK_MesLN	Baseline_TNK_MesLN	12 DPI	TNK	MesLN	Baseline	TNK	MesLN
SGO1	2.64555	2.41421	22.6776	1.73715e-05	0.000781944	0.00980634	0.00175681	12 DPI_TNK_MesLN	Baseline_TNK_MesLN	12 DPI	TNK	MesLN	Baseline	TNK	MesLN
LOC107000378	0.863674	4.99828	23.7765	1.77443e-05	0.000790979	0.0674109	0.045928	12 DPI_TNK_MesLN	Baseline_TNK_MesLN	12 DPI	TNK	MesLN	Baseline	TNK	MesLN
RPL26L1	0.657266	4.76768	23.776	1.76894e-05	0.000790979	0.0677809	0.045426	12 DPI_TNK_MesLN	Baseline_TNK_MesLN	12 DPI	TNK	MesLN	Baseline	TNK	MesLN
CISD1	0.585962	5.48718	23.8118	1.78034e-05	0.000790979	0.0957814	0.0762956	12 DPI_TNK_MesLN	Baseline_TNK_MesLN	12 DPI	TNK	MesLN	Baseline	TNK	MesLN
GLG1	-0.514433	7.13689	23.8015	1.77477e-05	0.000790979	0.236339	0.309951	12 DPI_TNK_MesLN	Baseline_TNK_MesLN	12 DPI	TNK	MesLN	Baseline	TNK	MesLN
KIF23	2.51594	3.05999	22.726	1.80456e-05	0.000791462	0.0103614	0.00338813	12 DPI_TNK_MesLN	Baseline_TNK_MesLN	12 DPI	TNK	MesLN	Baseline	TNK	MesLN
TBX21	1.74798	1.68087	22.1904	1.79467e-05	0.000791462	0.00604416	0.00188229	12 DPI_TNK_MesLN	Baseline_TNK_MesLN	12 DPI	TNK	MesLN	Baseline	TNK	MesLN
SPDL1	1.26655	2.76836	22.6887	1.78796e-05	0.000791462	0.014802	0.00715272	12 DPI_TNK_MesLN	Baseline_TNK_MesLN	12 DPI	TNK	MesLN	Baseline	TNK	MesLN
FKBP1A	0.500728	7.06723	23.7599	1.80059e-05	0.000791462	0.274084	0.236291	12 DPI_TNK_MesLN	Baseline_TNK_MesLN	12 DPI	TNK	MesLN	Baseline	TNK	MesLN
LOC709678	-1.3221	3.90104	23.5837	1.8568e-05	0.000806785	0.0259652	0.0520768	12 DPI_TNK_MesLN	Baseline_TNK_MesLN	12 DPI	TNK	MesLN	Baseline	TNK	MesLN
LOC114671318	-1.10996	2.86061	22.9547	1.85719e-05	0.000806785	0.0107931	0.0217091	12 DPI_TNK_MesLN	Baseline_TNK_MesLN	12 DPI	TNK	MesLN	Baseline	TNK	MesLN
SCAF8	-0.496208	6.13789	23.6803	1.8522e-05	0.000806785	0.135439	0.16263	12 DPI_TNK_MesLN	Baseline_TNK_MesLN	12 DPI	TNK	MesLN	Baseline	TNK	MesLN
MCM5	1.60702	4.77921	23.4163	1.88177e-05	0.000814878	0.0321327	0.022462	12 DPI_TNK_MesLN	Baseline_TNK_MesLN	12 DPI	TNK	MesLN	Baseline	TNK	MesLN
TXNDC17	0.79782	4.6828	23.4946	1.91905e-05	0.000825795	0.058653	0.0414105	12 DPI_TNK_MesLN	Baseline_TNK_MesLN	12 DPI	TNK	MesLN	Baseline	TNK	MesLN
NDUFB7	0.688316	6.74052	23.5736	1.91594e-05	0.000825795	0.227643	0.182206	12 DPI_TNK_MesLN	Baseline_TNK_MesLN	12 DPI	TNK	MesLN	Baseline	TNK	MesLN
NMI	0.758286	5.08871	23.4968	1.9551e-05	0.000838671	0.0867152	0.0564688	12 DPI_TNK_MesLN	Baseline_TNK_MesLN	12 DPI	TNK	MesLN	Baseline	TNK	MesLN
SKA2	0.855622	4.33951	23.3034	1.97772e-05	0.000845722	0.0543974	0.0311206	12 DPI_TNK_MesLN	Baseline_TNK_MesLN	12 DPI	TNK	MesLN	Baseline	TNK	MesLN
FEN1	1.7405	3.22196	22.3629	2.06081e-05	0.000878508	0.0162206	0.00765466	12 DPI_TNK_MesLN	Baseline_TNK_MesLN	12 DPI	TNK	MesLN	Baseline	TNK	MesLN
RNASEH2B	0.744539	6.3022	23.3405	2.07203e-05	0.000880547	0.129148	0.111934	12 DPI_TNK_MesLN	Baseline_TNK_MesLN	12 DPI	TNK	MesLN	Baseline	TNK	MesLN
LOC717879	0.54038	8.48545	23.2694	2.10889e-05	0.00089344	0.555939	0.488393	12 DPI_TNK_MesLN	Baseline_TNK_MesLN	12 DPI	TNK	MesLN	Baseline	TNK	MesLN
NDUFB8	0.50663	7.94335	23.2582	2.11717e-05	0.000894177	0.430122	0.391894	12 DPI_TNK_MesLN	Baseline_TNK_MesLN	12 DPI	TNK	MesLN	Baseline	TNK	MesLN
MCM2	1.8585	3.39033	22.3002	2.12483e-05	0.000894653	0.014987	0.00740369	12 DPI_TNK_MesLN	Baseline_TNK_MesLN	12 DPI	TNK	MesLN	Baseline	TNK	MesLN
DCUN1D5	0.553003	5.40095	23.2055	2.16792e-05	0.000909996	0.0933144	0.0721546	12 DPI_TNK_MesLN	Baseline_TNK_MesLN	12 DPI	TNK	MesLN	Baseline	TNK	MesLN
PHF19	1.30295	4.40809	22.9074	2.19133e-05	0.000914213	0.0373134	0.0249718	12 DPI_TNK_MesLN	Baseline_TNK_MesLN	12 DPI	TNK	MesLN	Baseline	TNK	MesLN
LAMTOR2	0.584879	6.11087	23.1792	2.18549e-05	0.000914213	0.158875	0.123228	12 DPI_TNK_MesLN	Baseline_TNK_MesLN	12 DPI	TNK	MesLN	Baseline	TNK	MesLN
ZDHHC12	0.620265	5.54459	23.1435	2.21321e-05	0.000920532	0.108795	0.0819425	12 DPI_TNK_MesLN	Baseline_TNK_MesLN	12 DPI	TNK	MesLN	Baseline	TNK	MesLN
MRPL47	0.501103	5.69946	23.1086	2.23976e-05	0.000928754	0.121007	0.0971264	12 DPI_TNK_MesLN	Baseline_TNK_MesLN	12 DPI	TNK	MesLN	Baseline	TNK	MesLN
MRPL35	0.865503	5.03695	23.0561	2.24876e-05	0.000929669	0.0744418	0.0496926	12 DPI_TNK_MesLN	Baseline_TNK_MesLN	12 DPI	TNK	MesLN	Baseline	TNK	MesLN
IRF7	1.54232	5.11131	22.9089	2.29846e-05	0.000944507	0.114346	0.0357636	12 DPI_TNK_MesLN	Baseline_TNK_MesLN	12 DPI	TNK	MesLN	Baseline	TNK	MesLN
GINS1	1.35832	3.48819	22.2707	2.29286e-05	0.000944507	0.0221414	0.0126741	12 DPI_TNK_MesLN	Baseline_TNK_MesLN	12 DPI	TNK	MesLN	Baseline	TNK	MesLN
DNM3	-0.764805	6.04484	22.9451	2.35598e-05	0.000965245	0.116258	0.162254	12 DPI_TNK_MesLN	Baseline_TNK_MesLN	12 DPI	TNK	MesLN	Baseline	TNK	MesLN
LMO4	1.1547	4.29554	22.6354	2.3988e-05	0.000979856	0.0342914	0.0259757	12 DPI_TNK_MesLN	Baseline_TNK_MesLN	12 DPI	TNK	MesLN	Baseline	TNK	MesLN
MRPS14	0.706296	5.85034	22.8646	2.42562e-05	0.000987863	0.12298	0.0914795	12 DPI_TNK_MesLN	Baseline_TNK_MesLN	12 DPI	TNK	MesLN	Baseline	TNK	MesLN
MRPS24	0.533573	6.30111	22.8297	2.44849e-05	0.000994218	0.173985	0.143305	12 DPI_TNK_MesLN	Baseline_TNK_MesLN	12 DPI	TNK	MesLN	Baseline	TNK	MesLN
NKD1	-0.922488	3.0555	22.2419	2.52059e-05	0.00102047	0.0138152	0.0240934	12 DPI_TNK_MesLN	Baseline_TNK_MesLN	12 DPI	TNK	MesLN	Baseline	TNK	MesLN
RASSF4	2.48197	1.60667	21.2538	2.53173e-05	0.00102084	0.00530406	0.00112938	12 DPI_TNK_MesLN	Baseline_TNK_MesLN	12 DPI	TNK	MesLN	Baseline	TNK	MesLN
LOC707227	0.644741	8.47444	22.708	2.53644e-05	0.00102084	0.559208	0.475467	12 DPI_TNK_MesLN	Baseline_TNK_MesLN	12 DPI	TNK	MesLN	Baseline	TNK	MesLN
RALGPS2	-0.682477	5.10649	22.6952	2.57599e-05	0.00103372	0.0655606	0.0816916	12 DPI_TNK_MesLN	Baseline_TNK_MesLN	12 DPI	TNK	MesLN	Baseline	TNK	MesLN
CENPA	2.59358	1.67877	21.2187	2.60822e-05	0.00104359	0.00555076	0.00112938	12 DPI_TNK_MesLN	Baseline_TNK_MesLN	12 DPI	TNK	MesLN	Baseline	TNK	MesLN
LOC106999629	-3.55283	0.86029	21.677	2.62785e-05	0.00104838	0.0002467	0.00426653	12 DPI_TNK_MesLN	Baseline_TNK_MesLN	12 DPI	TNK	MesLN	Baseline	TNK	MesLN
APOBEC3C	0.69286	6.1677	22.5662	2.67378e-05	0.0010636	0.134205	0.115071	12 DPI_TNK_MesLN	Baseline_TNK_MesLN	12 DPI	TNK	MesLN	Baseline	TNK	MesLN
SHCBP1	2.55729	2.42702	21.4773	2.68952e-05	0.00106404	0.00894289	0.00200778	12 DPI_TNK_MesLN	Baseline_TNK_MesLN	12 DPI	TNK	MesLN	Baseline	TNK	MesLN
DCTPP1	0.841151	6.07146	22.5477	2.69177e-05	0.00106404	0.115024	0.104781	12 DPI_TNK_MesLN	Baseline_TNK_MesLN	12 DPI	TNK	MesLN	Baseline	TNK	MesLN
TGOLN2	-0.432364	5.94733	22.5336	2.70077e-05	0.00106404	0.119465	0.155227	12 DPI_TNK_MesLN	Baseline_TNK_MesLN	12 DPI	TNK	MesLN	Baseline	TNK	MesLN
ARID4B	-0.366876	7.45968	22.5135	2.70597e-05	0.00106404	0.30338	0.34333	12 DPI_TNK_MesLN	Baseline_TNK_MesLN	12 DPI	TNK	MesLN	Baseline	TNK	MesLN
ESCO2	2.1814	2.13161	21.3308	2.73205e-05	0.00107122	0.00801776	0.00250973	12 DPI_TNK_MesLN	Baseline_TNK_MesLN	12 DPI	TNK	MesLN	Baseline	TNK	MesLN
TGFBR3	1.92341	4.07797	21.8233	2.7817e-05	0.00108447	0.0207845	0.00953696	12 DPI_TNK_MesLN	Baseline_TNK_MesLN	12 DPI	TNK	MesLN	Baseline	TNK	MesLN
AIMP2	0.519859	4.9378	22.4361	2.77465e-05	0.00108447	0.0676576	0.0557159	12 DPI_TNK_MesLN	Baseline_TNK_MesLN	12 DPI	TNK	MesLN	Baseline	TNK	MesLN
FBXO5	0.953935	4.36602	22.2031	2.8447e-05	0.00110588	0.0384853	0.0289873	12 DPI_TNK_MesLN	Baseline_TNK_MesLN	12 DPI	TNK	MesLN	Baseline	TNK	MesLN
LOC100423954	3.13645	1.8154	21.0187	2.96364e-05	0.00114622	0.00363883	0.000878404	12 DPI_TNK_MesLN	Baseline_TNK_MesLN	12 DPI	TNK	MesLN	Baseline	TNK	MesLN
LOC716637	0.98528	7.25368	22.2375	2.97034e-05	0.00114622	0.384421	0.206174	12 DPI_TNK_MesLN	Baseline_TNK_MesLN	12 DPI	TNK	MesLN	Baseline	TNK	MesLN
LOC707383	-0.393901	8.99119	22.2281	2.97361e-05	0.00114622	0.592081	0.661438	12 DPI_TNK_MesLN	Baseline_TNK_MesLN	12 DPI	TNK	MesLN	Baseline	TNK	MesLN
MRPL24	0.712752	5.158	22.2132	2.99241e-05	0.00115023	0.0893055	0.0603589	12 DPI_TNK_MesLN	Baseline_TNK_MesLN	12 DPI	TNK	MesLN	Baseline	TNK	MesLN
PSMB6	0.559626	7.39014	22.1877	3.01717e-05	0.0011565	0.301098	0.294767	12 DPI_TNK_MesLN	Baseline_TNK_MesLN	12 DPI	TNK	MesLN	Baseline	TNK	MesLN
ZWILCH	1.33196	2.63657	21.1715	3.04394e-05	0.00116028	0.0152337	0.00589785	12 DPI_TNK_MesLN	Baseline_TNK_MesLN	12 DPI	TNK	MesLN	Baseline	TNK	MesLN
LOC696956	0.480857	8.59585	22.1583	3.044e-05	0.00116028	0.567843	0.517756	12 DPI_TNK_MesLN	Baseline_TNK_MesLN	12 DPI	TNK	MesLN	Baseline	TNK	MesLN
CENPF	1.37011	5.14357	22.0746	3.07764e-05	0.00116985	0.0445911	0.0365165	12 DPI_TNK_MesLN	Baseline_TNK_MesLN	12 DPI	TNK	MesLN	Baseline	TNK	MesLN
IFIT1	3.13584	3.71707	21.2143	3.10526e-05	0.00117382	0.041384	0.00451751	12 DPI_TNK_MesLN	Baseline_TNK_MesLN	12 DPI	TNK	MesLN	Baseline	TNK	MesLN
LOC114677681	1.0476	3.51975	21.53	3.10178e-05	0.00117382	0.0305908	0.0161877	12 DPI_TNK_MesLN	Baseline_TNK_MesLN	12 DPI	TNK	MesLN	Baseline	TNK	MesLN
LOC114679282	-1.03996	2.62817	21.241	3.12789e-05	0.00117912	0.00943629	0.0186975	12 DPI_TNK_MesLN	Baseline_TNK_MesLN	12 DPI	TNK	MesLN	Baseline	TNK	MesLN
CALM3	0.648161	7.15566	22.0416	3.16996e-05	0.0011917	0.236832	0.219224	12 DPI_TNK_MesLN	Baseline_TNK_MesLN	12 DPI	TNK	MesLN	Baseline	TNK	MesLN
PPID	0.69583	4.94109	21.9344	3.26691e-05	0.00122478	0.0680893	0.050069	12 DPI_TNK_MesLN	Baseline_TNK_MesLN	12 DPI	TNK	MesLN	Baseline	TNK	MesLN
UBE2L6	0.749125	7.18114	21.8619	3.36674e-05	0.00125876	0.311213	0.227381	12 DPI_TNK_MesLN	Baseline_TNK_MesLN	12 DPI	TNK	MesLN	Baseline	TNK	MesLN
C1H1orf21	2.19392	1.14796	20.3166	3.39075e-05	0.00126403	0.00345381	0.000752918	12 DPI_TNK_MesLN	Baseline_TNK_MesLN	12 DPI	TNK	MesLN	Baseline	TNK	MesLN
UCK2	1.10063	3.15336	21.053	3.39931e-05	0.00126403	0.0175157	0.0110428	12 DPI_TNK_MesLN	Baseline_TNK_MesLN	12 DPI	TNK	MesLN	Baseline	TNK	MesLN
CXCL8	-3.21024	1.1523	20.116	3.43339e-05	0.00127324	0.000555076	0.00564688	12 DPI_TNK_MesLN	Baseline_TNK_MesLN	12 DPI	TNK	MesLN	Baseline	TNK	MesLN
PLAAT2	2.57982	1.95035	20.5433	3.48766e-05	0.00128987	0.00530406	0.00138035	12 DPI_TNK_MesLN	Baseline_TNK_MesLN	12 DPI	TNK	MesLN	Baseline	TNK	MesLN
TTC13	-0.585713	5.49152	21.7388	3.53168e-05	0.00130263	0.0884421	0.121596	12 DPI_TNK_MesLN	Baseline_TNK_MesLN	12 DPI	TNK	MesLN	Baseline	TNK	MesLN
PXK	-0.511308	4.86747	21.6931	3.59411e-05	0.00132209	0.0590847	0.0751663	12 DPI_TNK_MesLN	Baseline_TNK_MesLN	12 DPI	TNK	MesLN	Baseline	TNK	MesLN
KLHDC2	-0.445581	5.87118	21.669	3.6055e-05	0.00132272	0.117183	0.151587	12 DPI_TNK_MesLN	Baseline_TNK_MesLN	12 DPI	TNK	MesLN	Baseline	TNK	MesLN
MSRB3	-1.43266	3.18624	21.2194	3.65955e-05	0.00133897	0.0112249	0.0272305	12 DPI_TNK_MesLN	Baseline_TNK_MesLN	12 DPI	TNK	MesLN	Baseline	TNK	MesLN
TRIP13	1.5976	2.66027	20.5882	3.78715e-05	0.00137099	0.0106081	0.00539591	12 DPI_TNK_MesLN	Baseline_TNK_MesLN	12 DPI	TNK	MesLN	Baseline	TNK	MesLN
PDE7A	-0.700062	6.0221	21.53	3.77401e-05	0.00137099	0.11891	0.13929	12 DPI_TNK_MesLN	Baseline_TNK_MesLN	12 DPI	TNK	MesLN	Baseline	TNK	MesLN
STT3B	-0.506335	5.81843	21.5241	3.78684e-05	0.00137099	0.110337	0.126365	12 DPI_TNK_MesLN	Baseline_TNK_MesLN	12 DPI	TNK	MesLN	Baseline	TNK	MesLN
ADD3	-0.389418	7.58485	21.5195	3.77268e-05	0.00137099	0.324411	0.40256	12 DPI_TNK_MesLN	Baseline_TNK_MesLN	12 DPI	TNK	MesLN	Baseline	TNK	MesLN
ZC3HAV1	-0.44907	7.7404	21.497	3.80102e-05	0.00137238	0.335266	0.425649	12 DPI_TNK_MesLN	Baseline_TNK_MesLN	12 DPI	TNK	MesLN	Baseline	TNK	MesLN
RDM1	2.84853	2.62635	20.5321	3.85146e-05	0.00137607	0.00900456	0.00188229	12 DPI_TNK_MesLN	Baseline_TNK_MesLN	12 DPI	TNK	MesLN	Baseline	TNK	MesLN
LOC719947	0.61397	5.01685	21.4604	3.84679e-05	0.00137607	0.0907857	0.0565943	12 DPI_TNK_MesLN	Baseline_TNK_MesLN	12 DPI	TNK	MesLN	Baseline	TNK	MesLN
RARS	0.609063	4.92867	21.4716	3.8239e-05	0.00137607	0.0760454	0.0524533	12 DPI_TNK_MesLN	Baseline_TNK_MesLN	12 DPI	TNK	MesLN	Baseline	TNK	MesLN
RALGAPA2	-0.481613	5.14301	21.4875	3.85068e-05	0.00137607	0.0718515	0.0887188	12 DPI_TNK_MesLN	Baseline_TNK_MesLN	12 DPI	TNK	MesLN	Baseline	TNK	MesLN
GAPDH	0.727591	10.4674	21.391	3.93832e-05	0.00140344	0.796719	0.82181	12 DPI_TNK_MesLN	Baseline_TNK_MesLN	12 DPI	TNK	MesLN	Baseline	TNK	MesLN
MAGOHB	0.654506	4.80294	21.3538	3.95791e-05	0.00140675	0.0735167	0.0490651	12 DPI_TNK_MesLN	Baseline_TNK_MesLN	12 DPI	TNK	MesLN	Baseline	TNK	MesLN
SRP9	0.713248	6.76262	21.3757	3.97083e-05	0.00140769	0.233132	0.174551	12 DPI_TNK_MesLN	Baseline_TNK_MesLN	12 DPI	TNK	MesLN	Baseline	TNK	MesLN
AKAP9	-0.398111	6.88178	21.3007	4.06573e-05	0.00143761	0.217035	0.263145	12 DPI_TNK_MesLN	Baseline_TNK_MesLN	12 DPI	TNK	MesLN	Baseline	TNK	MesLN
UBE2T	1.81806	2.88528	20.4065	4.09368e-05	0.00144376	0.0127051	0.00501945	12 DPI_TNK_MesLN	Baseline_TNK_MesLN	12 DPI	TNK	MesLN	Baseline	TNK	MesLN
HAUS4	0.904013	4.78884	21.2199	4.10725e-05	0.00144482	0.0516837	0.0424144	12 DPI_TNK_MesLN	Baseline_TNK_MesLN	12 DPI	TNK	MesLN	Baseline	TNK	MesLN
CAMP	-2.37774	3.69908	20.952	4.14681e-05	0.00144598	0.00851116	0.0426653	12 DPI_TNK_MesLN	Baseline_TNK_MesLN	12 DPI	TNK	MesLN	Baseline	TNK	MesLN
MYADM	-1.01967	5.65113	21.2637	4.14069e-05	0.00144598	0.082583	0.148952	12 DPI_TNK_MesLN	Baseline_TNK_MesLN	12 DPI	TNK	MesLN	Baseline	TNK	MesLN
HDDC3	0.89892	4.22114	21.0511	4.16337e-05	0.00144598	0.0463797	0.0298657	12 DPI_TNK_MesLN	Baseline_TNK_MesLN	12 DPI	TNK	MesLN	Baseline	TNK	MesLN
NHP2	0.538028	7.21366	21.2312	4.16306e-05	0.00144598	0.282102	0.244322	12 DPI_TNK_MesLN	Baseline_TNK_MesLN	12 DPI	TNK	MesLN	Baseline	TNK	MesLN
PDCD5	0.520853	6.63588	21.243	4.15355e-05	0.00144598	0.208215	0.175053	12 DPI_TNK_MesLN	Baseline_TNK_MesLN	12 DPI	TNK	MesLN	Baseline	TNK	MesLN
ELOF1	0.572381	4.98106	21.2026	4.19791e-05	0.00145428	0.0766621	0.0606099	12 DPI_TNK_MesLN	Baseline_TNK_MesLN	12 DPI	TNK	MesLN	Baseline	TNK	MesLN
PSMB8	0.579665	8.87323	21.1879	4.21931e-05	0.001458	0.634822	0.54963	12 DPI_TNK_MesLN	Baseline_TNK_MesLN	12 DPI	TNK	MesLN	Baseline	TNK	MesLN
XAF1	1.84439	3.8087	20.4908	4.25821e-05	0.00146774	0.0475515	0.0121722	12 DPI_TNK_MesLN	Baseline_TNK_MesLN	12 DPI	TNK	MesLN	Baseline	TNK	MesLN
ERC1	-0.740823	5.19321	21.1619	4.2991e-05	0.00147811	0.0707413	0.0868365	12 DPI_TNK_MesLN	Baseline_TNK_MesLN	12 DPI	TNK	MesLN	Baseline	TNK	MesLN
TXNDC15	0.604619	5.32463	21.1364	4.31511e-05	0.0014799	0.101085	0.0740369	12 DPI_TNK_MesLN	Baseline_TNK_MesLN	12 DPI	TNK	MesLN	Baseline	TNK	MesLN
BOLA1	1.25144	3.53416	20.4956	4.38543e-05	0.00149994	0.0248551	0.0145564	12 DPI_TNK_MesLN	Baseline_TNK_MesLN	12 DPI	TNK	MesLN	Baseline	TNK	MesLN
SAR1A	0.437452	5.42078	21.0871	4.39546e-05	0.00149994	0.0960281	0.0799347	12 DPI_TNK_MesLN	Baseline_TNK_MesLN	12 DPI	TNK	MesLN	Baseline	TNK	MesLN
S100A8	-1.93361	4.33459	21.0335	4.41805e-05	0.00150121	0.0179475	0.0619902	12 DPI_TNK_MesLN	Baseline_TNK_MesLN	12 DPI	TNK	MesLN	Baseline	TNK	MesLN
C10H20orf24	0.434822	6.03996	21.0666	4.42112e-05	0.00150121	0.137104	0.117455	12 DPI_TNK_MesLN	Baseline_TNK_MesLN	12 DPI	TNK	MesLN	Baseline	TNK	MesLN
PBK	3.83955	1.36984	20.8066	4.60916e-05	0.00155958	0.00419391	0.000250973	12 DPI_TNK_MesLN	Baseline_TNK_MesLN	12 DPI	TNK	MesLN	Baseline	TNK	MesLN
DCTN3	0.441295	7.23897	20.9272	4.61584e-05	0.00155958	0.291908	0.259757	12 DPI_TNK_MesLN	Baseline_TNK_MesLN	12 DPI	TNK	MesLN	Baseline	TNK	MesLN
LOC709083	-0.448233	5.65351	20.921	4.65091e-05	0.00156756	0.103059	0.118334	12 DPI_TNK_MesLN	Baseline_TNK_MesLN	12 DPI	TNK	MesLN	Baseline	TNK	MesLN
LOC106992672	0.879966	3.62353	20.4729	4.66911e-05	0.00156983	0.034168	0.0171916	12 DPI_TNK_MesLN	Baseline_TNK_MesLN	12 DPI	TNK	MesLN	Baseline	TNK	MesLN
PSMA7	0.549044	8.62323	20.8723	4.69822e-05	0.00157575	0.547428	0.519137	12 DPI_TNK_MesLN	Baseline_TNK_MesLN	12 DPI	TNK	MesLN	Baseline	TNK	MesLN
JUP	-1.20368	1.54887	19.2944	4.77685e-05	0.0015943	0.00289873	0.00677626	12 DPI_TNK_MesLN	Baseline_TNK_MesLN	12 DPI	TNK	MesLN	Baseline	TNK	MesLN
DECR1	0.446023	5.76402	20.8442	4.77402e-05	0.0015943	0.127791	0.0986322	12 DPI_TNK_MesLN	Baseline_TNK_MesLN	12 DPI	TNK	MesLN	Baseline	TNK	MesLN
SPC24	2.29812	2.25471	19.8396	4.81486e-05	0.00160308	0.00875786	0.00225875	12 DPI_TNK_MesLN	Baseline_TNK_MesLN	12 DPI	TNK	MesLN	Baseline	TNK	MesLN
BOLA3	0.690014	5.62405	20.8017	4.84207e-05	0.00160822	0.107561	0.0829464	12 DPI_TNK_MesLN	Baseline_TNK_MesLN	12 DPI	TNK	MesLN	Baseline	TNK	MesLN
LOC114669827	4.1435	2.74629	19.8601	4.89927e-05	0.00162328	0.0206612	0.00100389	12 DPI_TNK_MesLN	Baseline_TNK_MesLN	12 DPI	TNK	MesLN	Baseline	TNK	MesLN
PHIP	-0.482566	7.08255	20.6333	5.10225e-05	0.00168645	0.239484	0.285481	12 DPI_TNK_MesLN	Baseline_TNK_MesLN	12 DPI	TNK	MesLN	Baseline	TNK	MesLN
COL5A3	-1.8747	1.42848	18.9365	5.23374e-05	0.00172575	0.00160355	0.00464299	12 DPI_TNK_MesLN	Baseline_TNK_MesLN	12 DPI	TNK	MesLN	Baseline	TNK	MesLN
ITGB2	-0.443031	7.56242	20.4809	5.37405e-05	0.00176775	0.258357	0.390262	12 DPI_TNK_MesLN	Baseline_TNK_MesLN	12 DPI	TNK	MesLN	Baseline	TNK	MesLN
LOC106998581	2.18749	2.33477	19.5662	5.41022e-05	0.00177114	0.00962131	0.00250973	12 DPI_TNK_MesLN	Baseline_TNK_MesLN	12 DPI	TNK	MesLN	Baseline	TNK	MesLN
ANP32E	0.764814	5.9628	20.4799	5.40586e-05	0.00177114	0.101579	0.103275	12 DPI_TNK_MesLN	Baseline_TNK_MesLN	12 DPI	TNK	MesLN	Baseline	TNK	MesLN
DYNLL1	0.636912	6.91616	20.4212	5.49515e-05	0.00179037	0.191563	0.173171	12 DPI_TNK_MesLN	Baseline_TNK_MesLN	12 DPI	TNK	MesLN	Baseline	TNK	MesLN
BBIP1	0.510414	5.29979	20.4371	5.48259e-05	0.00179037	0.105896	0.073033	12 DPI_TNK_MesLN	Baseline_TNK_MesLN	12 DPI	TNK	MesLN	Baseline	TNK	MesLN
KPNA2	1.01488	4.65547	20.2958	5.57316e-05	0.00180907	0.0385469	0.0355126	12 DPI_TNK_MesLN	Baseline_TNK_MesLN	12 DPI	TNK	MesLN	Baseline	TNK	MesLN
RAB8A	0.427447	5.96866	20.3873	5.57898e-05	0.00180907	0.142654	0.119588	12 DPI_TNK_MesLN	Baseline_TNK_MesLN	12 DPI	TNK	MesLN	Baseline	TNK	MesLN
MBTPS1	-0.461757	5.45151	20.3846	5.59606e-05	0.00181032	0.0865302	0.114945	12 DPI_TNK_MesLN	Baseline_TNK_MesLN	12 DPI	TNK	MesLN	Baseline	TNK	MesLN
KIF22	1.1704	4.58013	20.2129	5.6567e-05	0.00182104	0.0366967	0.0294893	12 DPI_TNK_MesLN	Baseline_TNK_MesLN	12 DPI	TNK	MesLN	Baseline	TNK	MesLN
SNX29	-0.566627	6.00043	20.3365	5.66914e-05	0.00182104	0.121438	0.148701	12 DPI_TNK_MesLN	Baseline_TNK_MesLN	12 DPI	TNK	MesLN	Baseline	TNK	MesLN
MRPS18C	0.473601	6.13862	20.3511	5.6452e-05	0.00182104	0.154743	0.130004	12 DPI_TNK_MesLN	Baseline_TNK_MesLN	12 DPI	TNK	MesLN	Baseline	TNK	MesLN
MFSD14A	-0.488257	6.8266	20.308	5.70857e-05	0.00182942	0.209757	0.262894	12 DPI_TNK_MesLN	Baseline_TNK_MesLN	12 DPI	TNK	MesLN	Baseline	TNK	MesLN
TIPIN	0.996883	3.49035	19.7935	5.75833e-05	0.00184105	0.0260886	0.0158113	12 DPI_TNK_MesLN	Baseline_TNK_MesLN	12 DPI	TNK	MesLN	Baseline	TNK	MesLN
MXD3	2.40601	2.48804	19.4253	5.7835e-05	0.00184479	0.00801776	0.00263521	12 DPI_TNK_MesLN	Baseline_TNK_MesLN	12 DPI	TNK	MesLN	Baseline	TNK	MesLN
SNRPD2	0.549973	8.65507	20.2478	5.82193e-05	0.00185273	0.594856	0.533317	12 DPI_TNK_MesLN	Baseline_TNK_MesLN	12 DPI	TNK	MesLN	Baseline	TNK	MesLN
FANCI	1.04909	4.2269	20.0147	5.90744e-05	0.00187558	0.0371901	0.0245953	12 DPI_TNK_MesLN	Baseline_TNK_MesLN	12 DPI	TNK	MesLN	Baseline	TNK	MesLN
GLRX5	0.966483	3.65281	19.7831	5.94666e-05	0.00187931	0.0334896	0.0168152	12 DPI_TNK_MesLN	Baseline_TNK_MesLN	12 DPI	TNK	MesLN	Baseline	TNK	MesLN
TPI1	0.726841	8.48339	20.1906	5.93858e-05	0.00187931	0.416615	0.435061	12 DPI_TNK_MesLN	Baseline_TNK_MesLN	12 DPI	TNK	MesLN	Baseline	TNK	MesLN
PKMYT1	2.26687	2.82926	19.3756	6.01635e-05	0.00189695	0.0103614	0.00301167	12 DPI_TNK_MesLN	Baseline_TNK_MesLN	12 DPI	TNK	MesLN	Baseline	TNK	MesLN
NCAPD2	1.38978	4.32139	19.8798	6.09151e-05	0.00191624	0.0282472	0.0215836	12 DPI_TNK_MesLN	Baseline_TNK_MesLN	12 DPI	TNK	MesLN	Baseline	TNK	MesLN
PHACTR2	-0.57317	5.46389	20.0848	6.20559e-05	0.00194765	0.0643271	0.0838248	12 DPI_TNK_MesLN	Baseline_TNK_MesLN	12 DPI	TNK	MesLN	Baseline	TNK	MesLN
LGMN	-1.02996	4.46954	20.0475	6.28033e-05	0.00196659	0.029234	0.0486887	12 DPI_TNK_MesLN	Baseline_TNK_MesLN	12 DPI	TNK	MesLN	Baseline	TNK	MesLN
LOC714349	2.7445	2.20088	19.065	6.3326e-05	0.00197393	0.00659924	0.00150584	12 DPI_TNK_MesLN	Baseline_TNK_MesLN	12 DPI	TNK	MesLN	Baseline	TNK	MesLN
SIVA1	0.602019	6.11747	20.0222	6.32647e-05	0.00197393	0.142469	0.122224	12 DPI_TNK_MesLN	Baseline_TNK_MesLN	12 DPI	TNK	MesLN	Baseline	TNK	MesLN
PPFIBP2	-0.638575	4.84811	20.0158	6.36963e-05	0.00197687	0.0550759	0.0786799	12 DPI_TNK_MesLN	Baseline_TNK_MesLN	12 DPI	TNK	MesLN	Baseline	TNK	MesLN
HDAC7	-0.511842	5.42311	20.0095	6.37096e-05	0.00197687	0.0790675	0.119337	12 DPI_TNK_MesLN	Baseline_TNK_MesLN	12 DPI	TNK	MesLN	Baseline	TNK	MesLN
ACTN1	-0.429986	6.73291	19.9797	6.39675e-05	0.00197757	0.197792	0.248839	12 DPI_TNK_MesLN	Baseline_TNK_MesLN	12 DPI	TNK	MesLN	Baseline	TNK	MesLN
NDUFV2	0.413129	7.52169	19.9751	6.4021e-05	0.00197757	0.312384	0.279709	12 DPI_TNK_MesLN	Baseline_TNK_MesLN	12 DPI	TNK	MesLN	Baseline	TNK	MesLN
EIF4EBP1	1.00752	4.47011	19.8526	6.42024e-05	0.00197871	0.0410756	0.0318735	12 DPI_TNK_MesLN	Baseline_TNK_MesLN	12 DPI	TNK	MesLN	Baseline	TNK	MesLN
JPT1	0.614782	7.17257	19.9598	6.44078e-05	0.00198058	0.243308	0.229138	12 DPI_TNK_MesLN	Baseline_TNK_MesLN	12 DPI	TNK	MesLN	Baseline	TNK	MesLN
H2AFJ	0.647447	7.60127	19.8785	6.62107e-05	0.00203145	0.294869	0.279081	12 DPI_TNK_MesLN	Baseline_TNK_MesLN	12 DPI	TNK	MesLN	Baseline	TNK	MesLN
FCMR	-0.481602	7.70364	19.8581	6.6654e-05	0.00204048	0.333416	0.439327	12 DPI_TNK_MesLN	Baseline_TNK_MesLN	12 DPI	TNK	MesLN	Baseline	TNK	MesLN
APOBEC3B	2.38407	1.14144	18.6309	6.7045e-05	0.00204787	0.00314543	0.000627431	12 DPI_TNK_MesLN	Baseline_TNK_MesLN	12 DPI	TNK	MesLN	Baseline	TNK	MesLN
NR1D1	-0.786727	3.77873	19.6991	6.84783e-05	0.00208235	0.024485	0.0414105	12 DPI_TNK_MesLN	Baseline_TNK_MesLN	12 DPI	TNK	MesLN	Baseline	TNK	MesLN
ABTB1	-0.505587	5.77488	19.7987	6.8389e-05	0.00208235	0.114099	0.14569	12 DPI_TNK_MesLN	Baseline_TNK_MesLN	12 DPI	TNK	MesLN	Baseline	TNK	MesLN
SLCO4A1	2.10285	1.39447	18.5184	6.87226e-05	0.00208421	0.00431726	0.00112938	12 DPI_TNK_MesLN	Baseline_TNK_MesLN	12 DPI	TNK	MesLN	Baseline	TNK	MesLN
RBL2	-0.455468	6.8377	19.7677	6.88443e-05	0.00208421	0.221907	0.277827	12 DPI_TNK_MesLN	Baseline_TNK_MesLN	12 DPI	TNK	MesLN	Baseline	TNK	MesLN
CAPZA1	0.422246	6.97687	19.7621	6.9008e-05	0.00208456	0.278956	0.213327	12 DPI_TNK_MesLN	Baseline_TNK_MesLN	12 DPI	TNK	MesLN	Baseline	TNK	MesLN
IRAK1BP1	-0.586668	4.73564	19.7602	6.95548e-05	0.00209645	0.051252	0.0643745	12 DPI_TNK_MesLN	Baseline_TNK_MesLN	12 DPI	TNK	MesLN	Baseline	TNK	MesLN
TRAPPC1	0.557718	6.82337	19.725	6.99469e-05	0.00209902	0.230418	0.195257	12 DPI_TNK_MesLN	Baseline_TNK_MesLN	12 DPI	TNK	MesLN	Baseline	TNK	MesLN
SNRPB	0.536767	7.76686	19.7227	6.98874e-05	0.00209902	0.35309	0.343707	12 DPI_TNK_MesLN	Baseline_TNK_MesLN	12 DPI	TNK	MesLN	Baseline	TNK	MesLN
MAD2L1	1.11601	4.23317	19.5134	7.02397e-05	0.00210319	0.0329345	0.0234659	12 DPI_TNK_MesLN	Baseline_TNK_MesLN	12 DPI	TNK	MesLN	Baseline	TNK	MesLN
FAM118A	-0.633563	5.9717	19.6989	7.07222e-05	0.00210659	0.119033	0.152466	12 DPI_TNK_MesLN	Baseline_TNK_MesLN	12 DPI	TNK	MesLN	Baseline	TNK	MesLN
TXNDC9	0.544847	5.28131	19.6906	7.09689e-05	0.00210659	0.0935611	0.073033	12 DPI_TNK_MesLN	Baseline_TNK_MesLN	12 DPI	TNK	MesLN	Baseline	TNK	MesLN
BID	0.452809	6.10402	19.6988	7.0777e-05	0.00210659	0.140002	0.123102	12 DPI_TNK_MesLN	Baseline_TNK_MesLN	12 DPI	TNK	MesLN	Baseline	TNK	MesLN
CACYBP	0.445871	7.90889	19.6832	7.08473e-05	0.00210659	0.397496	0.368428	12 DPI_TNK_MesLN	Baseline_TNK_MesLN	12 DPI	TNK	MesLN	Baseline	TNK	MesLN
GOLIM4	1.98178	1.66048	18.5269	7.1456e-05	0.00211189	0.00598248	0.00175681	12 DPI_TNK_MesLN	Baseline_TNK_MesLN	12 DPI	TNK	MesLN	Baseline	TNK	MesLN
GTF3C6	0.551271	6.25732	19.6723	7.14e-05	0.00211189	0.164364	0.139666	12 DPI_TNK_MesLN	Baseline_TNK_MesLN	12 DPI	TNK	MesLN	Baseline	TNK	MesLN
TCF12	-0.499285	6.82719	19.633	7.21566e-05	0.00212342	0.192981	0.219726	12 DPI_TNK_MesLN	Baseline_TNK_MesLN	12 DPI	TNK	MesLN	Baseline	TNK	MesLN
NDUFA4	0.494858	8.59872	19.6301	7.21562e-05	0.00212342	0.590107	0.51738	12 DPI_TNK_MesLN	Baseline_TNK_MesLN	12 DPI	TNK	MesLN	Baseline	TNK	MesLN
ASH1L	-0.552738	7.00353	19.5538	7.41617e-05	0.00217775	0.228075	0.253859	12 DPI_TNK_MesLN	Baseline_TNK_MesLN	12 DPI	TNK	MesLN	Baseline	TNK	MesLN
BHLHE40	1.42985	4.17189	19.2488	7.44382e-05	0.00218118	0.0259035	0.0169406	12 DPI_TNK_MesLN	Baseline_TNK_MesLN	12 DPI	TNK	MesLN	Baseline	TNK	MesLN
CISD3	0.639673	5.96484	19.547	7.46844e-05	0.00218372	0.140619	0.103526	12 DPI_TNK_MesLN	Baseline_TNK_MesLN	12 DPI	TNK	MesLN	Baseline	TNK	MesLN
CDCA2	2.16706	2.57093	18.7529	7.50742e-05	0.00219044	0.00986802	0.00263521	12 DPI_TNK_MesLN	Baseline_TNK_MesLN	12 DPI	TNK	MesLN	Baseline	TNK	MesLN
CENPU	1.609	3.29778	18.8323	7.52898e-05	0.00219205	0.0156038	0.00828209	12 DPI_TNK_MesLN	Baseline_TNK_MesLN	12 DPI	TNK	MesLN	Baseline	TNK	MesLN
LOC106995978	1.32374	4.98985	19.4008	7.66182e-05	0.00222599	0.0341063	0.0244698	12 DPI_TNK_MesLN	Baseline_TNK_MesLN	12 DPI	TNK	MesLN	Baseline	TNK	MesLN
BCL3	1.08572	3.39701	18.9018	7.74458e-05	0.00224527	0.0297891	0.0125486	12 DPI_TNK_MesLN	Baseline_TNK_MesLN	12 DPI	TNK	MesLN	Baseline	TNK	MesLN
DHRS3	-0.728637	4.92286	19.4422	7.78e-05	0.00225077	0.0590231	0.0883423	12 DPI_TNK_MesLN	Baseline_TNK_MesLN	12 DPI	TNK	MesLN	Baseline	TNK	MesLN
MAML2	-0.666842	8.18216	19.3987	7.82464e-05	0.00225876	0.392932	0.416865	12 DPI_TNK_MesLN	Baseline_TNK_MesLN	12 DPI	TNK	MesLN	Baseline	TNK	MesLN
PLP2	0.655845	5.9721	19.408	7.84063e-05	0.00225876	0.12039	0.0975028	12 DPI_TNK_MesLN	Baseline_TNK_MesLN	12 DPI	TNK	MesLN	Baseline	TNK	MesLN
NCAPG2	1.49977	3.3236	18.7379	7.89198e-05	0.00226878	0.0177008	0.00941147	12 DPI_TNK_MesLN	Baseline_TNK_MesLN	12 DPI	TNK	MesLN	Baseline	TNK	MesLN
C1QBP	0.589606	7.334	19.3616	7.93439e-05	0.00227521	0.267053	0.250596	12 DPI_TNK_MesLN	Baseline_TNK_MesLN	12 DPI	TNK	MesLN	Baseline	TNK	MesLN
NUDT2	0.581218	4.95959	19.3521	7.94762e-05	0.00227521	0.0698779	0.0518258	12 DPI_TNK_MesLN	Baseline_TNK_MesLN	12 DPI	TNK	MesLN	Baseline	TNK	MesLN
LOC696959	0.878338	4.4613	19.2192	8.073e-05	0.00230628	0.0474281	0.0342577	12 DPI_TNK_MesLN	Baseline_TNK_MesLN	12 DPI	TNK	MesLN	Baseline	TNK	MesLN
SENP6	-0.479368	6.572	19.2729	8.19139e-05	0.00233523	0.178858	0.21157	12 DPI_TNK_MesLN	Baseline_TNK_MesLN	12 DPI	TNK	MesLN	Baseline	TNK	MesLN
BUB1B	2.27888	2.51843	18.4925	8.25368e-05	0.00234322	0.00943629	0.00250973	12 DPI_TNK_MesLN	Baseline_TNK_MesLN	12 DPI	TNK	MesLN	Baseline	TNK	MesLN
ATP5PD	0.496033	7.28208	19.2514	8.24786e-05	0.00234322	0.318305	0.268792	12 DPI_TNK_MesLN	Baseline_TNK_MesLN	12 DPI	TNK	MesLN	Baseline	TNK	MesLN
EXOC6	-0.537738	6.09424	19.2499	8.2717e-05	0.00234348	0.132231	0.150207	12 DPI_TNK_MesLN	Baseline_TNK_MesLN	12 DPI	TNK	MesLN	Baseline	TNK	MesLN
ATP5MF	0.632018	8.41464	19.1926	8.41323e-05	0.00237375	0.576909	0.48513	12 DPI_TNK_MesLN	Baseline_TNK_MesLN	12 DPI	TNK	MesLN	Baseline	TNK	MesLN
GSTP1	0.527001	9.22499	19.1942	8.40742e-05	0.00237375	0.641359	0.597189	12 DPI_TNK_MesLN	Baseline_TNK_MesLN	12 DPI	TNK	MesLN	Baseline	TNK	MesLN
DCPS	0.644518	5.15953	19.1892	8.43974e-05	0.00237632	0.0702479	0.0614883	12 DPI_TNK_MesLN	Baseline_TNK_MesLN	12 DPI	TNK	MesLN	Baseline	TNK	MesLN
ARHGEF39	1.47329	3.53486	18.6279	8.4819e-05	0.00238329	0.0205378	0.0120467	12 DPI_TNK_MesLN	Baseline_TNK_MesLN	12 DPI	TNK	MesLN	Baseline	TNK	MesLN
PCMTD2	-0.67189	4.53068	19.1784	8.50834e-05	0.00238582	0.0450845	0.0715272	12 DPI_TNK_MesLN	Baseline_TNK_MesLN	12 DPI	TNK	MesLN	Baseline	TNK	MesLN
SLAMF7	1.84788	2.93688	18.4222	8.57921e-05	0.00240077	0.01215	0.00464299	12 DPI_TNK_MesLN	Baseline_TNK_MesLN	12 DPI	TNK	MesLN	Baseline	TNK	MesLN
BCCIP	0.380031	7.1013	19.1235	8.62964e-05	0.00240996	0.295547	0.25687	12 DPI_TNK_MesLN	Baseline_TNK_MesLN	12 DPI	TNK	MesLN	Baseline	TNK	MesLN
AHCY	1.02892	5.47001	19.0984	8.7132e-05	0.00242834	0.0736401	0.0619902	12 DPI_TNK_MesLN	Baseline_TNK_MesLN	12 DPI	TNK	MesLN	Baseline	TNK	MesLN
LOC109910387	-0.939141	14.3375	19.0675	8.79096e-05	0.00244503	0.993894	0.999624	12 DPI_TNK_MesLN	Baseline_TNK_MesLN	12 DPI	TNK	MesLN	Baseline	TNK	MesLN
DTL	1.97346	3.26076	18.3557	8.86789e-05	0.00245148	0.0145553	0.00501945	12 DPI_TNK_MesLN	Baseline_TNK_MesLN	12 DPI	TNK	MesLN	Baseline	TNK	MesLN
RBFOX2	1.46735	2.15532	18.2093	8.85323e-05	0.00245148	0.0115949	0.00313716	12 DPI_TNK_MesLN	Baseline_TNK_MesLN	12 DPI	TNK	MesLN	Baseline	TNK	MesLN
NABP2	0.625868	4.82473	19.0372	8.84244e-05	0.00245148	0.0619835	0.0517003	12 DPI_TNK_MesLN	Baseline_TNK_MesLN	12 DPI	TNK	MesLN	Baseline	TNK	MesLN
ATP6V1D	0.632724	4.95536	19.0016	8.98476e-05	0.00247878	0.0722832	0.0572217	12 DPI_TNK_MesLN	Baseline_TNK_MesLN	12 DPI	TNK	MesLN	Baseline	TNK	MesLN
CCR6	-1.28611	2.42857	18.1697	9.05312e-05	0.00249186	0.00499568	0.0140545	12 DPI_TNK_MesLN	Baseline_TNK_MesLN	12 DPI	TNK	MesLN	Baseline	TNK	MesLN
NCALD	-1.13779	4.62204	19.0037	9.06858e-05	0.00249186	0.0347231	0.0598569	12 DPI_TNK_MesLN	Baseline_TNK_MesLN	12 DPI	TNK	MesLN	Baseline	TNK	MesLN
NDUFB9	0.358797	7.71208	18.972	9.09708e-05	0.00249468	0.397064	0.353871	12 DPI_TNK_MesLN	Baseline_TNK_MesLN	12 DPI	TNK	MesLN	Baseline	TNK	MesLN
USP22	-0.505293	4.98082	18.961	9.20877e-05	0.00251523	0.0605649	0.0821935	12 DPI_TNK_MesLN	Baseline_TNK_MesLN	12 DPI	TNK	MesLN	Baseline	TNK	MesLN
POLR2K	0.461816	6.18106	18.9506	9.20131e-05	0.00251523	0.191378	0.141298	12 DPI_TNK_MesLN	Baseline_TNK_MesLN	12 DPI	TNK	MesLN	Baseline	TNK	MesLN
CCDC58	0.590397	4.64688	18.8935	9.2533e-05	0.00251734	0.0677809	0.0431673	12 DPI_TNK_MesLN	Baseline_TNK_MesLN	12 DPI	TNK	MesLN	Baseline	TNK	MesLN
GSTM4	0.532145	4.76767	18.9127	9.2433e-05	0.00251734	0.0759837	0.0506964	12 DPI_TNK_MesLN	Baseline_TNK_MesLN	12 DPI	TNK	MesLN	Baseline	TNK	MesLN
ATP5MC1	0.679361	7.09409	18.9157	9.29039e-05	0.00252241	0.259961	0.225122	12 DPI_TNK_MesLN	Baseline_TNK_MesLN	12 DPI	TNK	MesLN	Baseline	TNK	MesLN
CDK6	-0.450383	5.66418	18.917	9.32462e-05	0.0025267	0.089984	0.111432	12 DPI_TNK_MesLN	Baseline_TNK_MesLN	12 DPI	TNK	MesLN	Baseline	TNK	MesLN
HERC6	1.20827	5.30632	18.8141	9.57007e-05	0.00258808	0.113421	0.0485632	12 DPI_TNK_MesLN	Baseline_TNK_MesLN	12 DPI	TNK	MesLN	Baseline	TNK	MesLN
TXN2	0.500227	6.11126	18.8145	9.65888e-05	0.00260695	0.144011	0.128874	12 DPI_TNK_MesLN	Baseline_TNK_MesLN	12 DPI	TNK	MesLN	Baseline	TNK	MesLN
EEF1G	-0.494722	10.4138	18.7821	9.72628e-05	0.00261997	0.854632	0.891705	12 DPI_TNK_MesLN	Baseline_TNK_MesLN	12 DPI	TNK	MesLN	Baseline	TNK	MesLN
RACGAP1	1.52363	2.48215	18.0055	9.85116e-05	0.00264516	0.0109165	0.00476848	12 DPI_TNK_MesLN	Baseline_TNK_MesLN	12 DPI	TNK	MesLN	Baseline	TNK	MesLN
EPM2AIP1	-0.588745	4.59263	18.7629	9.85845e-05	0.00264516	0.0477365	0.0711507	12 DPI_TNK_MesLN	Baseline_TNK_MesLN	12 DPI	TNK	MesLN	Baseline	TNK	MesLN
FABP5	1.15071	4.60031	18.586	0.000100791	0.00269665	0.0303441	0.023215	12 DPI_TNK_MesLN	Baseline_TNK_MesLN	12 DPI	TNK	MesLN	Baseline	TNK	MesLN
ITPR2	-0.535307	6.41773	18.6847	0.000100898	0.00269665	0.156161	0.194253	12 DPI_TNK_MesLN	Baseline_TNK_MesLN	12 DPI	TNK	MesLN	Baseline	TNK	MesLN
GNGT2	1.06216	2.69476	17.941	0.000101786	0.0027098	0.0149254	0.00765466	12 DPI_TNK_MesLN	Baseline_TNK_MesLN	12 DPI	TNK	MesLN	Baseline	TNK	MesLN
AK6	0.74493	3.45642	18.2821	0.000101684	0.0027098	0.0276921	0.0168152	12 DPI_TNK_MesLN	Baseline_TNK_MesLN	12 DPI	TNK	MesLN	Baseline	TNK	MesLN
ANP32B	0.466811	8.62544	18.6357	0.000102473	0.00272281	0.542309	0.514368	12 DPI_TNK_MesLN	Baseline_TNK_MesLN	12 DPI	TNK	MesLN	Baseline	TNK	MesLN
FADS1	1.5972	2.1403	17.8198	0.000102904	0.00272895	0.00801776	0.00313716	12 DPI_TNK_MesLN	Baseline_TNK_MesLN	12 DPI	TNK	MesLN	Baseline	TNK	MesLN
TOX2	-0.771155	4.29779	18.6119	0.000103484	0.00272981	0.0280622	0.0493161	12 DPI_TNK_MesLN	Baseline_TNK_MesLN	12 DPI	TNK	MesLN	Baseline	TNK	MesLN
STX4	0.648635	5.08414	18.6103	0.000103459	0.00272981	0.0663007	0.0621157	12 DPI_TNK_MesLN	Baseline_TNK_MesLN	12 DPI	TNK	MesLN	Baseline	TNK	MesLN
CHCHD2	0.482694	9.30801	18.6065	0.000103535	0.00272981	0.711484	0.679006	12 DPI_TNK_MesLN	Baseline_TNK_MesLN	12 DPI	TNK	MesLN	Baseline	TNK	MesLN
LOC719437	0.964894	4.07906	18.4118	0.000103746	0.00273012	0.0336129	0.022964	12 DPI_TNK_MesLN	Baseline_TNK_MesLN	12 DPI	TNK	MesLN	Baseline	TNK	MesLN
CD44	-0.555114	7.74895	18.5921	0.000104094	0.002734	0.292957	0.357887	12 DPI_TNK_MesLN	Baseline_TNK_MesLN	12 DPI	TNK	MesLN	Baseline	TNK	MesLN
EXO1	2.27645	2.19616	17.7648	0.000105117	0.00275033	0.00746269	0.00150584	12 DPI_TNK_MesLN	Baseline_TNK_MesLN	12 DPI	TNK	MesLN	Baseline	TNK	MesLN
SUMO2	0.47556	9.08347	18.5679	0.000104974	0.00275033	0.723017	0.651274	12 DPI_TNK_MesLN	Baseline_TNK_MesLN	12 DPI	TNK	MesLN	Baseline	TNK	MesLN
LOC114677059	-0.830034	3.89216	18.5012	0.000105736	0.00275599	0.0247317	0.0345087	12 DPI_TNK_MesLN	Baseline_TNK_MesLN	12 DPI	TNK	MesLN	Baseline	TNK	MesLN
RUNX1	-0.577719	6.31841	18.5588	0.000105555	0.00275599	0.134452	0.168277	12 DPI_TNK_MesLN	Baseline_TNK_MesLN	12 DPI	TNK	MesLN	Baseline	TNK	MesLN
COMTD1	0.934947	4.19594	18.3601	0.000107202	0.00278888	0.0358332	0.0264776	12 DPI_TNK_MesLN	Baseline_TNK_MesLN	12 DPI	TNK	MesLN	Baseline	TNK	MesLN
S100A12	-2.62819	0.683538	17.5183	0.00010754	0.00279123	0.000308375	0.0027607	12 DPI_TNK_MesLN	Baseline_TNK_MesLN	12 DPI	TNK	MesLN	Baseline	TNK	MesLN
UBE2N	0.496436	6.74812	18.5018	0.0001077	0.00279123	0.230788	0.198394	12 DPI_TNK_MesLN	Baseline_TNK_MesLN	12 DPI	TNK	MesLN	Baseline	TNK	MesLN
POLR2G	0.597061	6.46301	18.4833	0.000108537	0.0028076	0.187924	0.147572	12 DPI_TNK_MesLN	Baseline_TNK_MesLN	12 DPI	TNK	MesLN	Baseline	TNK	MesLN
C6H5orf56	0.680251	5.66043	18.4752	0.000109076	0.00281344	0.125694	0.087213	12 DPI_TNK_MesLN	Baseline_TNK_MesLN	12 DPI	TNK	MesLN	Baseline	TNK	MesLN
LOC712324	0.59148	5.45306	18.4719	0.000109174	0.00281344	0.0881954	0.077927	12 DPI_TNK_MesLN	Baseline_TNK_MesLN	12 DPI	TNK	MesLN	Baseline	TNK	MesLN
PPIF	1.32344	3.24556	17.8511	0.000110176	0.00283394	0.0168373	0.00966244	12 DPI_TNK_MesLN	Baseline_TNK_MesLN	12 DPI	TNK	MesLN	Baseline	TNK	MesLN
BLVRB	0.743223	4.74055	18.3658	0.000111638	0.00286326	0.0659924	0.0399046	12 DPI_TNK_MesLN	Baseline_TNK_MesLN	12 DPI	TNK	MesLN	Baseline	TNK	MesLN
FAM13A	-0.70715	3.72321	18.3041	0.000111972	0.00286326	0.0228815	0.0332539	12 DPI_TNK_MesLN	Baseline_TNK_MesLN	12 DPI	TNK	MesLN	Baseline	TNK	MesLN
IL6R	-0.617969	5.0762	18.4063	0.000112154	0.00286326	0.0592081	0.0922324	12 DPI_TNK_MesLN	Baseline_TNK_MesLN	12 DPI	TNK	MesLN	Baseline	TNK	MesLN
COX8A	0.543647	7.97452	18.3842	0.000112122	0.00286326	0.426915	0.385996	12 DPI_TNK_MesLN	Baseline_TNK_MesLN	12 DPI	TNK	MesLN	Baseline	TNK	MesLN
LOC114676051	-2.8086	6.63905	18.3808	0.000112699	0.00286649	0.0688911	0.110051	12 DPI_TNK_MesLN	Baseline_TNK_MesLN	12 DPI	TNK	MesLN	Baseline	TNK	MesLN
THEM4	1.84173	1.65471	17.3664	0.000112606	0.00286649	0.00530406	0.00175681	12 DPI_TNK_MesLN	Baseline_TNK_MesLN	12 DPI	TNK	MesLN	Baseline	TNK	MesLN
CHEK1	1.2642	3.59955	17.862	0.00011608	0.00294701	0.0210929	0.013427	12 DPI_TNK_MesLN	Baseline_TNK_MesLN	12 DPI	TNK	MesLN	Baseline	TNK	MesLN
LTF	-2.73518	3.16321	17.7121	0.000117148	0.00296719	0.00487233	0.0267286	12 DPI_TNK_MesLN	Baseline_TNK_MesLN	12 DPI	TNK	MesLN	Baseline	TNK	MesLN
PRIM1	0.582722	4.64033	18.2302	0.000117309	0.00296719	0.0543974	0.0429163	12 DPI_TNK_MesLN	Baseline_TNK_MesLN	12 DPI	TNK	MesLN	Baseline	TNK	MesLN
RFC4	0.578746	4.89967	18.2337	0.000118083	0.00297579	0.0645738	0.0520768	12 DPI_TNK_MesLN	Baseline_TNK_MesLN	12 DPI	TNK	MesLN	Baseline	TNK	MesLN
AP2S1	0.541744	6.73537	18.2481	0.000117946	0.00297579	0.232577	0.193625	12 DPI_TNK_MesLN	Baseline_TNK_MesLN	12 DPI	TNK	MesLN	Baseline	TNK	MesLN
FKBP11	0.576014	5.84742	18.2394	0.000118678	0.00297979	0.149747	0.104907	12 DPI_TNK_MesLN	Baseline_TNK_MesLN	12 DPI	TNK	MesLN	Baseline	TNK	MesLN
MBNL1	-0.472335	9.55069	18.2272	0.000118575	0.00297979	0.689528	0.71477	12 DPI_TNK_MesLN	Baseline_TNK_MesLN	12 DPI	TNK	MesLN	Baseline	TNK	MesLN
UTRN	-0.569962	7.57119	18.2106	0.000119323	0.0029905	0.297274	0.326013	12 DPI_TNK_MesLN	Baseline_TNK_MesLN	12 DPI	TNK	MesLN	Baseline	TNK	MesLN
PSMB1	0.467343	7.74889	18.1984	0.000119863	0.00299855	0.390527	0.359393	12 DPI_TNK_MesLN	Baseline_TNK_MesLN	12 DPI	TNK	MesLN	Baseline	TNK	MesLN
YPEL2	-0.639743	4.04408	18.1613	0.000120346	0.00300514	0.0305292	0.0434182	12 DPI_TNK_MesLN	Baseline_TNK_MesLN	12 DPI	TNK	MesLN	Baseline	TNK	MesLN
CXCR5	-0.99729	3.71497	18.089	0.000120967	0.00301514	0.0158505	0.0316225	12 DPI_TNK_MesLN	Baseline_TNK_MesLN	12 DPI	TNK	MesLN	Baseline	TNK	MesLN
CYFIP2	-0.33047	6.69607	18.1423	0.000122415	0.00304569	0.201246	0.245326	12 DPI_TNK_MesLN	Baseline_TNK_MesLN	12 DPI	TNK	MesLN	Baseline	TNK	MesLN
RNASEH2A	0.640846	4.98542	18.1261	0.000122845	0.00305083	0.0661774	0.0530807	12 DPI_TNK_MesLN	Baseline_TNK_MesLN	12 DPI	TNK	MesLN	Baseline	TNK	MesLN
ASF1B	0.921852	4.57212	18.0469	0.000123577	0.0030524	0.0424325	0.0346342	12 DPI_TNK_MesLN	Baseline_TNK_MesLN	12 DPI	TNK	MesLN	Baseline	TNK	MesLN
LOC107000418	-0.570292	5.43225	18.1316	0.000123544	0.0030524	0.0782657	0.115447	12 DPI_TNK_MesLN	Baseline_TNK_MesLN	12 DPI	TNK	MesLN	Baseline	TNK	MesLN
ARHGDIA	0.435179	7.70335	18.1221	0.000123197	0.0030524	0.352782	0.35475	12 DPI_TNK_MesLN	Baseline_TNK_MesLN	12 DPI	TNK	MesLN	Baseline	TNK	MesLN
KIF14	2.16428	2.11102	17.3121	0.000124109	0.00306001	0.00814111	0.00200778	12 DPI_TNK_MesLN	Baseline_TNK_MesLN	12 DPI	TNK	MesLN	Baseline	TNK	MesLN
AKAP13	-0.336953	7.89854	18.059	0.000125997	0.00310098	0.372949	0.422889	12 DPI_TNK_MesLN	Baseline_TNK_MesLN	12 DPI	TNK	MesLN	Baseline	TNK	MesLN
MELK	2.45393	1.90692	17.1758	0.000126511	0.00310445	0.00592081	0.00163132	12 DPI_TNK_MesLN	Baseline_TNK_MesLN	12 DPI	TNK	MesLN	Baseline	TNK	MesLN
IFIT2	1.28046	4.02062	17.7757	0.000126592	0.00310445	0.0439743	0.0210817	12 DPI_TNK_MesLN	Baseline_TNK_MesLN	12 DPI	TNK	MesLN	Baseline	TNK	MesLN
PIF1	2.60835	1.34435	17.044	0.000127392	0.00311848	0.00425558	0.000752918	12 DPI_TNK_MesLN	Baseline_TNK_MesLN	12 DPI	TNK	MesLN	Baseline	TNK	MesLN
RPS19BP1	0.51101	5.8985	18.0287	0.00012799	0.00312752	0.133403	0.106663	12 DPI_TNK_MesLN	Baseline_TNK_MesLN	12 DPI	TNK	MesLN	Baseline	TNK	MesLN
ECT2	1.75133	2.45086	17.3141	0.000128789	0.00314145	0.010053	0.00389007	12 DPI_TNK_MesLN	Baseline_TNK_MesLN	12 DPI	TNK	MesLN	Baseline	TNK	MesLN
MRPL23	0.437405	7.93147	17.9935	0.000129022	0.00314152	0.425928	0.376082	12 DPI_TNK_MesLN	Baseline_TNK_MesLN	12 DPI	TNK	MesLN	Baseline	TNK	MesLN
DPP3	0.783813	3.91449	17.7806	0.000129975	0.0031591	0.032071	0.0242188	12 DPI_TNK_MesLN	Baseline_TNK_MesLN	12 DPI	TNK	MesLN	Baseline	TNK	MesLN
CASC4	-0.544161	5.947	17.9654	0.000130781	0.00317306	0.116998	0.153093	12 DPI_TNK_MesLN	Baseline_TNK_MesLN	12 DPI	TNK	MesLN	Baseline	TNK	MesLN
NBEA	-0.675157	4.86367	17.9574	0.00013178	0.00318601	0.0562477	0.0690174	12 DPI_TNK_MesLN	Baseline_TNK_MesLN	12 DPI	TNK	MesLN	Baseline	TNK	MesLN
NOP10	0.471885	7.86586	17.937	0.000131684	0.00318601	0.439312	0.36391	12 DPI_TNK_MesLN	Baseline_TNK_MesLN	12 DPI	TNK	MesLN	Baseline	TNK	MesLN
SPAG5	1.99181	2.88345	17.2892	0.000132321	0.00319343	0.0106698	0.00414105	12 DPI_TNK_MesLN	Baseline_TNK_MesLN	12 DPI	TNK	MesLN	Baseline	TNK	MesLN
NAGA	0.704659	4.02876	17.7348	0.000134398	0.00323216	0.0372518	0.0261011	12 DPI_TNK_MesLN	Baseline_TNK_MesLN	12 DPI	TNK	MesLN	Baseline	TNK	MesLN
NDUFA13	0.390714	7.33375	17.8841	0.000134281	0.00323216	0.335574	0.293512	12 DPI_TNK_MesLN	Baseline_TNK_MesLN	12 DPI	TNK	MesLN	Baseline	TNK	MesLN
LRP12	-1.26129	1.73974	16.7594	0.000135075	0.00324275	0.00357716	0.00803112	12 DPI_TNK_MesLN	Baseline_TNK_MesLN	12 DPI	TNK	MesLN	Baseline	TNK	MesLN
PNRC1	-0.560107	10.1701	17.8514	0.000135772	0.00325377	0.849204	0.89936	12 DPI_TNK_MesLN	Baseline_TNK_MesLN	12 DPI	TNK	MesLN	Baseline	TNK	MesLN
UBALD1	0.641725	4.12371	17.7165	0.000136848	0.00326901	0.0479832	0.0308696	12 DPI_TNK_MesLN	Baseline_TNK_MesLN	12 DPI	TNK	MesLN	Baseline	TNK	MesLN
RPS3	-0.513811	11.329	17.8288	0.000136885	0.00326901	0.92488	0.940645	12 DPI_TNK_MesLN	Baseline_TNK_MesLN	12 DPI	TNK	MesLN	Baseline	TNK	MesLN
KIF27	-0.839096	3.28165	17.6123	0.000137314	0.00327354	0.0169607	0.0268541	12 DPI_TNK_MesLN	Baseline_TNK_MesLN	12 DPI	TNK	MesLN	Baseline	TNK	MesLN
PBX4	-0.489968	4.7994	17.8152	0.000138598	0.00329839	0.056371	0.0711507	12 DPI_TNK_MesLN	Baseline_TNK_MesLN	12 DPI	TNK	MesLN	Baseline	TNK	MesLN
MRPL27	0.5166	6.36944	17.7598	0.000140804	0.00334508	0.167695	0.149329	12 DPI_TNK_MesLN	Baseline_TNK_MesLN	12 DPI	TNK	MesLN	Baseline	TNK	MesLN
AGTRAP	0.709009	3.97787	17.5613	0.000142417	0.00337191	0.0420624	0.0257247	12 DPI_TNK_MesLN	Baseline_TNK_MesLN	12 DPI	TNK	MesLN	Baseline	TNK	MesLN
PFN1	0.580677	11.4348	17.7192	0.000142426	0.00337191	0.942395	0.927469	12 DPI_TNK_MesLN	Baseline_TNK_MesLN	12 DPI	TNK	MesLN	Baseline	TNK	MesLN
MND1	1.91162	2.30292	17.0163	0.000142988	0.00337937	0.00888121	0.00288618	12 DPI_TNK_MesLN	Baseline_TNK_MesLN	12 DPI	TNK	MesLN	Baseline	TNK	MesLN
ANXA2	0.866099	6.28149	17.6873	0.000144687	0.00341361	0.101641	0.11231	12 DPI_TNK_MesLN	Baseline_TNK_MesLN	12 DPI	TNK	MesLN	Baseline	TNK	MesLN
MRPS28	0.581612	4.50918	17.6263	0.000145208	0.00342	0.0547675	0.0399046	12 DPI_TNK_MesLN	Baseline_TNK_MesLN	12 DPI	TNK	MesLN	Baseline	TNK	MesLN
TIMM10	0.569872	4.82681	17.6441	0.000145877	0.00342987	0.0669792	0.05032	12 DPI_TNK_MesLN	Baseline_TNK_MesLN	12 DPI	TNK	MesLN	Baseline	TNK	MesLN
CDC123	0.425213	5.57461	17.6378	0.000147493	0.0034594	0.116628	0.0906011	12 DPI_TNK_MesLN	Baseline_TNK_MesLN	12 DPI	TNK	MesLN	Baseline	TNK	MesLN
TMEM167A	0.399735	5.98672	17.6325	0.000147639	0.0034594	0.156161	0.122977	12 DPI_TNK_MesLN	Baseline_TNK_MesLN	12 DPI	TNK	MesLN	Baseline	TNK	MesLN
SYNE1	-0.424152	6.57784	17.6143	0.000148182	0.0034662	0.169298	0.218346	12 DPI_TNK_MesLN	Baseline_TNK_MesLN	12 DPI	TNK	MesLN	Baseline	TNK	MesLN
ORC6	0.986953	4.2947	17.4821	0.000148517	0.00346809	0.0376835	0.0278579	12 DPI_TNK_MesLN	Baseline_TNK_MesLN	12 DPI	TNK	MesLN	Baseline	TNK	MesLN
PNP	0.917628	4.37303	17.4763	0.000150146	0.00350018	0.0398421	0.0283599	12 DPI_TNK_MesLN	Baseline_TNK_MesLN	12 DPI	TNK	MesLN	Baseline	TNK	MesLN
KNTC1	2.33071	2.44621	16.879	0.000152211	0.00353026	0.00881954	0.00250973	12 DPI_TNK_MesLN	Baseline_TNK_MesLN	12 DPI	TNK	MesLN	Baseline	TNK	MesLN
TACO1	0.557512	4.73954	17.5304	0.000151707	0.00353026	0.068151	0.0478103	12 DPI_TNK_MesLN	Baseline_TNK_MesLN	12 DPI	TNK	MesLN	Baseline	TNK	MesLN
RELL1	-0.523497	7.11865	17.5396	0.000152131	0.00353026	0.252745	0.308822	12 DPI_TNK_MesLN	Baseline_TNK_MesLN	12 DPI	TNK	MesLN	Baseline	TNK	MesLN
CCL5	1.8841	5.52493	17.4947	0.000152515	0.00353132	0.0334279	0.0204543	12 DPI_TNK_MesLN	Baseline_TNK_MesLN	12 DPI	TNK	MesLN	Baseline	TNK	MesLN
SLC9A9	-0.626417	5.68301	17.5252	0.000153588	0.00355017	0.0817812	0.0995106	12 DPI_TNK_MesLN	Baseline_TNK_MesLN	12 DPI	TNK	MesLN	Baseline	TNK	MesLN
CENPH	2.21961	1.83321	16.644	0.000154565	0.00356673	0.00696929	0.00175681	12 DPI_TNK_MesLN	Baseline_TNK_MesLN	12 DPI	TNK	MesLN	Baseline	TNK	MesLN
JAK1	-0.354816	8.60997	17.4859	0.000155043	0.00357174	0.543358	0.60635	12 DPI_TNK_MesLN	Baseline_TNK_MesLN	12 DPI	TNK	MesLN	Baseline	TNK	MesLN
HASPIN	2.15569	1.57414	16.5328	0.000155538	0.00357711	0.00505736	0.00138035	12 DPI_TNK_MesLN	Baseline_TNK_MesLN	12 DPI	TNK	MesLN	Baseline	TNK	MesLN
ADGRB3	-3.14892	0.856614	16.5902	0.000156445	0.00359194	0.000308375	0.000501945	12 DPI_TNK_MesLN	Baseline_TNK_MesLN	12 DPI	TNK	MesLN	Baseline	TNK	MesLN
ESD	0.579289	5.91617	17.4522	0.000157696	0.00361459	0.145492	0.110553	12 DPI_TNK_MesLN	Baseline_TNK_MesLN	12 DPI	TNK	MesLN	Baseline	TNK	MesLN
LOC106992303	2.77382	4.77065	17.0049	0.000158387	0.0036183	0.113667	0.0114192	12 DPI_TNK_MesLN	Baseline_TNK_MesLN	12 DPI	TNK	MesLN	Baseline	TNK	MesLN
NME1	0.655527	6.32163	17.4395	0.000158245	0.0036183	0.142593	0.128874	12 DPI_TNK_MesLN	Baseline_TNK_MesLN	12 DPI	TNK	MesLN	Baseline	TNK	MesLN
LOC114671905	1.61456	2.95766	16.8088	0.000159379	0.0036338	0.0116566	0.00527042	12 DPI_TNK_MesLN	Baseline_TNK_MesLN	12 DPI	TNK	MesLN	Baseline	TNK	MesLN
MAP2K1	-0.452179	5.45955	17.4231	0.000159596	0.0036338	0.0891205	0.111683	12 DPI_TNK_MesLN	Baseline_TNK_MesLN	12 DPI	TNK	MesLN	Baseline	TNK	MesLN
LOC106998347	0.830611	3.58793	17.097	0.000160188	0.00364122	0.0333046	0.017819	12 DPI_TNK_MesLN	Baseline_TNK_MesLN	12 DPI	TNK	MesLN	Baseline	TNK	MesLN
PARP9	0.872129	4.68634	17.3232	0.000161927	0.00366856	0.0787591	0.0421634	12 DPI_TNK_MesLN	Baseline_TNK_MesLN	12 DPI	TNK	MesLN	Baseline	TNK	MesLN
STK17B	-0.385749	8.48498	17.3681	0.000161852	0.00366856	0.501172	0.552892	12 DPI_TNK_MesLN	Baseline_TNK_MesLN	12 DPI	TNK	MesLN	Baseline	TNK	MesLN
LOC106996934	1.85917	2.09301	16.6216	0.000163286	0.00368714	0.00844949	0.0027607	12 DPI_TNK_MesLN	Baseline_TNK_MesLN	12 DPI	TNK	MesLN	Baseline	TNK	MesLN
RSBN1	-0.376099	6.15734	17.3553	0.000163049	0.00368714	0.150117	0.175053	12 DPI_TNK_MesLN	Baseline_TNK_MesLN	12 DPI	TNK	MesLN	Baseline	TNK	MesLN
LOC718775	0.669404	4.92681	17.3195	0.000164304	0.00369793	0.0697545	0.0510729	12 DPI_TNK_MesLN	Baseline_TNK_MesLN	12 DPI	TNK	MesLN	Baseline	TNK	MesLN
HIGD1A	0.619483	4.98623	17.3256	0.000164265	0.00369793	0.080486	0.0555904	12 DPI_TNK_MesLN	Baseline_TNK_MesLN	12 DPI	TNK	MesLN	Baseline	TNK	MesLN
CMC2	0.417578	5.64032	17.3074	0.000166332	0.00373742	0.110645	0.0953696	12 DPI_TNK_MesLN	Baseline_TNK_MesLN	12 DPI	TNK	MesLN	Baseline	TNK	MesLN
ANTXR2	-0.810527	5.0891	17.2943	0.00016759	0.00375952	0.0569878	0.0809386	12 DPI_TNK_MesLN	Baseline_TNK_MesLN	12 DPI	TNK	MesLN	Baseline	TNK	MesLN
SNF8	0.482609	6.149	17.264	0.000168765	0.00377967	0.149932	0.136278	12 DPI_TNK_MesLN	Baseline_TNK_MesLN	12 DPI	TNK	MesLN	Baseline	TNK	MesLN
AKAP10	-0.567696	4.93316	17.2554	0.000169962	0.00379988	0.0636487	0.0772995	12 DPI_TNK_MesLN	Baseline_TNK_MesLN	12 DPI	TNK	MesLN	Baseline	TNK	MesLN
CD5	-0.468254	7.29511	17.2313	0.000170223	0.00379988	0.264648	0.356506	12 DPI_TNK_MesLN	Baseline_TNK_MesLN	12 DPI	TNK	MesLN	Baseline	TNK	MesLN
RNF7	0.381835	6.57505	17.2212	0.000171155	0.00381448	0.211299	0.183963	12 DPI_TNK_MesLN	Baseline_TNK_MesLN	12 DPI	TNK	MesLN	Baseline	TNK	MesLN
MRPS12	0.490306	6.61613	17.2115	0.000171773	0.00382203	0.199149	0.174175	12 DPI_TNK_MesLN	Baseline_TNK_MesLN	12 DPI	TNK	MesLN	Baseline	TNK	MesLN
CUL4A	-0.408121	5.74946	17.159	0.000175502	0.00389864	0.107068	0.130255	12 DPI_TNK_MesLN	Baseline_TNK_MesLN	12 DPI	TNK	MesLN	Baseline	TNK	MesLN
CRY2	-0.883842	4.37129	17.1372	0.000176792	0.00390828	0.0349081	0.0543356	12 DPI_TNK_MesLN	Baseline_TNK_MesLN	12 DPI	TNK	MesLN	Baseline	TNK	MesLN
KAT6B	-0.596987	6.09953	17.1426	0.00017626	0.00390828	0.130319	0.150458	12 DPI_TNK_MesLN	Baseline_TNK_MesLN	12 DPI	TNK	MesLN	Baseline	TNK	MesLN
MRPS21	0.518222	6.17121	17.141	0.000176537	0.00390828	0.159183	0.130631	12 DPI_TNK_MesLN	Baseline_TNK_MesLN	12 DPI	TNK	MesLN	Baseline	TNK	MesLN
MRPL41	0.632323	6.91168	17.0869	0.000179694	0.00395328	0.226224	0.20655	12 DPI_TNK_MesLN	Baseline_TNK_MesLN	12 DPI	TNK	MesLN	Baseline	TNK	MesLN
NDUFA8	0.479841	6.33112	17.0911	0.000179682	0.00395328	0.176637	0.148701	12 DPI_TNK_MesLN	Baseline_TNK_MesLN	12 DPI	TNK	MesLN	Baseline	TNK	MesLN
ST8SIA4	-0.455855	6.236	17.0949	0.000179298	0.00395328	0.140866	0.171163	12 DPI_TNK_MesLN	Baseline_TNK_MesLN	12 DPI	TNK	MesLN	Baseline	TNK	MesLN
CHMP2A	0.41814	6.19932	17.0871	0.000180014	0.00395396	0.161589	0.133517	12 DPI_TNK_MesLN	Baseline_TNK_MesLN	12 DPI	TNK	MesLN	Baseline	TNK	MesLN
LOC114680233	-0.756789	3.8909	17.0282	0.000180557	0.00395473	0.0283705	0.0427908	12 DPI_TNK_MesLN	Baseline_TNK_MesLN	12 DPI	TNK	MesLN	Baseline	TNK	MesLN
IER3IP1	0.485746	6.19901	17.0781	0.000180627	0.00395473	0.168373	0.136906	12 DPI_TNK_MesLN	Baseline_TNK_MesLN	12 DPI	TNK	MesLN	Baseline	TNK	MesLN
DEPDC1B	1.99511	1.90968	16.2813	0.000181472	0.00396686	0.00715431	0.00225875	12 DPI_TNK_MesLN	Baseline_TNK_MesLN	12 DPI	TNK	MesLN	Baseline	TNK	MesLN
MARCH3	-0.684115	6.26578	17.0489	0.000182316	0.00397468	0.135809	0.162881	12 DPI_TNK_MesLN	Baseline_TNK_MesLN	12 DPI	TNK	MesLN	Baseline	TNK	MesLN
LAMTOR1	0.422755	6.4482	17.0487	0.00018241	0.00397468	0.197422	0.168277	12 DPI_TNK_MesLN	Baseline_TNK_MesLN	12 DPI	TNK	MesLN	Baseline	TNK	MesLN
GUK1	0.405715	6.77403	17.0295	0.000183527	0.00399265	0.223696	0.19237	12 DPI_TNK_MesLN	Baseline_TNK_MesLN	12 DPI	TNK	MesLN	Baseline	TNK	MesLN
FGD3	-0.37024	6.66648	17.0147	0.000184454	0.00400646	0.201616	0.237169	12 DPI_TNK_MesLN	Baseline_TNK_MesLN	12 DPI	TNK	MesLN	Baseline	TNK	MesLN
SLC7A10	-1.71753	2.16703	16.1432	0.000185472	0.00402217	0.0017269	0.0063998	12 DPI_TNK_MesLN	Baseline_TNK_MesLN	12 DPI	TNK	MesLN	Baseline	TNK	MesLN
LSM7	0.581941	7.63408	16.9486	0.000188853	0.00408902	0.374059	0.318986	12 DPI_TNK_MesLN	Baseline_TNK_MesLN	12 DPI	TNK	MesLN	Baseline	TNK	MesLN
MRPL51	0.541943	7.40408	16.9431	0.000189275	0.00409168	0.318799	0.291128	12 DPI_TNK_MesLN	Baseline_TNK_MesLN	12 DPI	TNK	MesLN	Baseline	TNK	MesLN
CNP	0.481648	5.41887	16.9219	0.000191523	0.00412724	0.102627	0.0809386	12 DPI_TNK_MesLN	Baseline_TNK_MesLN	12 DPI	TNK	MesLN	Baseline	TNK	MesLN
EXOSC5	0.439518	5.43864	16.9265	0.000191239	0.00412724	0.102196	0.0831974	12 DPI_TNK_MesLN	Baseline_TNK_MesLN	12 DPI	TNK	MesLN	Baseline	TNK	MesLN
LOC716070	0.854122	3.64934	16.6313	0.000192525	0.00414231	0.0249167	0.0186975	12 DPI_TNK_MesLN	Baseline_TNK_MesLN	12 DPI	TNK	MesLN	Baseline	TNK	MesLN
EIF4B	-0.412718	8.4598	16.8737	0.000194055	0.00416869	0.479647	0.609361	12 DPI_TNK_MesLN	Baseline_TNK_MesLN	12 DPI	TNK	MesLN	Baseline	TNK	MesLN
TTF2	0.922165	3.52424	16.5471	0.000194488	0.00417142	0.0234365	0.0154348	12 DPI_TNK_MesLN	Baseline_TNK_MesLN	12 DPI	TNK	MesLN	Baseline	TNK	MesLN
SSBP1	0.371912	6.03443	16.8689	0.000195155	0.00417919	0.153756	0.127745	12 DPI_TNK_MesLN	Baseline_TNK_MesLN	12 DPI	TNK	MesLN	Baseline	TNK	MesLN
MDH2	0.49793	7.17864	16.8157	0.000198436	0.0042428	0.260701	0.244071	12 DPI_TNK_MesLN	Baseline_TNK_MesLN	12 DPI	TNK	MesLN	Baseline	TNK	MesLN
LOC114674534	-0.910715	13.2773	16.789	0.000200198	0.0042738	0.962502	0.998369	12 DPI_TNK_MesLN	Baseline_TNK_MesLN	12 DPI	TNK	MesLN	Baseline	TNK	MesLN
VRK1	0.552426	5.48354	16.7837	0.000201522	0.00428869	0.0951647	0.0767976	12 DPI_TNK_MesLN	Baseline_TNK_MesLN	12 DPI	TNK	MesLN	Baseline	TNK	MesLN
MRPL57	0.506693	6.49847	16.779	0.000201458	0.00428869	0.18484	0.162505	12 DPI_TNK_MesLN	Baseline_TNK_MesLN	12 DPI	TNK	MesLN	Baseline	TNK	MesLN
PRMT5	0.66892	3.98794	16.6215	0.000202845	0.00431013	0.0366967	0.0269795	12 DPI_TNK_MesLN	Baseline_TNK_MesLN	12 DPI	TNK	MesLN	Baseline	TNK	MesLN
MRPL28	0.53893	5.69022	16.7528	0.00020388	0.00431873	0.10676	0.095495	12 DPI_TNK_MesLN	Baseline_TNK_MesLN	12 DPI	TNK	MesLN	Baseline	TNK	MesLN
MBP	-0.426754	7.99717	16.7441	0.000203584	0.00431873	0.385346	0.456143	12 DPI_TNK_MesLN	Baseline_TNK_MesLN	12 DPI	TNK	MesLN	Baseline	TNK	MesLN
LOC106993942	1.99472	1.63194	15.8509	0.000206332	0.00435718	0.00703096	0.00163132	12 DPI_TNK_MesLN	Baseline_TNK_MesLN	12 DPI	TNK	MesLN	Baseline	TNK	MesLN
DNAJC9	0.614545	5.11227	16.7144	0.000206102	0.00435718	0.0687061	0.0612373	12 DPI_TNK_MesLN	Baseline_TNK_MesLN	12 DPI	TNK	MesLN	Baseline	TNK	MesLN
KLHL11	-0.720969	3.49071	16.5751	0.000206906	0.00436256	0.0203528	0.0325009	12 DPI_TNK_MesLN	Baseline_TNK_MesLN	12 DPI	TNK	MesLN	Baseline	TNK	MesLN
S100A9	-2.11524	4.40716	16.6709	0.000207928	0.00437737	0.0156655	0.0631196	12 DPI_TNK_MesLN	Baseline_TNK_MesLN	12 DPI	TNK	MesLN	Baseline	TNK	MesLN
CRELD2	1.08898	3.74424	16.4004	0.000208735	0.00438761	0.0270137	0.0165642	12 DPI_TNK_MesLN	Baseline_TNK_MesLN	12 DPI	TNK	MesLN	Baseline	TNK	MesLN
PPIA	0.515684	10.8262	16.6693	0.000209267	0.00439203	0.909153	0.893964	12 DPI_TNK_MesLN	Baseline_TNK_MesLN	12 DPI	TNK	MesLN	Baseline	TNK	MesLN
DERA	0.509328	4.49673	16.6194	0.000210682	0.00441496	0.0513754	0.0397791	12 DPI_TNK_MesLN	Baseline_TNK_MesLN	12 DPI	TNK	MesLN	Baseline	TNK	MesLN
UCHL1	2.68015	1.89452	15.8898	0.00021148	0.00441817	0.00394721	0.00100389	12 DPI_TNK_MesLN	Baseline_TNK_MesLN	12 DPI	TNK	MesLN	Baseline	TNK	MesLN
SLA	-0.421213	5.25899	16.6615	0.000211248	0.00441817	0.0696312	0.0951186	12 DPI_TNK_MesLN	Baseline_TNK_MesLN	12 DPI	TNK	MesLN	Baseline	TNK	MesLN
LOC719811	-0.51426	10.2227	16.6359	0.000211871	0.00441957	0.834526	0.884427	12 DPI_TNK_MesLN	Baseline_TNK_MesLN	12 DPI	TNK	MesLN	Baseline	TNK	MesLN
COX20	0.645334	5.73678	16.6032	0.000215447	0.00448734	0.101579	0.0899736	12 DPI_TNK_MesLN	Baseline_TNK_MesLN	12 DPI	TNK	MesLN	Baseline	TNK	MesLN
GSDMA	-1.24943	1.47886	15.5083	0.00021943	0.00456335	0.0027137	0.00602334	12 DPI_TNK_MesLN	Baseline_TNK_MesLN	12 DPI	TNK	MesLN	Baseline	TNK	MesLN
PARG	-0.539747	4.41276	16.5305	0.000220912	0.00458719	0.0409523	0.0534571	12 DPI_TNK_MesLN	Baseline_TNK_MesLN	12 DPI	TNK	MesLN	Baseline	TNK	MesLN
NDUFC2	0.387133	7.32915	16.4956	0.000223351	0.00463082	0.316948	0.283724	12 DPI_TNK_MesLN	Baseline_TNK_MesLN	12 DPI	TNK	MesLN	Baseline	TNK	MesLN
VAT1L	-3.03674	0.410189	16.9123	0.000224745	0.00464898	6.16751e-05	0.00163132	12 DPI_TNK_MesLN	Baseline_TNK_MesLN	12 DPI	TNK	MesLN	Baseline	TNK	MesLN
CCL3	1.95788	2.93818	15.9298	0.000225069	0.00464898	0.00869619	0.00238424	12 DPI_TNK_MesLN	Baseline_TNK_MesLN	12 DPI	TNK	MesLN	Baseline	TNK	MesLN
ERO1A	0.603488	4.90461	16.4658	0.000225247	0.00464898	0.0775873	0.0515749	12 DPI_TNK_MesLN	Baseline_TNK_MesLN	12 DPI	TNK	MesLN	Baseline	TNK	MesLN
LOC107000532	1.20316	1.71592	15.6606	0.000226841	0.00466964	0.00715431	0.00288618	12 DPI_TNK_MesLN	Baseline_TNK_MesLN	12 DPI	TNK	MesLN	Baseline	TNK	MesLN
LBHD1	0.698059	4.10258	16.3421	0.00022693	0.00466964	0.0402122	0.0269795	12 DPI_TNK_MesLN	Baseline_TNK_MesLN	12 DPI	TNK	MesLN	Baseline	TNK	MesLN
PSMB10	0.487873	7.04699	16.4161	0.000230161	0.00472901	0.26804	0.222613	12 DPI_TNK_MesLN	Baseline_TNK_MesLN	12 DPI	TNK	MesLN	Baseline	TNK	MesLN
RIDA	0.60751	4.46896	16.2946	0.000236926	0.00486072	0.0524238	0.0400301	12 DPI_TNK_MesLN	Baseline_TNK_MesLN	12 DPI	TNK	MesLN	Baseline	TNK	MesLN
CHCHD8	0.754351	4.57918	16.2786	0.000238422	0.00488308	0.0518688	0.0390262	12 DPI_TNK_MesLN	Baseline_TNK_MesLN	12 DPI	TNK	MesLN	Baseline	TNK	MesLN
CERS6	-0.679214	6.11944	16.3217	0.00023873	0.00488308	0.128531	0.143807	12 DPI_TNK_MesLN	Baseline_TNK_MesLN	12 DPI	TNK	MesLN	Baseline	TNK	MesLN
SEC13	0.379223	5.93838	16.3064	0.000240472	0.00491138	0.133958	0.123353	12 DPI_TNK_MesLN	Baseline_TNK_MesLN	12 DPI	TNK	MesLN	Baseline	TNK	MesLN
EZH2	0.971339	5.11408	16.2605	0.000242785	0.00494385	0.0481682	0.0409085	12 DPI_TNK_MesLN	Baseline_TNK_MesLN	12 DPI	TNK	MesLN	Baseline	TNK	MesLN
HIST1H2AD	-0.81958	4.03473	16.2504	0.000242717	0.00494385	0.0212162	0.0470573	12 DPI_TNK_MesLN	Baseline_TNK_MesLN	12 DPI	TNK	MesLN	Baseline	TNK	MesLN
AHSA2P	0.569274	5.7139	16.2681	0.000244057	0.0049483	0.111879	0.0961225	12 DPI_TNK_MesLN	Baseline_TNK_MesLN	12 DPI	TNK	MesLN	Baseline	TNK	MesLN
LOC106992887	0.49553	5.35324	16.2702	0.000243762	0.0049483	0.0893672	0.0735349	12 DPI_TNK_MesLN	Baseline_TNK_MesLN	12 DPI	TNK	MesLN	Baseline	TNK	MesLN
CD46	-0.355668	6.71558	16.2585	0.000244088	0.0049483	0.20581	0.23993	12 DPI_TNK_MesLN	Baseline_TNK_MesLN	12 DPI	TNK	MesLN	Baseline	TNK	MesLN
LOC114677502	-0.942298	2.74139	15.8366	0.000244473	0.00494876	0.00937461	0.0173171	12 DPI_TNK_MesLN	Baseline_TNK_MesLN	12 DPI	TNK	MesLN	Baseline	TNK	MesLN
ATG3	0.344423	6.52631	16.2375	0.000246263	0.00497764	0.201061	0.181579	12 DPI_TNK_MesLN	Baseline_TNK_MesLN	12 DPI	TNK	MesLN	Baseline	TNK	MesLN
GTF2H5	0.578626	6.72939	16.2183	0.000247973	0.00500482	0.247872	0.184214	12 DPI_TNK_MesLN	Baseline_TNK_MesLN	12 DPI	TNK	MesLN	Baseline	TNK	MesLN
CDCA7	1.48061	3.99786	15.9277	0.000250095	0.00503278	0.0209079	0.013929	12 DPI_TNK_MesLN	Baseline_TNK_MesLN	12 DPI	TNK	MesLN	Baseline	TNK	MesLN
NOP16	0.461747	5.18739	16.2	0.000250052	0.00503278	0.0814111	0.0652529	12 DPI_TNK_MesLN	Baseline_TNK_MesLN	12 DPI	TNK	MesLN	Baseline	TNK	MesLN
MPDU1	0.664529	5.31919	16.1429	0.000255362	0.00513123	0.0839398	0.073284	12 DPI_TNK_MesLN	Baseline_TNK_MesLN	12 DPI	TNK	MesLN	Baseline	TNK	MesLN
LOC100429133	-0.530017	4.7746	16.1431	0.000256237	0.00514128	0.0553842	0.0708997	12 DPI_TNK_MesLN	Baseline_TNK_MesLN	12 DPI	TNK	MesLN	Baseline	TNK	MesLN
WDFY2	-0.605745	5.36283	16.1375	0.00025662	0.00514142	0.0796842	0.102146	12 DPI_TNK_MesLN	Baseline_TNK_MesLN	12 DPI	TNK	MesLN	Baseline	TNK	MesLN
BRI3BP	1.0326	3.14158	15.6706	0.000257836	0.00515824	0.0193043	0.0117957	12 DPI_TNK_MesLN	Baseline_TNK_MesLN	12 DPI	TNK	MesLN	Baseline	TNK	MesLN
EIF6	0.399132	6.57164	16.1029	0.000258966	0.00517327	0.213396	0.171414	12 DPI_TNK_MesLN	Baseline_TNK_MesLN	12 DPI	TNK	MesLN	Baseline	TNK	MesLN
ITGB3BP	0.95357	3.77393	15.8562	0.000260799	0.00520229	0.0310842	0.0188229	12 DPI_TNK_MesLN	Baseline_TNK_MesLN	12 DPI	TNK	MesLN	Baseline	TNK	MesLN
FOXM1	2.44292	1.57556	15.2653	0.000262895	0.00523647	0.00542741	0.00112938	12 DPI_TNK_MesLN	Baseline_TNK_MesLN	12 DPI	TNK	MesLN	Baseline	TNK	MesLN
SP100	0.558787	7.6365	16.0442	0.000264305	0.00524985	0.378253	0.309198	12 DPI_TNK_MesLN	Baseline_TNK_MesLN	12 DPI	TNK	MesLN	Baseline	TNK	MesLN
IDH3A	0.454513	4.46503	16.0132	0.000264334	0.00524985	0.0510053	0.0399046	12 DPI_TNK_MesLN	Baseline_TNK_MesLN	12 DPI	TNK	MesLN	Baseline	TNK	MesLN
PSMC6	0.332769	5.91425	16.0493	0.000264742	0.00525034	0.143148	0.116451	12 DPI_TNK_MesLN	Baseline_TNK_MesLN	12 DPI	TNK	MesLN	Baseline	TNK	MesLN
ZNF827	-0.6034	5.01744	16.0154	0.000268923	0.00532552	0.0622302	0.0791818	12 DPI_TNK_MesLN	Baseline_TNK_MesLN	12 DPI	TNK	MesLN	Baseline	TNK	MesLN
SSBP2	-0.61546	7.15351	15.978	0.000270969	0.00535829	0.249599	0.276446	12 DPI_TNK_MesLN	Baseline_TNK_MesLN	12 DPI	TNK	MesLN	Baseline	TNK	MesLN
TNFRSF10C	-2.43824	1.55711	14.9218	0.000273083	0.00539231	0.00141853	0.00690174	12 DPI_TNK_MesLN	Baseline_TNK_MesLN	12 DPI	TNK	MesLN	Baseline	TNK	MesLN
ABI2	-0.681883	4.2231	15.94	0.000274473	0.00541195	0.0351548	0.0508219	12 DPI_TNK_MesLN	Baseline_TNK_MesLN	12 DPI	TNK	MesLN	Baseline	TNK	MesLN
RNF149	-0.406429	7.11344	15.9347	0.000275438	0.00542316	0.244048	0.266282	12 DPI_TNK_MesLN	Baseline_TNK_MesLN	12 DPI	TNK	MesLN	Baseline	TNK	MesLN
TSEN54	-0.468174	5.89371	15.9228	0.000277451	0.00545494	0.120266	0.159619	12 DPI_TNK_MesLN	Baseline_TNK_MesLN	12 DPI	TNK	MesLN	Baseline	TNK	MesLN
GSK3B	-0.464452	6.73506	15.9081	0.000278326	0.0054643	0.196559	0.236165	12 DPI_TNK_MesLN	Baseline_TNK_MesLN	12 DPI	TNK	MesLN	Baseline	TNK	MesLN
PSMD4	0.410271	6.69252	15.892	0.000280217	0.00549353	0.218947	0.192872	12 DPI_TNK_MesLN	Baseline_TNK_MesLN	12 DPI	TNK	MesLN	Baseline	TNK	MesLN
NUDCD2	0.516457	5.74557	15.8696	0.000283341	0.00554684	0.121932	0.101895	12 DPI_TNK_MesLN	Baseline_TNK_MesLN	12 DPI	TNK	MesLN	Baseline	TNK	MesLN
LOC719392	-1.87957	1.56506	14.845	0.000286188	0.00558659	0.0022203	0.00890952	12 DPI_TNK_MesLN	Baseline_TNK_MesLN	12 DPI	TNK	MesLN	Baseline	TNK	MesLN
MRPL36	0.587175	5.44449	15.8444	0.000285926	0.00558659	0.0978167	0.0754172	12 DPI_TNK_MesLN	Baseline_TNK_MesLN	12 DPI	TNK	MesLN	Baseline	TNK	MesLN
LYAR	0.514484	6.35761	15.821	0.00028812	0.00561629	0.173307	0.148576	12 DPI_TNK_MesLN	Baseline_TNK_MesLN	12 DPI	TNK	MesLN	Baseline	TNK	MesLN
WDR34	1.02822	3.61041	15.5232	0.000289638	0.00563625	0.0252251	0.0158113	12 DPI_TNK_MesLN	Baseline_TNK_MesLN	12 DPI	TNK	MesLN	Baseline	TNK	MesLN
TBC1D5	-0.440396	7.60738	15.7954	0.000290182	0.00563625	0.312076	0.334672	12 DPI_TNK_MesLN	Baseline_TNK_MesLN	12 DPI	TNK	MesLN	Baseline	TNK	MesLN
NEDD8	0.439058	7.58257	15.7941	0.00029038	0.00563625	0.360984	0.326139	12 DPI_TNK_MesLN	Baseline_TNK_MesLN	12 DPI	TNK	MesLN	Baseline	TNK	MesLN
IRF9	0.805532	6.75577	15.7429	0.000296528	0.0057393	0.28389	0.153846	12 DPI_TNK_MesLN	Baseline_TNK_MesLN	12 DPI	TNK	MesLN	Baseline	TNK	MesLN
BAK1	0.761144	3.94209	15.5972	0.000296441	0.0057393	0.0341063	0.0249718	12 DPI_TNK_MesLN	Baseline_TNK_MesLN	12 DPI	TNK	MesLN	Baseline	TNK	MesLN
HACD4	0.865047	3.63574	15.4799	0.000298808	0.00577268	0.0265203	0.017819	12 DPI_TNK_MesLN	Baseline_TNK_MesLN	12 DPI	TNK	MesLN	Baseline	TNK	MesLN
ATP5MD	0.622731	7.1202	15.7122	0.000299686	0.00577268	0.3196	0.245451	12 DPI_TNK_MesLN	Baseline_TNK_MesLN	12 DPI	TNK	MesLN	Baseline	TNK	MesLN
PDZD11	0.605481	5.10152	15.7081	0.000300219	0.00577268	0.073455	0.0604844	12 DPI_TNK_MesLN	Baseline_TNK_MesLN	12 DPI	TNK	MesLN	Baseline	TNK	MesLN
PPM1G	0.422646	6.98736	15.7159	0.000299273	0.00577268	0.219502	0.226628	12 DPI_TNK_MesLN	Baseline_TNK_MesLN	12 DPI	TNK	MesLN	Baseline	TNK	MesLN
NUDT21	0.402856	6.54245	15.7088	0.000300361	0.00577268	0.19514	0.179571	12 DPI_TNK_MesLN	Baseline_TNK_MesLN	12 DPI	TNK	MesLN	Baseline	TNK	MesLN
TUBG1	0.836589	4.04341	15.5683	0.000301265	0.00577862	0.0322561	0.0250973	12 DPI_TNK_MesLN	Baseline_TNK_MesLN	12 DPI	TNK	MesLN	Baseline	TNK	MesLN
CCNI	-0.552895	8.87221	15.6926	0.000301591	0.00577862	0.596336	0.696323	12 DPI_TNK_MesLN	Baseline_TNK_MesLN	12 DPI	TNK	MesLN	Baseline	TNK	MesLN
TIMM23	0.400775	5.76706	15.7009	0.000301937	0.00577862	0.122055	0.0976283	12 DPI_TNK_MesLN	Baseline_TNK_MesLN	12 DPI	TNK	MesLN	Baseline	TNK	MesLN
LOC700257	2.14566	7.14729	15.6912	0.000302786	0.00578677	0.147465	0.0826954	12 DPI_TNK_MesLN	Baseline_TNK_MesLN	12 DPI	TNK	MesLN	Baseline	TNK	MesLN
UFC1	0.386812	7.11959	15.6734	0.000304057	0.00580295	0.27723	0.249969	12 DPI_TNK_MesLN	Baseline_TNK_MesLN	12 DPI	TNK	MesLN	Baseline	TNK	MesLN
IVNS1ABP	-0.48682	6.05113	15.6514	0.000307145	0.00584577	0.13291	0.159117	12 DPI_TNK_MesLN	Baseline_TNK_MesLN	12 DPI	TNK	MesLN	Baseline	TNK	MesLN
ANAPC11	0.374911	7.17519	15.6463	0.000307155	0.00584577	0.28389	0.249969	12 DPI_TNK_MesLN	Baseline_TNK_MesLN	12 DPI	TNK	MesLN	Baseline	TNK	MesLN
POLE	1.7791	3.00593	15.1428	0.000308249	0.00585844	0.0123967	0.00577237	12 DPI_TNK_MesLN	Baseline_TNK_MesLN	12 DPI	TNK	MesLN	Baseline	TNK	MesLN
LAPTM5	-0.412687	8.98598	15.6265	0.000309226	0.00586887	0.597385	0.676747	12 DPI_TNK_MesLN	Baseline_TNK_MesLN	12 DPI	TNK	MesLN	Baseline	TNK	MesLN
USP34	-0.429334	6.75571	15.6207	0.000310204	0.00587927	0.205131	0.226126	12 DPI_TNK_MesLN	Baseline_TNK_MesLN	12 DPI	TNK	MesLN	Baseline	TNK	MesLN
TRAPPC3	0.609597	6.07451	15.6105	0.000312246	0.00590979	0.152523	0.124608	12 DPI_TNK_MesLN	Baseline_TNK_MesLN	12 DPI	TNK	MesLN	Baseline	TNK	MesLN
NDUFB2	0.444326	7.87504	15.5954	0.000312974	0.00591537	0.422721	0.383486	12 DPI_TNK_MesLN	Baseline_TNK_MesLN	12 DPI	TNK	MesLN	Baseline	TNK	MesLN
LOC703057	1.87861	1.95858	14.9205	0.000317216	0.0059787	0.00881954	0.00250973	12 DPI_TNK_MesLN	Baseline_TNK_MesLN	12 DPI	TNK	MesLN	Baseline	TNK	MesLN
E2F1	1.73505	1.6389	14.8062	0.000317864	0.0059787	0.00567411	0.00150584	12 DPI_TNK_MesLN	Baseline_TNK_MesLN	12 DPI	TNK	MesLN	Baseline	TNK	MesLN
CETP	-1.65125	1.11681	14.5367	0.000318072	0.0059787	0.0014802	0.00451751	12 DPI_TNK_MesLN	Baseline_TNK_MesLN	12 DPI	TNK	MesLN	Baseline	TNK	MesLN
PCBD1	1.45789	3.19961	15.1066	0.000317536	0.0059787	0.0138152	0.0091605	12 DPI_TNK_MesLN	Baseline_TNK_MesLN	12 DPI	TNK	MesLN	Baseline	TNK	MesLN
CSMD1	-2.83426	0.283968	16.3665	0.000318858	0.00598526	0	0.00100389	12 DPI_TNK_MesLN	Baseline_TNK_MesLN	12 DPI	TNK	MesLN	Baseline	TNK	MesLN
EHBP1	-0.532702	5.48172	15.5409	0.000321042	0.00600485	0.0841865	0.102397	12 DPI_TNK_MesLN	Baseline_TNK_MesLN	12 DPI	TNK	MesLN	Baseline	TNK	MesLN
MIF	0.529113	9.25927	15.5261	0.000321217	0.00600485	0.678488	0.637219	12 DPI_TNK_MesLN	Baseline_TNK_MesLN	12 DPI	TNK	MesLN	Baseline	TNK	MesLN
RPS27L	0.441299	7.63837	15.5271	0.000321218	0.00600485	0.384668	0.331284	12 DPI_TNK_MesLN	Baseline_TNK_MesLN	12 DPI	TNK	MesLN	Baseline	TNK	MesLN
DSCC1	2.06038	2.05069	14.8908	0.000324607	0.00605319	0.00752436	0.00188229	12 DPI_TNK_MesLN	Baseline_TNK_MesLN	12 DPI	TNK	MesLN	Baseline	TNK	MesLN
PLBD1	-1.92569	2.94881	15.1386	0.000325131	0.00605319	0.00659924	0.0214582	12 DPI_TNK_MesLN	Baseline_TNK_MesLN	12 DPI	TNK	MesLN	Baseline	TNK	MesLN
MTCH2	0.443763	5.57311	15.5059	0.000325113	0.00605319	0.0985568	0.0887188	12 DPI_TNK_MesLN	Baseline_TNK_MesLN	12 DPI	TNK	MesLN	Baseline	TNK	MesLN
PADI4	-2.28989	1.55192	14.4851	0.00032973	0.00612634	0.00166523	0.00765466	12 DPI_TNK_MesLN	Baseline_TNK_MesLN	12 DPI	TNK	MesLN	Baseline	TNK	MesLN
LOC107000967	-0.605132	4.93585	15.4729	0.000329955	0.00612634	0.0543358	0.0803112	12 DPI_TNK_MesLN	Baseline_TNK_MesLN	12 DPI	TNK	MesLN	Baseline	TNK	MesLN
TANC2	-0.823936	4.12921	15.4323	0.000331956	0.00615514	0.0331195	0.0432928	12 DPI_TNK_MesLN	Baseline_TNK_MesLN	12 DPI	TNK	MesLN	Baseline	TNK	MesLN
TPT1	-0.48982	12.3984	15.4276	0.000333447	0.0061744	0.972185	0.973146	12 DPI_TNK_MesLN	Baseline_TNK_MesLN	12 DPI	TNK	MesLN	Baseline	TNK	MesLN
MRPL48	0.439689	5.08759	15.4058	0.000337084	0.00623333	0.0835698	0.0633706	12 DPI_TNK_MesLN	Baseline_TNK_MesLN	12 DPI	TNK	MesLN	Baseline	TNK	MesLN
LZTS2	-0.8081	3.23881	15.2155	0.000338303	0.00624741	0.0163439	0.0279834	12 DPI_TNK_MesLN	Baseline_TNK_MesLN	12 DPI	TNK	MesLN	Baseline	TNK	MesLN
CXCL10	2.05948	1.95668	14.7442	0.000339768	0.00626063	0.00585913	0.00150584	12 DPI_TNK_MesLN	Baseline_TNK_MesLN	12 DPI	TNK	MesLN	Baseline	TNK	MesLN
SAMHD1	0.44481	6.70524	15.3813	0.000339933	0.00626063	0.207845	0.176685	12 DPI_TNK_MesLN	Baseline_TNK_MesLN	12 DPI	TNK	MesLN	Baseline	TNK	MesLN
CD177	-2.50688	1.22891	14.3509	0.000344588	0.00628653	0.000986802	0.00589785	12 DPI_TNK_MesLN	Baseline_TNK_MesLN	12 DPI	TNK	MesLN	Baseline	TNK	MesLN
RBMS3	-1.22745	2.76527	14.9686	0.000345164	0.00628653	0.00844949	0.0141799	12 DPI_TNK_MesLN	Baseline_TNK_MesLN	12 DPI	TNK	MesLN	Baseline	TNK	MesLN
RNF44	-0.628983	4.72802	15.3595	0.000344308	0.00628653	0.0559393	0.0789309	12 DPI_TNK_MesLN	Baseline_TNK_MesLN	12 DPI	TNK	MesLN	Baseline	TNK	MesLN
GDE1	0.603654	4.31434	15.287	0.000344656	0.00628653	0.0454545	0.0346342	12 DPI_TNK_MesLN	Baseline_TNK_MesLN	12 DPI	TNK	MesLN	Baseline	TNK	MesLN
TBC1D4	-0.584053	4.35587	15.3369	0.000345673	0.00628653	0.038732	0.055214	12 DPI_TNK_MesLN	Baseline_TNK_MesLN	12 DPI	TNK	MesLN	Baseline	TNK	MesLN
TXNL4A	0.546518	5.00084	15.3594	0.000342388	0.00628653	0.0775256	0.0545865	12 DPI_TNK_MesLN	Baseline_TNK_MesLN	12 DPI	TNK	MesLN	Baseline	TNK	MesLN
KDM4C	-0.49846	6.11513	15.3415	0.000345376	0.00628653	0.133712	0.158866	12 DPI_TNK_MesLN	Baseline_TNK_MesLN	12 DPI	TNK	MesLN	Baseline	TNK	MesLN
DERL1	0.484424	5.439	15.3651	0.000342892	0.00628653	0.0984951	0.0828209	12 DPI_TNK_MesLN	Baseline_TNK_MesLN	12 DPI	TNK	MesLN	Baseline	TNK	MesLN
MRPL40	0.474978	6.3366	15.3348	0.000346358	0.00628653	0.175959	0.153344	12 DPI_TNK_MesLN	Baseline_TNK_MesLN	12 DPI	TNK	MesLN	Baseline	TNK	MesLN
OSBPL8	-0.408153	6.83717	15.3514	0.000343547	0.00628653	0.191871	0.23993	12 DPI_TNK_MesLN	Baseline_TNK_MesLN	12 DPI	TNK	MesLN	Baseline	TNK	MesLN
SARNP	0.376802	6.63016	15.3321	0.000346393	0.00628653	0.202356	0.179696	12 DPI_TNK_MesLN	Baseline_TNK_MesLN	12 DPI	TNK	MesLN	Baseline	TNK	MesLN
LRR1	0.891986	3.79087	15.1132	0.000349611	0.00631979	0.0279388	0.018321	12 DPI_TNK_MesLN	Baseline_TNK_MesLN	12 DPI	TNK	MesLN	Baseline	TNK	MesLN
CD2AP	-0.560587	4.85527	15.3259	0.00034883	0.00631979	0.0559393	0.0687665	12 DPI_TNK_MesLN	Baseline_TNK_MesLN	12 DPI	TNK	MesLN	Baseline	TNK	MesLN
NDUFB10	0.461637	7.13736	15.3089	0.000349176	0.00631979	0.280252	0.256745	12 DPI_TNK_MesLN	Baseline_TNK_MesLN	12 DPI	TNK	MesLN	Baseline	TNK	MesLN
LGALS3	1.1664	5.81133	15.3009	0.000350995	0.00633643	0.0568028	0.0529552	12 DPI_TNK_MesLN	Baseline_TNK_MesLN	12 DPI	TNK	MesLN	Baseline	TNK	MesLN
PSMG2	0.404903	6.55224	15.2867	0.000352508	0.00634701	0.194092	0.184967	12 DPI_TNK_MesLN	Baseline_TNK_MesLN	12 DPI	TNK	MesLN	Baseline	TNK	MesLN
HNRNPA2B1	0.350995	9.90765	15.2827	0.000352361	0.00634701	0.805045	0.81817	12 DPI_TNK_MesLN	Baseline_TNK_MesLN	12 DPI	TNK	MesLN	Baseline	TNK	MesLN
[truncated: 1,069 more rows]

## Sheet: 12 DPI_TNK_PeriLN
gene	logFC	logCPM	F	PValue	FDR	pct.1	pct.2	positive_contrast	negative_contrast	positive_contrast_Timepoint	positive_contrast_immune_celltype	positive_contrast_Tissue	negative_contrast_Timepoint	negative_contrast_immune_celltype	negative_contrast_Tissue
[truncated: 2,003 more rows]

[truncated: 45 more sheets: 12 DPI_TNK_Bone.marrow, 12 DPI_TNK_Spleen, 12 DPI_Bcell_PBMC, 12 DPI_Bcell_MesLN, 12 DPI_Bcell_PeriLN, 12 DPI_Bcell_Bone.marrow, 12 DPI_Bcell_Spleen, 12 DPI_Myeloid_PBMC, 12 DPI_Myeloid_MesLN, 12 DPI_Myeloid_PeriLN, 12 DPI_Myeloid_Bone.marrow, 12 DPI_Myeloid_Spleen, 4 WPI_TNK_PBMC, 4 WPI_Bcell_PBMC, 4 WPI_Myeloid_PBMC, 21 WPI_TNK_PBMC, 21 WPI_TNK_MesLN, 21 WPI_TNK_PeriLN, 21 WPI_TNK_Bone.marrow, 21 WPI_TNK_Spleen …]
