# Supplementary material for: Distinct phases of immune system programming during ART-suppressed immunodeficiency virus infection
Source: bioRxiv. 2026 May 1:2026.04.29.721702. Preprint. [Version 1] doi: 10.64898/2026.04.29.721702 (PMC13142545; doi:10.64898/2026.04.29.721702)
Supplement: Supplement 6 [file media-6.xlsx]

## Sheet: Late_Bcell-Early_Bcell
gene

## Sheet: Late_Myeloid-Early_Myeloid
gene

## Sheet: Late_TNK-Early_TNK
gene
