# Supplementary material for: Distinct phases of immune system programming during ART-suppressed immunodeficiency virus infection
Source: bioRxiv. 2026 May 1:2026.04.29.721702. Preprint. [Version 1] doi: 10.64898/2026.04.29.721702 (PMC13142545; doi:10.64898/2026.04.29.721702)
Supplement: Supplement 7 [file media-7.xlsx]

## Sheet: Table_S6A_Alamar_Raw_Data
PlateID	SampleName	SubjectID	Timepoint	Target	ProteinName	LOD	log2NormalizedCount	detected	≥ 50% Detectectability
Plate_01	A_01_A4=36497_Baseline	36497	Baseline	Activin A	Inhibin beta A chain|Inhibin beta A chain	12.835	12.8126	FALSE	TRUE
Plate_01	A_02_A6=36622_Baseline	36622	Baseline	Activin A	Inhibin beta A chain|Inhibin beta A chain	12.835	13.6344	TRUE	TRUE
Plate_01	A_03_B1=37163_Baseline	37163	Baseline	Activin A	Inhibin beta A chain|Inhibin beta A chain	12.835	15.4897	TRUE	TRUE
Plate_01	A_04_B2=38180_Baseline	38180	Baseline	Activin A	Inhibin beta A chain|Inhibin beta A chain	12.835	13.2463	TRUE	TRUE
Plate_01	A_05_B3=37166_Baseline	37166	Baseline	Activin A	Inhibin beta A chain|Inhibin beta A chain	12.835	13.1017	TRUE	TRUE
Plate_01	A_06_B4=37167_Baseline	37167	Baseline	Activin A	Inhibin beta A chain|Inhibin beta A chain	12.835	12.9823	TRUE	TRUE
Plate_01	A_07_B5=36590_Baseline	36590	Baseline	Activin A	Inhibin beta A chain|Inhibin beta A chain	12.835	13.0964	TRUE	TRUE
Plate_01	A_08_B6=37448_Baseline	37448	Baseline	Activin A	Inhibin beta A chain|Inhibin beta A chain	12.835	13.3305	TRUE	TRUE
Plate_01	A_09_C1=35112_Baseline	35112	Baseline	Activin A	Inhibin beta A chain|Inhibin beta A chain	12.835	13.3766	TRUE	TRUE
Plate_01	A_10_C2=36131_Baseline	36131	Baseline	Activin A	Inhibin beta A chain|Inhibin beta A chain	12.835	13.7067	TRUE	TRUE
Plate_01	A_11_C3=37246_Baseline	37246	Baseline	Activin A	Inhibin beta A chain|Inhibin beta A chain	12.835	13.1489	TRUE	TRUE
Plate_01	B_01_C5=36686_Baseline	36686	Baseline	Activin A	Inhibin beta A chain|Inhibin beta A chain	12.835	12.992	TRUE	TRUE
Plate_01	B_02_C6=36767_Baseline	36767	Baseline	Activin A	Inhibin beta A chain|Inhibin beta A chain	12.835	12.9972	TRUE	TRUE
Plate_01	B_03_D1=38089_Baseline	38089	Baseline	Activin A	Inhibin beta A chain|Inhibin beta A chain	12.835	13.2782	TRUE	TRUE
Plate_01	B_04_D2=38090_Baseline	38090	Baseline	Activin A	Inhibin beta A chain|Inhibin beta A chain	12.835	13.2914	TRUE	TRUE
Plate_01	B_05_D3=35547_Baseline	35547	Baseline	Activin A	Inhibin beta A chain|Inhibin beta A chain	12.835	13.1003	TRUE	TRUE
Plate_01	B_06_D5=36683_Baseline	36683	Baseline	Activin A	Inhibin beta A chain|Inhibin beta A chain	12.835	13.3628	TRUE	TRUE
Plate_01	B_07_D6=37012_Baseline	37012	Baseline	Activin A	Inhibin beta A chain|Inhibin beta A chain	12.835	13.4249	TRUE	TRUE
Plate_01	B_08_A4=36497_Acute Infection	36497	Acute Infection	Activin A	Inhibin beta A chain|Inhibin beta A chain	12.835	12.8088	FALSE	TRUE
Plate_01	B_09_A6=36622_Acute Infection	36622	Acute Infection	Activin A	Inhibin beta A chain|Inhibin beta A chain	12.835	13.5089	TRUE	TRUE
Plate_01	B_10_B1=37163_Acute Infection	37163	Acute Infection	Activin A	Inhibin beta A chain|Inhibin beta A chain	12.835	15.3485	TRUE	TRUE
Plate_01	B_11_D2=38090_Acute Infection	38090	Acute Infection	Activin A	Inhibin beta A chain|Inhibin beta A chain	12.835	13.1691	TRUE	TRUE
Plate_01	C_01_D3=35547_Acute Infection	35547	Acute Infection	Activin A	Inhibin beta A chain|Inhibin beta A chain	12.835	13.0659	TRUE	TRUE
Plate_01	C_02_D5=36683_Acute Infection	36683	Acute Infection	Activin A	Inhibin beta A chain|Inhibin beta A chain	12.835	13.7169	TRUE	TRUE
Plate_01	C_03_D6=37012_Acute Infection	37012	Acute Infection	Activin A	Inhibin beta A chain|Inhibin beta A chain	12.835	13.6602	TRUE	TRUE
Plate_01	C_04_A4=36497_Late ART	36497	Late ART	Activin A	Inhibin beta A chain|Inhibin beta A chain	12.835	12.9852	TRUE	TRUE
Plate_01	C_05_A6=36622_Late ART	36622	Late ART	Activin A	Inhibin beta A chain|Inhibin beta A chain	12.835	13.5217	TRUE	TRUE
Plate_01	C_06_B1=37163_Late ART	37163	Late ART	Activin A	Inhibin beta A chain|Inhibin beta A chain	12.835	16.8952	TRUE	TRUE
Plate_01	C_07_B2=38180_Late ART	38180	Late ART	Activin A	Inhibin beta A chain|Inhibin beta A chain	12.835	14.1302	TRUE	TRUE
Plate_01	C_08_B3=37166_Late ART	37166	Late ART	Activin A	Inhibin beta A chain|Inhibin beta A chain	12.835	13.2548	TRUE	TRUE
Plate_01	C_09_B4=37167_Late ART	37167	Late ART	Activin A	Inhibin beta A chain|Inhibin beta A chain	12.835	13.4456	TRUE	TRUE
Plate_01	C_10_B5=36590_Late ART	36590	Late ART	Activin A	Inhibin beta A chain|Inhibin beta A chain	12.835	13.2905	TRUE	TRUE
Plate_01	C_11_B6=37448_Late ART	37448	Late ART	Activin A	Inhibin beta A chain|Inhibin beta A chain	12.835	13.3126	TRUE	TRUE
Plate_01	D_01_C1=35112_Late ART	35112	Late ART	Activin A	Inhibin beta A chain|Inhibin beta A chain	12.835	13.5368	TRUE	TRUE
Plate_01	D_02_C2=36131_Late ART	36131	Late ART	Activin A	Inhibin beta A chain|Inhibin beta A chain	12.835	13.6017	TRUE	TRUE
Plate_01	D_03_C3=37246_Late ART	37246	Late ART	Activin A	Inhibin beta A chain|Inhibin beta A chain	12.835	13.1554	TRUE	TRUE
Plate_01	D_04_C5=36686_Late ART	36686	Late ART	Activin A	Inhibin beta A chain|Inhibin beta A chain	12.835	12.8672	TRUE	TRUE
Plate_01	D_05_C6=36767_Late ART	36767	Late ART	Activin A	Inhibin beta A chain|Inhibin beta A chain	12.835	13.1885	TRUE	TRUE
Plate_01	D_06_D1=38089_Late ART	38089	Late ART	Activin A	Inhibin beta A chain|Inhibin beta A chain	12.835	13.5729	TRUE	TRUE
Plate_01	D_07_D2=38090_Late ART	38090	Late ART	Activin A	Inhibin beta A chain|Inhibin beta A chain	12.835	12.8133	FALSE	TRUE
Plate_01	D_08_D3=35547_Late ART	35547	Late ART	Activin A	Inhibin beta A chain|Inhibin beta A chain	12.835	13.3305	TRUE	TRUE
Plate_01	D_09_D5=36683_Late ART	36683	Late ART	Activin A	Inhibin beta A chain|Inhibin beta A chain	12.835	14.0535	TRUE	TRUE
Plate_01	D_10_D6=37012_Late ART	37012	Late ART	Activin A	Inhibin beta A chain|Inhibin beta A chain	12.835	13.7758	TRUE	TRUE
Plate_01	A_01_A4=36497_Baseline	36497	Baseline	Activin AB	Inhibin beta A chain|Inhibin beta B chain	12.5265	12.0338	FALSE	FALSE
Plate_01	A_02_A6=36622_Baseline	36622	Baseline	Activin AB	Inhibin beta A chain|Inhibin beta B chain	12.5265	11.7107	FALSE	FALSE
Plate_01	A_03_B1=37163_Baseline	37163	Baseline	Activin AB	Inhibin beta A chain|Inhibin beta B chain	12.5265	10.6244	FALSE	FALSE
Plate_01	A_04_B2=38180_Baseline	38180	Baseline	Activin AB	Inhibin beta A chain|Inhibin beta B chain	12.5265	12.1735	FALSE	FALSE
Plate_01	A_05_B3=37166_Baseline	37166	Baseline	Activin AB	Inhibin beta A chain|Inhibin beta B chain	12.5265	12.1407	FALSE	FALSE
Plate_01	A_06_B4=37167_Baseline	37167	Baseline	Activin AB	Inhibin beta A chain|Inhibin beta B chain	12.5265	11.7236	FALSE	FALSE
Plate_01	A_07_B5=36590_Baseline	36590	Baseline	Activin AB	Inhibin beta A chain|Inhibin beta B chain	12.5265	11.9452	FALSE	FALSE
Plate_01	A_08_B6=37448_Baseline	37448	Baseline	Activin AB	Inhibin beta A chain|Inhibin beta B chain	12.5265	11.5446	FALSE	FALSE
Plate_01	A_09_C1=35112_Baseline	35112	Baseline	Activin AB	Inhibin beta A chain|Inhibin beta B chain	12.5265	11.6166	FALSE	FALSE
Plate_01	A_10_C2=36131_Baseline	36131	Baseline	Activin AB	Inhibin beta A chain|Inhibin beta B chain	12.5265	12.1149	FALSE	FALSE
Plate_01	A_11_C3=37246_Baseline	37246	Baseline	Activin AB	Inhibin beta A chain|Inhibin beta B chain	12.5265	11.0464	FALSE	FALSE
Plate_01	B_01_C5=36686_Baseline	36686	Baseline	Activin AB	Inhibin beta A chain|Inhibin beta B chain	12.5265	11.2049	FALSE	FALSE
Plate_01	B_02_C6=36767_Baseline	36767	Baseline	Activin AB	Inhibin beta A chain|Inhibin beta B chain	12.5265	11.4094	FALSE	FALSE
Plate_01	B_03_D1=38089_Baseline	38089	Baseline	Activin AB	Inhibin beta A chain|Inhibin beta B chain	12.5265	11.6614	FALSE	FALSE
Plate_01	B_04_D2=38090_Baseline	38090	Baseline	Activin AB	Inhibin beta A chain|Inhibin beta B chain	12.5265	11.8775	FALSE	FALSE
Plate_01	B_05_D3=35547_Baseline	35547	Baseline	Activin AB	Inhibin beta A chain|Inhibin beta B chain	12.5265	11.1427	FALSE	FALSE
Plate_01	B_06_D5=36683_Baseline	36683	Baseline	Activin AB	Inhibin beta A chain|Inhibin beta B chain	12.5265	12.838	TRUE	FALSE
Plate_01	B_07_D6=37012_Baseline	37012	Baseline	Activin AB	Inhibin beta A chain|Inhibin beta B chain	12.5265	12.0236	FALSE	FALSE
Plate_01	B_08_A4=36497_Acute Infection	36497	Acute Infection	Activin AB	Inhibin beta A chain|Inhibin beta B chain	12.5265	11.7741	FALSE	FALSE
Plate_01	B_09_A6=36622_Acute Infection	36622	Acute Infection	Activin AB	Inhibin beta A chain|Inhibin beta B chain	12.5265	11.9655	FALSE	FALSE
Plate_01	B_10_B1=37163_Acute Infection	37163	Acute Infection	Activin AB	Inhibin beta A chain|Inhibin beta B chain	12.5265	11.9045	FALSE	FALSE
Plate_01	B_11_D2=38090_Acute Infection	38090	Acute Infection	Activin AB	Inhibin beta A chain|Inhibin beta B chain	12.5265	11.4294	FALSE	FALSE
Plate_01	C_01_D3=35547_Acute Infection	35547	Acute Infection	Activin AB	Inhibin beta A chain|Inhibin beta B chain	12.5265	11.087	FALSE	FALSE
Plate_01	C_02_D5=36683_Acute Infection	36683	Acute Infection	Activin AB	Inhibin beta A chain|Inhibin beta B chain	12.5265	12.3802	FALSE	FALSE
Plate_01	C_03_D6=37012_Acute Infection	37012	Acute Infection	Activin AB	Inhibin beta A chain|Inhibin beta B chain	12.5265	11.1962	FALSE	FALSE
Plate_01	C_04_A4=36497_Late ART	36497	Late ART	Activin AB	Inhibin beta A chain|Inhibin beta B chain	12.5265	13.6429	TRUE	FALSE
Plate_01	C_05_A6=36622_Late ART	36622	Late ART	Activin AB	Inhibin beta A chain|Inhibin beta B chain	12.5265	11.5336	FALSE	FALSE
Plate_01	C_06_B1=37163_Late ART	37163	Late ART	Activin AB	Inhibin beta A chain|Inhibin beta B chain	12.5265	11.9521	FALSE	FALSE
Plate_01	C_07_B2=38180_Late ART	38180	Late ART	Activin AB	Inhibin beta A chain|Inhibin beta B chain	12.5265	12.34	FALSE	FALSE
Plate_01	C_08_B3=37166_Late ART	37166	Late ART	Activin AB	Inhibin beta A chain|Inhibin beta B chain	12.5265	12.2053	FALSE	FALSE
Plate_01	C_09_B4=37167_Late ART	37167	Late ART	Activin AB	Inhibin beta A chain|Inhibin beta B chain	12.5265	11.8885	FALSE	FALSE
Plate_01	C_10_B5=36590_Late ART	36590	Late ART	Activin AB	Inhibin beta A chain|Inhibin beta B chain	12.5265	11.3894	FALSE	FALSE
Plate_01	C_11_B6=37448_Late ART	37448	Late ART	Activin AB	Inhibin beta A chain|Inhibin beta B chain	12.5265	11.7586	FALSE	FALSE
Plate_01	D_01_C1=35112_Late ART	35112	Late ART	Activin AB	Inhibin beta A chain|Inhibin beta B chain	12.5265	12.0906	FALSE	FALSE
Plate_01	D_02_C2=36131_Late ART	36131	Late ART	Activin AB	Inhibin beta A chain|Inhibin beta B chain	12.5265	12.1516	FALSE	FALSE
Plate_01	D_03_C3=37246_Late ART	37246	Late ART	Activin AB	Inhibin beta A chain|Inhibin beta B chain	12.5265	11.7463	FALSE	FALSE
Plate_01	D_04_C5=36686_Late ART	36686	Late ART	Activin AB	Inhibin beta A chain|Inhibin beta B chain	12.5265	11.8638	FALSE	FALSE
Plate_01	D_05_C6=36767_Late ART	36767	Late ART	Activin AB	Inhibin beta A chain|Inhibin beta B chain	12.5265	11.1851	FALSE	FALSE
Plate_01	D_06_D1=38089_Late ART	38089	Late ART	Activin AB	Inhibin beta A chain|Inhibin beta B chain	12.5265	11.9113	FALSE	FALSE
Plate_01	D_07_D2=38090_Late ART	38090	Late ART	Activin AB	Inhibin beta A chain|Inhibin beta B chain	12.5265	12.3452	FALSE	FALSE
Plate_01	D_08_D3=35547_Late ART	35547	Late ART	Activin AB	Inhibin beta A chain|Inhibin beta B chain	12.5265	11.7504	FALSE	FALSE
Plate_01	D_09_D5=36683_Late ART	36683	Late ART	Activin AB	Inhibin beta A chain|Inhibin beta B chain	12.5265	11.9575	FALSE	FALSE
Plate_01	D_10_D6=37012_Late ART	37012	Late ART	Activin AB	Inhibin beta A chain|Inhibin beta B chain	12.5265	11.4407	FALSE	FALSE
Plate_01	A_01_A4=36497_Baseline	36497	Baseline	Activin B	Inhibin beta B chain|Inhibin beta B chain	8.46488	7.99138	FALSE	FALSE
Plate_01	A_02_A6=36622_Baseline	36622	Baseline	Activin B	Inhibin beta B chain|Inhibin beta B chain	8.46488	7.68111	FALSE	FALSE
Plate_01	A_03_B1=37163_Baseline	37163	Baseline	Activin B	Inhibin beta B chain|Inhibin beta B chain	8.46488	7.80555	FALSE	FALSE
Plate_01	A_04_B2=38180_Baseline	38180	Baseline	Activin B	Inhibin beta B chain|Inhibin beta B chain	8.46488	7.61459	FALSE	FALSE
Plate_01	A_05_B3=37166_Baseline	37166	Baseline	Activin B	Inhibin beta B chain|Inhibin beta B chain	8.46488	7.88122	FALSE	FALSE
Plate_01	A_06_B4=37167_Baseline	37167	Baseline	Activin B	Inhibin beta B chain|Inhibin beta B chain	8.46488	7.88149	FALSE	FALSE
Plate_01	A_07_B5=36590_Baseline	36590	Baseline	Activin B	Inhibin beta B chain|Inhibin beta B chain	8.46488	8.56474	TRUE	FALSE
Plate_01	A_08_B6=37448_Baseline	37448	Baseline	Activin B	Inhibin beta B chain|Inhibin beta B chain	8.46488	7.81664	FALSE	FALSE
Plate_01	A_09_C1=35112_Baseline	35112	Baseline	Activin B	Inhibin beta B chain|Inhibin beta B chain	8.46488	8.07187	FALSE	FALSE
Plate_01	A_10_C2=36131_Baseline	36131	Baseline	Activin B	Inhibin beta B chain|Inhibin beta B chain	8.46488	7.74364	FALSE	FALSE
Plate_01	A_11_C3=37246_Baseline	37246	Baseline	Activin B	Inhibin beta B chain|Inhibin beta B chain	8.46488	7.62484	FALSE	FALSE
Plate_01	B_01_C5=36686_Baseline	36686	Baseline	Activin B	Inhibin beta B chain|Inhibin beta B chain	8.46488	7.80165	FALSE	FALSE
Plate_01	B_02_C6=36767_Baseline	36767	Baseline	Activin B	Inhibin beta B chain|Inhibin beta B chain	8.46488	7.71563	FALSE	FALSE
Plate_01	B_03_D1=38089_Baseline	38089	Baseline	Activin B	Inhibin beta B chain|Inhibin beta B chain	8.46488	7.61645	FALSE	FALSE
Plate_01	B_04_D2=38090_Baseline	38090	Baseline	Activin B	Inhibin beta B chain|Inhibin beta B chain	8.46488	8.27814	FALSE	FALSE
Plate_01	B_05_D3=35547_Baseline	35547	Baseline	Activin B	Inhibin beta B chain|Inhibin beta B chain	8.46488	7.49811	FALSE	FALSE
Plate_01	B_06_D5=36683_Baseline	36683	Baseline	Activin B	Inhibin beta B chain|Inhibin beta B chain	8.46488	7.99509	FALSE	FALSE
Plate_01	B_07_D6=37012_Baseline	37012	Baseline	Activin B	Inhibin beta B chain|Inhibin beta B chain	8.46488	7.8827	FALSE	FALSE
Plate_01	B_08_A4=36497_Acute Infection	36497	Acute Infection	Activin B	Inhibin beta B chain|Inhibin beta B chain	8.46488	7.36158	FALSE	FALSE
Plate_01	B_09_A6=36622_Acute Infection	36622	Acute Infection	Activin B	Inhibin beta B chain|Inhibin beta B chain	8.46488	7.70185	FALSE	FALSE
Plate_01	B_10_B1=37163_Acute Infection	37163	Acute Infection	Activin B	Inhibin beta B chain|Inhibin beta B chain	8.46488	7.65189	FALSE	FALSE
Plate_01	B_11_D2=38090_Acute Infection	38090	Acute Infection	Activin B	Inhibin beta B chain|Inhibin beta B chain	8.46488	7.56687	FALSE	FALSE
Plate_01	C_01_D3=35547_Acute Infection	35547	Acute Infection	Activin B	Inhibin beta B chain|Inhibin beta B chain	8.46488	7.7025	FALSE	FALSE
Plate_01	C_02_D5=36683_Acute Infection	36683	Acute Infection	Activin B	Inhibin beta B chain|Inhibin beta B chain	8.46488	7.90177	FALSE	FALSE
Plate_01	C_03_D6=37012_Acute Infection	37012	Acute Infection	Activin B	Inhibin beta B chain|Inhibin beta B chain	8.46488	7.99915	FALSE	FALSE
Plate_01	C_04_A4=36497_Late ART	36497	Late ART	Activin B	Inhibin beta B chain|Inhibin beta B chain	8.46488	8.02956	FALSE	FALSE
Plate_01	C_05_A6=36622_Late ART	36622	Late ART	Activin B	Inhibin beta B chain|Inhibin beta B chain	8.46488	7.96319	FALSE	FALSE
Plate_01	C_06_B1=37163_Late ART	37163	Late ART	Activin B	Inhibin beta B chain|Inhibin beta B chain	8.46488	7.73561	FALSE	FALSE
Plate_01	C_07_B2=38180_Late ART	38180	Late ART	Activin B	Inhibin beta B chain|Inhibin beta B chain	8.46488	7.71648	FALSE	FALSE
Plate_01	C_08_B3=37166_Late ART	37166	Late ART	Activin B	Inhibin beta B chain|Inhibin beta B chain	8.46488	7.90721	FALSE	FALSE
Plate_01	C_09_B4=37167_Late ART	37167	Late ART	Activin B	Inhibin beta B chain|Inhibin beta B chain	8.46488	7.92272	FALSE	FALSE
Plate_01	C_10_B5=36590_Late ART	36590	Late ART	Activin B	Inhibin beta B chain|Inhibin beta B chain	8.46488	7.66015	FALSE	FALSE
Plate_01	C_11_B6=37448_Late ART	37448	Late ART	Activin B	Inhibin beta B chain|Inhibin beta B chain	8.46488	7.722	FALSE	FALSE
Plate_01	D_01_C1=35112_Late ART	35112	Late ART	Activin B	Inhibin beta B chain|Inhibin beta B chain	8.46488	8.32421	FALSE	FALSE
Plate_01	D_02_C2=36131_Late ART	36131	Late ART	Activin B	Inhibin beta B chain|Inhibin beta B chain	8.46488	8.07459	FALSE	FALSE
Plate_01	D_03_C3=37246_Late ART	37246	Late ART	Activin B	Inhibin beta B chain|Inhibin beta B chain	8.46488	7.745	FALSE	FALSE
Plate_01	D_04_C5=36686_Late ART	36686	Late ART	Activin B	Inhibin beta B chain|Inhibin beta B chain	8.46488	7.99094	FALSE	FALSE
Plate_01	D_05_C6=36767_Late ART	36767	Late ART	Activin B	Inhibin beta B chain|Inhibin beta B chain	8.46488	7.83145	FALSE	FALSE
Plate_01	D_06_D1=38089_Late ART	38089	Late ART	Activin B	Inhibin beta B chain|Inhibin beta B chain	8.46488	7.81131	FALSE	FALSE
Plate_01	D_07_D2=38090_Late ART	38090	Late ART	Activin B	Inhibin beta B chain|Inhibin beta B chain	8.46488	7.78347	FALSE	FALSE
Plate_01	D_08_D3=35547_Late ART	35547	Late ART	Activin B	Inhibin beta B chain|Inhibin beta B chain	8.46488	8.0867	FALSE	FALSE
Plate_01	D_09_D5=36683_Late ART	36683	Late ART	Activin B	Inhibin beta B chain|Inhibin beta B chain	8.46488	7.60713	FALSE	FALSE
Plate_01	D_10_D6=37012_Late ART	37012	Late ART	Activin B	Inhibin beta B chain|Inhibin beta B chain	8.46488	7.47825	FALSE	FALSE
Plate_01	A_01_A4=36497_Baseline	36497	Baseline	AGER	Advanced glycosylation end product-specific receptor	0	8.99661	TRUE	TRUE
Plate_01	A_02_A6=36622_Baseline	36622	Baseline	AGER	Advanced glycosylation end product-specific receptor	0	9.56236	TRUE	TRUE
Plate_01	A_03_B1=37163_Baseline	37163	Baseline	AGER	Advanced glycosylation end product-specific receptor	0	9.06573	TRUE	TRUE
Plate_01	A_04_B2=38180_Baseline	38180	Baseline	AGER	Advanced glycosylation end product-specific receptor	0	8.60953	TRUE	TRUE
Plate_01	A_05_B3=37166_Baseline	37166	Baseline	AGER	Advanced glycosylation end product-specific receptor	0	9.90107	TRUE	TRUE
Plate_01	A_06_B4=37167_Baseline	37167	Baseline	AGER	Advanced glycosylation end product-specific receptor	0	7.8128	TRUE	TRUE
Plate_01	A_07_B5=36590_Baseline	36590	Baseline	AGER	Advanced glycosylation end product-specific receptor	0	10.2021	TRUE	TRUE
Plate_01	A_08_B6=37448_Baseline	37448	Baseline	AGER	Advanced glycosylation end product-specific receptor	0	9.01782	TRUE	TRUE
Plate_01	A_09_C1=35112_Baseline	35112	Baseline	AGER	Advanced glycosylation end product-specific receptor	0	8.84607	TRUE	TRUE
Plate_01	A_10_C2=36131_Baseline	36131	Baseline	AGER	Advanced glycosylation end product-specific receptor	0	9.16588	TRUE	TRUE
Plate_01	A_11_C3=37246_Baseline	37246	Baseline	AGER	Advanced glycosylation end product-specific receptor	0	8.73059	TRUE	TRUE
Plate_01	B_01_C5=36686_Baseline	36686	Baseline	AGER	Advanced glycosylation end product-specific receptor	0	8.88355	TRUE	TRUE
Plate_01	B_02_C6=36767_Baseline	36767	Baseline	AGER	Advanced glycosylation end product-specific receptor	0	9.08156	TRUE	TRUE
Plate_01	B_03_D1=38089_Baseline	38089	Baseline	AGER	Advanced glycosylation end product-specific receptor	0	8.87237	TRUE	TRUE
Plate_01	B_04_D2=38090_Baseline	38090	Baseline	AGER	Advanced glycosylation end product-specific receptor	0	10.5796	TRUE	TRUE
Plate_01	B_05_D3=35547_Baseline	35547	Baseline	AGER	Advanced glycosylation end product-specific receptor	0	8.08687	TRUE	TRUE
Plate_01	B_06_D5=36683_Baseline	36683	Baseline	AGER	Advanced glycosylation end product-specific receptor	0	8.32865	TRUE	TRUE
Plate_01	B_07_D6=37012_Baseline	37012	Baseline	AGER	Advanced glycosylation end product-specific receptor	0	9.06509	TRUE	TRUE
Plate_01	B_08_A4=36497_Acute Infection	36497	Acute Infection	AGER	Advanced glycosylation end product-specific receptor	0	8.32556	TRUE	TRUE
Plate_01	B_09_A6=36622_Acute Infection	36622	Acute Infection	AGER	Advanced glycosylation end product-specific receptor	0	9.70203	TRUE	TRUE
Plate_01	B_10_B1=37163_Acute Infection	37163	Acute Infection	AGER	Advanced glycosylation end product-specific receptor	0	8.78422	TRUE	TRUE
Plate_01	B_11_D2=38090_Acute Infection	38090	Acute Infection	AGER	Advanced glycosylation end product-specific receptor	0	10.007	TRUE	TRUE
Plate_01	C_01_D3=35547_Acute Infection	35547	Acute Infection	AGER	Advanced glycosylation end product-specific receptor	0	7.99807	TRUE	TRUE
Plate_01	C_02_D5=36683_Acute Infection	36683	Acute Infection	AGER	Advanced glycosylation end product-specific receptor	0	8.66604	TRUE	TRUE
Plate_01	C_03_D6=37012_Acute Infection	37012	Acute Infection	AGER	Advanced glycosylation end product-specific receptor	0	9.353	TRUE	TRUE
Plate_01	C_04_A4=36497_Late ART	36497	Late ART	AGER	Advanced glycosylation end product-specific receptor	0	8.96744	TRUE	TRUE
Plate_01	C_05_A6=36622_Late ART	36622	Late ART	AGER	Advanced glycosylation end product-specific receptor	0	8.9897	TRUE	TRUE
Plate_01	C_06_B1=37163_Late ART	37163	Late ART	AGER	Advanced glycosylation end product-specific receptor	0	8.06881	TRUE	TRUE
Plate_01	C_07_B2=38180_Late ART	38180	Late ART	AGER	Advanced glycosylation end product-specific receptor	0	8.29737	TRUE	TRUE
Plate_01	C_08_B3=37166_Late ART	37166	Late ART	AGER	Advanced glycosylation end product-specific receptor	0	9.87619	TRUE	TRUE
Plate_01	C_09_B4=37167_Late ART	37167	Late ART	AGER	Advanced glycosylation end product-specific receptor	0	8.20071	TRUE	TRUE
Plate_01	C_10_B5=36590_Late ART	36590	Late ART	AGER	Advanced glycosylation end product-specific receptor	0	10.0479	TRUE	TRUE
Plate_01	C_11_B6=37448_Late ART	37448	Late ART	AGER	Advanced glycosylation end product-specific receptor	0	8.37199	TRUE	TRUE
Plate_01	D_01_C1=35112_Late ART	35112	Late ART	AGER	Advanced glycosylation end product-specific receptor	0	7.69018	TRUE	TRUE
Plate_01	D_02_C2=36131_Late ART	36131	Late ART	AGER	Advanced glycosylation end product-specific receptor	0	9.077	TRUE	TRUE
Plate_01	D_03_C3=37246_Late ART	37246	Late ART	AGER	Advanced glycosylation end product-specific receptor	0	8.69252	TRUE	TRUE
Plate_01	D_04_C5=36686_Late ART	36686	Late ART	AGER	Advanced glycosylation end product-specific receptor	0	8.80845	TRUE	TRUE
Plate_01	D_05_C6=36767_Late ART	36767	Late ART	AGER	Advanced glycosylation end product-specific receptor	0	9.94948	TRUE	TRUE
Plate_01	D_06_D1=38089_Late ART	38089	Late ART	AGER	Advanced glycosylation end product-specific receptor	0	8.77338	TRUE	TRUE
Plate_01	D_07_D2=38090_Late ART	38090	Late ART	AGER	Advanced glycosylation end product-specific receptor	0	9.72549	TRUE	TRUE
Plate_01	D_08_D3=35547_Late ART	35547	Late ART	AGER	Advanced glycosylation end product-specific receptor	0	8.73165	TRUE	TRUE
Plate_01	D_09_D5=36683_Late ART	36683	Late ART	AGER	Advanced glycosylation end product-specific receptor	0	9.01714	TRUE	TRUE
Plate_01	D_10_D6=37012_Late ART	37012	Late ART	AGER	Advanced glycosylation end product-specific receptor	0	9.68516	TRUE	TRUE
Plate_01	A_01_A4=36497_Baseline	36497	Baseline	AGRP	Agouti-related protein	6.17782	12.0481	TRUE	TRUE
Plate_01	A_02_A6=36622_Baseline	36622	Baseline	AGRP	Agouti-related protein	6.17782	13.506	TRUE	TRUE
Plate_01	A_03_B1=37163_Baseline	37163	Baseline	AGRP	Agouti-related protein	6.17782	13.3244	TRUE	TRUE
Plate_01	A_04_B2=38180_Baseline	38180	Baseline	AGRP	Agouti-related protein	6.17782	13.9861	TRUE	TRUE
Plate_01	A_05_B3=37166_Baseline	37166	Baseline	AGRP	Agouti-related protein	6.17782	13.0465	TRUE	TRUE
Plate_01	A_06_B4=37167_Baseline	37167	Baseline	AGRP	Agouti-related protein	6.17782	13.2834	TRUE	TRUE
Plate_01	A_07_B5=36590_Baseline	36590	Baseline	AGRP	Agouti-related protein	6.17782	13.2073	TRUE	TRUE
Plate_01	A_08_B6=37448_Baseline	37448	Baseline	AGRP	Agouti-related protein	6.17782	13.2785	TRUE	TRUE
Plate_01	A_09_C1=35112_Baseline	35112	Baseline	AGRP	Agouti-related protein	6.17782	12.9986	TRUE	TRUE
Plate_01	A_10_C2=36131_Baseline	36131	Baseline	AGRP	Agouti-related protein	6.17782	13.2936	TRUE	TRUE
Plate_01	A_11_C3=37246_Baseline	37246	Baseline	AGRP	Agouti-related protein	6.17782	13.1295	TRUE	TRUE
Plate_01	B_01_C5=36686_Baseline	36686	Baseline	AGRP	Agouti-related protein	6.17782	13.0523	TRUE	TRUE
Plate_01	B_02_C6=36767_Baseline	36767	Baseline	AGRP	Agouti-related protein	6.17782	13.2101	TRUE	TRUE
Plate_01	B_03_D1=38089_Baseline	38089	Baseline	AGRP	Agouti-related protein	6.17782	13.399	TRUE	TRUE
Plate_01	B_04_D2=38090_Baseline	38090	Baseline	AGRP	Agouti-related protein	6.17782	13.6815	TRUE	TRUE
Plate_01	B_05_D3=35547_Baseline	35547	Baseline	AGRP	Agouti-related protein	6.17782	13.3449	TRUE	TRUE
Plate_01	B_06_D5=36683_Baseline	36683	Baseline	AGRP	Agouti-related protein	6.17782	12.5941	TRUE	TRUE
Plate_01	B_07_D6=37012_Baseline	37012	Baseline	AGRP	Agouti-related protein	6.17782	13.4841	TRUE	TRUE
Plate_01	B_08_A4=36497_Acute Infection	36497	Acute Infection	AGRP	Agouti-related protein	6.17782	11.9215	TRUE	TRUE
Plate_01	B_09_A6=36622_Acute Infection	36622	Acute Infection	AGRP	Agouti-related protein	6.17782	12.6709	TRUE	TRUE
Plate_01	B_10_B1=37163_Acute Infection	37163	Acute Infection	AGRP	Agouti-related protein	6.17782	12.5233	TRUE	TRUE
Plate_01	B_11_D2=38090_Acute Infection	38090	Acute Infection	AGRP	Agouti-related protein	6.17782	13.3484	TRUE	TRUE
Plate_01	C_01_D3=35547_Acute Infection	35547	Acute Infection	AGRP	Agouti-related protein	6.17782	12.4476	TRUE	TRUE
Plate_01	C_02_D5=36683_Acute Infection	36683	Acute Infection	AGRP	Agouti-related protein	6.17782	13.0356	TRUE	TRUE
Plate_01	C_03_D6=37012_Acute Infection	37012	Acute Infection	AGRP	Agouti-related protein	6.17782	13.0643	TRUE	TRUE
Plate_01	C_04_A4=36497_Late ART	36497	Late ART	AGRP	Agouti-related protein	6.17782	12.014	TRUE	TRUE
Plate_01	C_05_A6=36622_Late ART	36622	Late ART	AGRP	Agouti-related protein	6.17782	13.5564	TRUE	TRUE
Plate_01	C_06_B1=37163_Late ART	37163	Late ART	AGRP	Agouti-related protein	6.17782	13.005	TRUE	TRUE
Plate_01	C_07_B2=38180_Late ART	38180	Late ART	AGRP	Agouti-related protein	6.17782	13.5169	TRUE	TRUE
Plate_01	C_08_B3=37166_Late ART	37166	Late ART	AGRP	Agouti-related protein	6.17782	13.4174	TRUE	TRUE
Plate_01	C_09_B4=37167_Late ART	37167	Late ART	AGRP	Agouti-related protein	6.17782	13.4413	TRUE	TRUE
Plate_01	C_10_B5=36590_Late ART	36590	Late ART	AGRP	Agouti-related protein	6.17782	13.358	TRUE	TRUE
Plate_01	C_11_B6=37448_Late ART	37448	Late ART	AGRP	Agouti-related protein	6.17782	13.0329	TRUE	TRUE
Plate_01	D_01_C1=35112_Late ART	35112	Late ART	AGRP	Agouti-related protein	6.17782	12.9393	TRUE	TRUE
Plate_01	D_02_C2=36131_Late ART	36131	Late ART	AGRP	Agouti-related protein	6.17782	13.7093	TRUE	TRUE
Plate_01	D_03_C3=37246_Late ART	37246	Late ART	AGRP	Agouti-related protein	6.17782	13.5698	TRUE	TRUE
Plate_01	D_04_C5=36686_Late ART	36686	Late ART	AGRP	Agouti-related protein	6.17782	13.3591	TRUE	TRUE
Plate_01	D_05_C6=36767_Late ART	36767	Late ART	AGRP	Agouti-related protein	6.17782	13.3916	TRUE	TRUE
Plate_01	D_06_D1=38089_Late ART	38089	Late ART	AGRP	Agouti-related protein	6.17782	14.0296	TRUE	TRUE
Plate_01	D_07_D2=38090_Late ART	38090	Late ART	AGRP	Agouti-related protein	6.17782	13.3764	TRUE	TRUE
Plate_01	D_08_D3=35547_Late ART	35547	Late ART	AGRP	Agouti-related protein	6.17782	13.0877	TRUE	TRUE
Plate_01	D_09_D5=36683_Late ART	36683	Late ART	AGRP	Agouti-related protein	6.17782	13.2967	TRUE	TRUE
Plate_01	D_10_D6=37012_Late ART	37012	Late ART	AGRP	Agouti-related protein	6.17782	13.794	TRUE	TRUE
Plate_01	A_01_A4=36497_Baseline	36497	Baseline	ANGPT1	Angiopoietin-1	7.5501	12.8949	TRUE	TRUE
Plate_01	A_02_A6=36622_Baseline	36622	Baseline	ANGPT1	Angiopoietin-1	7.5501	13.3962	TRUE	TRUE
Plate_01	A_03_B1=37163_Baseline	37163	Baseline	ANGPT1	Angiopoietin-1	7.5501	12.3877	TRUE	TRUE
Plate_01	A_04_B2=38180_Baseline	38180	Baseline	ANGPT1	Angiopoietin-1	7.5501	11.9634	TRUE	TRUE
Plate_01	A_05_B3=37166_Baseline	37166	Baseline	ANGPT1	Angiopoietin-1	7.5501	13.1741	TRUE	TRUE
Plate_01	A_06_B4=37167_Baseline	37167	Baseline	ANGPT1	Angiopoietin-1	7.5501	11.9105	TRUE	TRUE
Plate_01	A_07_B5=36590_Baseline	36590	Baseline	ANGPT1	Angiopoietin-1	7.5501	12.0692	TRUE	TRUE
Plate_01	A_08_B6=37448_Baseline	37448	Baseline	ANGPT1	Angiopoietin-1	7.5501	12.8343	TRUE	TRUE
Plate_01	A_09_C1=35112_Baseline	35112	Baseline	ANGPT1	Angiopoietin-1	7.5501	13.641	TRUE	TRUE
Plate_01	A_10_C2=36131_Baseline	36131	Baseline	ANGPT1	Angiopoietin-1	7.5501	15.056	TRUE	TRUE
Plate_01	A_11_C3=37246_Baseline	37246	Baseline	ANGPT1	Angiopoietin-1	7.5501	12.1843	TRUE	TRUE
Plate_01	B_01_C5=36686_Baseline	36686	Baseline	ANGPT1	Angiopoietin-1	7.5501	13.7736	TRUE	TRUE
Plate_01	B_02_C6=36767_Baseline	36767	Baseline	ANGPT1	Angiopoietin-1	7.5501	12.987	TRUE	TRUE
Plate_01	B_03_D1=38089_Baseline	38089	Baseline	ANGPT1	Angiopoietin-1	7.5501	14.6804	TRUE	TRUE
Plate_01	B_04_D2=38090_Baseline	38090	Baseline	ANGPT1	Angiopoietin-1	7.5501	13.9388	TRUE	TRUE
Plate_01	B_05_D3=35547_Baseline	35547	Baseline	ANGPT1	Angiopoietin-1	7.5501	14.1656	TRUE	TRUE
Plate_01	B_06_D5=36683_Baseline	36683	Baseline	ANGPT1	Angiopoietin-1	7.5501	14.2649	TRUE	TRUE
Plate_01	B_07_D6=37012_Baseline	37012	Baseline	ANGPT1	Angiopoietin-1	7.5501	13.5499	TRUE	TRUE
Plate_01	B_08_A4=36497_Acute Infection	36497	Acute Infection	ANGPT1	Angiopoietin-1	7.5501	13.2206	TRUE	TRUE
Plate_01	B_09_A6=36622_Acute Infection	36622	Acute Infection	ANGPT1	Angiopoietin-1	7.5501	12.7467	TRUE	TRUE
Plate_01	B_10_B1=37163_Acute Infection	37163	Acute Infection	ANGPT1	Angiopoietin-1	7.5501	13.5002	TRUE	TRUE
Plate_01	B_11_D2=38090_Acute Infection	38090	Acute Infection	ANGPT1	Angiopoietin-1	7.5501	13.8898	TRUE	TRUE
Plate_01	C_01_D3=35547_Acute Infection	35547	Acute Infection	ANGPT1	Angiopoietin-1	7.5501	13.5967	TRUE	TRUE
Plate_01	C_02_D5=36683_Acute Infection	36683	Acute Infection	ANGPT1	Angiopoietin-1	7.5501	13.1025	TRUE	TRUE
Plate_01	C_03_D6=37012_Acute Infection	37012	Acute Infection	ANGPT1	Angiopoietin-1	7.5501	13.465	TRUE	TRUE
Plate_01	C_04_A4=36497_Late ART	36497	Late ART	ANGPT1	Angiopoietin-1	7.5501	14.536	TRUE	TRUE
Plate_01	C_05_A6=36622_Late ART	36622	Late ART	ANGPT1	Angiopoietin-1	7.5501	13.8107	TRUE	TRUE
Plate_01	C_06_B1=37163_Late ART	37163	Late ART	ANGPT1	Angiopoietin-1	7.5501	13.8045	TRUE	TRUE
Plate_01	C_07_B2=38180_Late ART	38180	Late ART	ANGPT1	Angiopoietin-1	7.5501	11.7926	TRUE	TRUE
Plate_01	C_08_B3=37166_Late ART	37166	Late ART	ANGPT1	Angiopoietin-1	7.5501	10.63	TRUE	TRUE
Plate_01	C_09_B4=37167_Late ART	37167	Late ART	ANGPT1	Angiopoietin-1	7.5501	11.3932	TRUE	TRUE
Plate_01	C_10_B5=36590_Late ART	36590	Late ART	ANGPT1	Angiopoietin-1	7.5501	13.4093	TRUE	TRUE
Plate_01	C_11_B6=37448_Late ART	37448	Late ART	ANGPT1	Angiopoietin-1	7.5501	12.5622	TRUE	TRUE
Plate_01	D_01_C1=35112_Late ART	35112	Late ART	ANGPT1	Angiopoietin-1	7.5501	14.2863	TRUE	TRUE
Plate_01	D_02_C2=36131_Late ART	36131	Late ART	ANGPT1	Angiopoietin-1	7.5501	17.9475	TRUE	TRUE
Plate_01	D_03_C3=37246_Late ART	37246	Late ART	ANGPT1	Angiopoietin-1	7.5501	11.7944	TRUE	TRUE
Plate_01	D_04_C5=36686_Late ART	36686	Late ART	ANGPT1	Angiopoietin-1	7.5501	12.7752	TRUE	TRUE
Plate_01	D_05_C6=36767_Late ART	36767	Late ART	ANGPT1	Angiopoietin-1	7.5501	14.9473	TRUE	TRUE
Plate_01	D_06_D1=38089_Late ART	38089	Late ART	ANGPT1	Angiopoietin-1	7.5501	14.8612	TRUE	TRUE
Plate_01	D_07_D2=38090_Late ART	38090	Late ART	ANGPT1	Angiopoietin-1	7.5501	12.2196	TRUE	TRUE
Plate_01	D_08_D3=35547_Late ART	35547	Late ART	ANGPT1	Angiopoietin-1	7.5501	16.702	TRUE	TRUE
Plate_01	D_09_D5=36683_Late ART	36683	Late ART	ANGPT1	Angiopoietin-1	7.5501	14.8103	TRUE	TRUE
Plate_01	D_10_D6=37012_Late ART	37012	Late ART	ANGPT1	Angiopoietin-1	7.5501	11.8032	TRUE	TRUE
Plate_01	A_01_A4=36497_Baseline	36497	Baseline	ANXA1	Annexin A1	11.4369	11.441	TRUE	FALSE
Plate_01	A_02_A6=36622_Baseline	36622	Baseline	ANXA1	Annexin A1	11.4369	11.3577	FALSE	FALSE
Plate_01	A_03_B1=37163_Baseline	37163	Baseline	ANXA1	Annexin A1	11.4369	11.5542	TRUE	FALSE
Plate_01	A_04_B2=38180_Baseline	38180	Baseline	ANXA1	Annexin A1	11.4369	11.0963	FALSE	FALSE
Plate_01	A_05_B3=37166_Baseline	37166	Baseline	ANXA1	Annexin A1	11.4369	11.5597	TRUE	FALSE
Plate_01	A_06_B4=37167_Baseline	37167	Baseline	ANXA1	Annexin A1	11.4369	11.003	FALSE	FALSE
Plate_01	A_07_B5=36590_Baseline	36590	Baseline	ANXA1	Annexin A1	11.4369	10.5513	FALSE	FALSE
Plate_01	A_08_B6=37448_Baseline	37448	Baseline	ANXA1	Annexin A1	11.4369	11.1156	FALSE	FALSE
Plate_01	A_09_C1=35112_Baseline	35112	Baseline	ANXA1	Annexin A1	11.4369	11.3927	FALSE	FALSE
Plate_01	A_10_C2=36131_Baseline	36131	Baseline	ANXA1	Annexin A1	11.4369	11.3072	FALSE	FALSE
Plate_01	A_11_C3=37246_Baseline	37246	Baseline	ANXA1	Annexin A1	11.4369	11.274	FALSE	FALSE
Plate_01	B_01_C5=36686_Baseline	36686	Baseline	ANXA1	Annexin A1	11.4369	11.0713	FALSE	FALSE
Plate_01	B_02_C6=36767_Baseline	36767	Baseline	ANXA1	Annexin A1	11.4369	11.5663	TRUE	FALSE
Plate_01	B_03_D1=38089_Baseline	38089	Baseline	ANXA1	Annexin A1	11.4369	11.6142	TRUE	FALSE
Plate_01	B_04_D2=38090_Baseline	38090	Baseline	ANXA1	Annexin A1	11.4369	11.3668	FALSE	FALSE
Plate_01	B_05_D3=35547_Baseline	35547	Baseline	ANXA1	Annexin A1	11.4369	11.3403	FALSE	FALSE
Plate_01	B_06_D5=36683_Baseline	36683	Baseline	ANXA1	Annexin A1	11.4369	11.0381	FALSE	FALSE
Plate_01	B_07_D6=37012_Baseline	37012	Baseline	ANXA1	Annexin A1	11.4369	11.2783	FALSE	FALSE
Plate_01	B_08_A4=36497_Acute Infection	36497	Acute Infection	ANXA1	Annexin A1	11.4369	12.2604	TRUE	FALSE
Plate_01	B_09_A6=36622_Acute Infection	36622	Acute Infection	ANXA1	Annexin A1	11.4369	11.4184	FALSE	FALSE
Plate_01	B_10_B1=37163_Acute Infection	37163	Acute Infection	ANXA1	Annexin A1	11.4369	11.3078	FALSE	FALSE
Plate_01	B_11_D2=38090_Acute Infection	38090	Acute Infection	ANXA1	Annexin A1	11.4369	10.9965	FALSE	FALSE
Plate_01	C_01_D3=35547_Acute Infection	35547	Acute Infection	ANXA1	Annexin A1	11.4369	12.165	TRUE	FALSE
Plate_01	C_02_D5=36683_Acute Infection	36683	Acute Infection	ANXA1	Annexin A1	11.4369	10.9743	FALSE	FALSE
Plate_01	C_03_D6=37012_Acute Infection	37012	Acute Infection	ANXA1	Annexin A1	11.4369	11.0949	FALSE	FALSE
Plate_01	C_04_A4=36497_Late ART	36497	Late ART	ANXA1	Annexin A1	11.4369	11.5781	TRUE	FALSE
Plate_01	C_05_A6=36622_Late ART	36622	Late ART	ANXA1	Annexin A1	11.4369	11.5469	TRUE	FALSE
Plate_01	C_06_B1=37163_Late ART	37163	Late ART	ANXA1	Annexin A1	11.4369	11.3367	FALSE	FALSE
Plate_01	C_07_B2=38180_Late ART	38180	Late ART	ANXA1	Annexin A1	11.4369	11.8254	TRUE	FALSE
Plate_01	C_08_B3=37166_Late ART	37166	Late ART	ANXA1	Annexin A1	11.4369	11.4894	TRUE	FALSE
Plate_01	C_09_B4=37167_Late ART	37167	Late ART	ANXA1	Annexin A1	11.4369	11.3725	FALSE	FALSE
Plate_01	C_10_B5=36590_Late ART	36590	Late ART	ANXA1	Annexin A1	11.4369	12.0123	TRUE	FALSE
Plate_01	C_11_B6=37448_Late ART	37448	Late ART	ANXA1	Annexin A1	11.4369	11.6259	TRUE	FALSE
Plate_01	D_01_C1=35112_Late ART	35112	Late ART	ANXA1	Annexin A1	11.4369	12.0894	TRUE	FALSE
Plate_01	D_02_C2=36131_Late ART	36131	Late ART	ANXA1	Annexin A1	11.4369	11.3946	FALSE	FALSE
Plate_01	D_03_C3=37246_Late ART	37246	Late ART	ANXA1	Annexin A1	11.4369	11.4215	FALSE	FALSE
Plate_01	D_04_C5=36686_Late ART	36686	Late ART	ANXA1	Annexin A1	11.4369	10.5893	FALSE	FALSE
Plate_01	D_05_C6=36767_Late ART	36767	Late ART	ANXA1	Annexin A1	11.4369	11.9415	TRUE	FALSE
Plate_01	D_06_D1=38089_Late ART	38089	Late ART	ANXA1	Annexin A1	11.4369	11.2966	FALSE	FALSE
Plate_01	D_07_D2=38090_Late ART	38090	Late ART	ANXA1	Annexin A1	11.4369	11.0803	FALSE	FALSE
Plate_01	D_08_D3=35547_Late ART	35547	Late ART	ANXA1	Annexin A1	11.4369	11.4834	TRUE	FALSE
Plate_01	D_09_D5=36683_Late ART	36683	Late ART	ANXA1	Annexin A1	11.4369	11.1559	FALSE	FALSE
Plate_01	D_10_D6=37012_Late ART	37012	Late ART	ANXA1	Annexin A1	11.4369	11.0774	FALSE	FALSE
Plate_01	A_01_A4=36497_Baseline	36497	Baseline	BDNF	Brain-derived neurotrophic factor	0	6.96235	TRUE	TRUE
Plate_01	A_02_A6=36622_Baseline	36622	Baseline	BDNF	Brain-derived neurotrophic factor	0	6.69797	TRUE	TRUE
Plate_01	A_03_B1=37163_Baseline	37163	Baseline	BDNF	Brain-derived neurotrophic factor	0	6.23824	TRUE	TRUE
Plate_01	A_04_B2=38180_Baseline	38180	Baseline	BDNF	Brain-derived neurotrophic factor	0	6.06852	TRUE	TRUE
Plate_01	A_05_B3=37166_Baseline	37166	Baseline	BDNF	Brain-derived neurotrophic factor	0	7.8127	TRUE	TRUE
Plate_01	A_06_B4=37167_Baseline	37167	Baseline	BDNF	Brain-derived neurotrophic factor	0	5.8133	TRUE	TRUE
Plate_01	A_07_B5=36590_Baseline	36590	Baseline	BDNF	Brain-derived neurotrophic factor	0	5.97232	TRUE	TRUE
Plate_01	A_08_B6=37448_Baseline	37448	Baseline	BDNF	Brain-derived neurotrophic factor	0	8.29721	TRUE	TRUE
Plate_01	A_09_C1=35112_Baseline	35112	Baseline	BDNF	Brain-derived neurotrophic factor	0	7.34894	TRUE	TRUE
Plate_01	A_10_C2=36131_Baseline	36131	Baseline	BDNF	Brain-derived neurotrophic factor	0	9.16318	TRUE	TRUE
Plate_01	A_11_C3=37246_Baseline	37246	Baseline	BDNF	Brain-derived neurotrophic factor	0	6.93079	TRUE	TRUE
Plate_01	B_01_C5=36686_Baseline	36686	Baseline	BDNF	Brain-derived neurotrophic factor	0	9.19395	TRUE	TRUE
Plate_01	B_02_C6=36767_Baseline	36767	Baseline	BDNF	Brain-derived neurotrophic factor	0	7.45462	TRUE	TRUE
Plate_01	B_03_D1=38089_Baseline	38089	Baseline	BDNF	Brain-derived neurotrophic factor	0	8.82798	TRUE	TRUE
Plate_01	B_04_D2=38090_Baseline	38090	Baseline	BDNF	Brain-derived neurotrophic factor	0	10.0534	TRUE	TRUE
Plate_01	B_05_D3=35547_Baseline	35547	Baseline	BDNF	Brain-derived neurotrophic factor	0	9.32054	TRUE	TRUE
Plate_01	B_06_D5=36683_Baseline	36683	Baseline	BDNF	Brain-derived neurotrophic factor	0	8.89891	TRUE	TRUE
Plate_01	B_07_D6=37012_Baseline	37012	Baseline	BDNF	Brain-derived neurotrophic factor	0	8.5355	TRUE	TRUE
Plate_01	B_08_A4=36497_Acute Infection	36497	Acute Infection	BDNF	Brain-derived neurotrophic factor	0	6.77836	TRUE	TRUE
Plate_01	B_09_A6=36622_Acute Infection	36622	Acute Infection	BDNF	Brain-derived neurotrophic factor	0	6.36812	TRUE	TRUE
Plate_01	B_10_B1=37163_Acute Infection	37163	Acute Infection	BDNF	Brain-derived neurotrophic factor	0	7.80835	TRUE	TRUE
Plate_01	B_11_D2=38090_Acute Infection	38090	Acute Infection	BDNF	Brain-derived neurotrophic factor	0	10.1529	TRUE	TRUE
Plate_01	C_01_D3=35547_Acute Infection	35547	Acute Infection	BDNF	Brain-derived neurotrophic factor	0	7.84676	TRUE	TRUE
Plate_01	C_02_D5=36683_Acute Infection	36683	Acute Infection	BDNF	Brain-derived neurotrophic factor	0	6.4857	TRUE	TRUE
Plate_01	C_03_D6=37012_Acute Infection	37012	Acute Infection	BDNF	Brain-derived neurotrophic factor	0	8.75475	TRUE	TRUE
Plate_01	C_04_A4=36497_Late ART	36497	Late ART	BDNF	Brain-derived neurotrophic factor	0	8.18417	TRUE	TRUE
Plate_01	C_05_A6=36622_Late ART	36622	Late ART	BDNF	Brain-derived neurotrophic factor	0	7.35774	TRUE	TRUE
Plate_01	C_06_B1=37163_Late ART	37163	Late ART	BDNF	Brain-derived neurotrophic factor	0	7.8419	TRUE	TRUE
Plate_01	C_07_B2=38180_Late ART	38180	Late ART	BDNF	Brain-derived neurotrophic factor	0	5.87643	TRUE	TRUE
Plate_01	C_08_B3=37166_Late ART	37166	Late ART	BDNF	Brain-derived neurotrophic factor	0	4.58884	TRUE	TRUE
Plate_01	C_09_B4=37167_Late ART	37167	Late ART	BDNF	Brain-derived neurotrophic factor	0	2.12382	TRUE	TRUE
Plate_01	C_10_B5=36590_Late ART	36590	Late ART	BDNF	Brain-derived neurotrophic factor	0	7.40848	TRUE	TRUE
Plate_01	C_11_B6=37448_Late ART	37448	Late ART	BDNF	Brain-derived neurotrophic factor	0	6.66875	TRUE	TRUE
Plate_01	D_01_C1=35112_Late ART	35112	Late ART	BDNF	Brain-derived neurotrophic factor	0	8.6501	TRUE	TRUE
Plate_01	D_02_C2=36131_Late ART	36131	Late ART	BDNF	Brain-derived neurotrophic factor	0	12.9365	TRUE	TRUE
Plate_01	D_03_C3=37246_Late ART	37246	Late ART	BDNF	Brain-derived neurotrophic factor	0	6.61668	TRUE	TRUE
Plate_01	D_04_C5=36686_Late ART	36686	Late ART	BDNF	Brain-derived neurotrophic factor	0	7.99437	TRUE	TRUE
Plate_01	D_05_C6=36767_Late ART	36767	Late ART	BDNF	Brain-derived neurotrophic factor	0	9.91784	TRUE	TRUE
Plate_01	D_06_D1=38089_Late ART	38089	Late ART	BDNF	Brain-derived neurotrophic factor	0	8.92584	TRUE	TRUE
Plate_01	D_07_D2=38090_Late ART	38090	Late ART	BDNF	Brain-derived neurotrophic factor	0	8.30673	TRUE	TRUE
Plate_01	D_08_D3=35547_Late ART	35547	Late ART	BDNF	Brain-derived neurotrophic factor	0	11.5694	TRUE	TRUE
Plate_01	D_09_D5=36683_Late ART	36683	Late ART	BDNF	Brain-derived neurotrophic factor	0	8.65289	TRUE	TRUE
Plate_01	D_10_D6=37012_Late ART	37012	Late ART	BDNF	Brain-derived neurotrophic factor	0	6.40028	TRUE	TRUE
Plate_01	A_01_A4=36497_Baseline	36497	Baseline	BMP10	Bone morphogenetic protein 10	5.82242	9.74844	TRUE	TRUE
Plate_01	A_02_A6=36622_Baseline	36622	Baseline	BMP10	Bone morphogenetic protein 10	5.82242	9.77088	TRUE	TRUE
Plate_01	A_03_B1=37163_Baseline	37163	Baseline	BMP10	Bone morphogenetic protein 10	5.82242	9.85079	TRUE	TRUE
Plate_01	A_04_B2=38180_Baseline	38180	Baseline	BMP10	Bone morphogenetic protein 10	5.82242	10.9544	TRUE	TRUE
Plate_01	A_05_B3=37166_Baseline	37166	Baseline	BMP10	Bone morphogenetic protein 10	5.82242	10.6294	TRUE	TRUE
Plate_01	A_06_B4=37167_Baseline	37167	Baseline	BMP10	Bone morphogenetic protein 10	5.82242	9.34684	TRUE	TRUE
Plate_01	A_07_B5=36590_Baseline	36590	Baseline	BMP10	Bone morphogenetic protein 10	5.82242	11.8782	TRUE	TRUE
Plate_01	A_08_B6=37448_Baseline	37448	Baseline	BMP10	Bone morphogenetic protein 10	5.82242	9.98275	TRUE	TRUE
Plate_01	A_09_C1=35112_Baseline	35112	Baseline	BMP10	Bone morphogenetic protein 10	5.82242	10.2152	TRUE	TRUE
Plate_01	A_10_C2=36131_Baseline	36131	Baseline	BMP10	Bone morphogenetic protein 10	5.82242	10.3669	TRUE	TRUE
Plate_01	A_11_C3=37246_Baseline	37246	Baseline	BMP10	Bone morphogenetic protein 10	5.82242	10.5177	TRUE	TRUE
Plate_01	B_01_C5=36686_Baseline	36686	Baseline	BMP10	Bone morphogenetic protein 10	5.82242	10.7079	TRUE	TRUE
Plate_01	B_02_C6=36767_Baseline	36767	Baseline	BMP10	Bone morphogenetic protein 10	5.82242	9.96998	TRUE	TRUE
Plate_01	B_03_D1=38089_Baseline	38089	Baseline	BMP10	Bone morphogenetic protein 10	5.82242	10.6183	TRUE	TRUE
Plate_01	B_04_D2=38090_Baseline	38090	Baseline	BMP10	Bone morphogenetic protein 10	5.82242	11.1872	TRUE	TRUE
Plate_01	B_05_D3=35547_Baseline	35547	Baseline	BMP10	Bone morphogenetic protein 10	5.82242	10.2459	TRUE	TRUE
Plate_01	B_06_D5=36683_Baseline	36683	Baseline	BMP10	Bone morphogenetic protein 10	5.82242	13.8984	TRUE	TRUE
Plate_01	B_07_D6=37012_Baseline	37012	Baseline	BMP10	Bone morphogenetic protein 10	5.82242	11.6436	TRUE	TRUE
Plate_01	B_08_A4=36497_Acute Infection	36497	Acute Infection	BMP10	Bone morphogenetic protein 10	5.82242	10.9999	TRUE	TRUE
Plate_01	B_09_A6=36622_Acute Infection	36622	Acute Infection	BMP10	Bone morphogenetic protein 10	5.82242	11.4938	TRUE	TRUE
Plate_01	B_10_B1=37163_Acute Infection	37163	Acute Infection	BMP10	Bone morphogenetic protein 10	5.82242	11.6331	TRUE	TRUE
Plate_01	B_11_D2=38090_Acute Infection	38090	Acute Infection	BMP10	Bone morphogenetic protein 10	5.82242	11.4473	TRUE	TRUE
Plate_01	C_01_D3=35547_Acute Infection	35547	Acute Infection	BMP10	Bone morphogenetic protein 10	5.82242	11.659	TRUE	TRUE
Plate_01	C_02_D5=36683_Acute Infection	36683	Acute Infection	BMP10	Bone morphogenetic protein 10	5.82242	14.2223	TRUE	TRUE
Plate_01	C_03_D6=37012_Acute Infection	37012	Acute Infection	BMP10	Bone morphogenetic protein 10	5.82242	11.8487	TRUE	TRUE
Plate_01	C_04_A4=36497_Late ART	36497	Late ART	BMP10	Bone morphogenetic protein 10	5.82242	10.2993	TRUE	TRUE
Plate_01	C_05_A6=36622_Late ART	36622	Late ART	BMP10	Bone morphogenetic protein 10	5.82242	9.82613	TRUE	TRUE
Plate_01	C_06_B1=37163_Late ART	37163	Late ART	BMP10	Bone morphogenetic protein 10	5.82242	10.2898	TRUE	TRUE
Plate_01	C_07_B2=38180_Late ART	38180	Late ART	BMP10	Bone morphogenetic protein 10	5.82242	11.6875	TRUE	TRUE
Plate_01	C_08_B3=37166_Late ART	37166	Late ART	BMP10	Bone morphogenetic protein 10	5.82242	12.4295	TRUE	TRUE
Plate_01	C_09_B4=37167_Late ART	37167	Late ART	BMP10	Bone morphogenetic protein 10	5.82242	10.299	TRUE	TRUE
Plate_01	C_10_B5=36590_Late ART	36590	Late ART	BMP10	Bone morphogenetic protein 10	5.82242	11.1268	TRUE	TRUE
Plate_01	C_11_B6=37448_Late ART	37448	Late ART	BMP10	Bone morphogenetic protein 10	5.82242	10.8836	TRUE	TRUE
Plate_01	D_01_C1=35112_Late ART	35112	Late ART	BMP10	Bone morphogenetic protein 10	5.82242	10.0964	TRUE	TRUE
Plate_01	D_02_C2=36131_Late ART	36131	Late ART	BMP10	Bone morphogenetic protein 10	5.82242	10.8428	TRUE	TRUE
Plate_01	D_03_C3=37246_Late ART	37246	Late ART	BMP10	Bone morphogenetic protein 10	5.82242	10.968	TRUE	TRUE
Plate_01	D_04_C5=36686_Late ART	36686	Late ART	BMP10	Bone morphogenetic protein 10	5.82242	10.7413	TRUE	TRUE
Plate_01	D_05_C6=36767_Late ART	36767	Late ART	BMP10	Bone morphogenetic protein 10	5.82242	11.1932	TRUE	TRUE
Plate_01	D_06_D1=38089_Late ART	38089	Late ART	BMP10	Bone morphogenetic protein 10	5.82242	11.1846	TRUE	TRUE
Plate_01	D_07_D2=38090_Late ART	38090	Late ART	BMP10	Bone morphogenetic protein 10	5.82242	11.6739	TRUE	TRUE
Plate_01	D_08_D3=35547_Late ART	35547	Late ART	BMP10	Bone morphogenetic protein 10	5.82242	10.6958	TRUE	TRUE
Plate_01	D_09_D5=36683_Late ART	36683	Late ART	BMP10	Bone morphogenetic protein 10	5.82242	13.1317	TRUE	TRUE
Plate_01	D_10_D6=37012_Late ART	37012	Late ART	BMP10	Bone morphogenetic protein 10	5.82242	11.1857	TRUE	TRUE
Plate_01	A_01_A4=36497_Baseline	36497	Baseline	BMP7	Bone morphogenetic protein 7	8.16273	14.2322	TRUE	TRUE
Plate_01	A_02_A6=36622_Baseline	36622	Baseline	BMP7	Bone morphogenetic protein 7	8.16273	13.9963	TRUE	TRUE
Plate_01	A_03_B1=37163_Baseline	37163	Baseline	BMP7	Bone morphogenetic protein 7	8.16273	14.4394	TRUE	TRUE
Plate_01	A_04_B2=38180_Baseline	38180	Baseline	BMP7	Bone morphogenetic protein 7	8.16273	14.5226	TRUE	TRUE
Plate_01	A_05_B3=37166_Baseline	37166	Baseline	BMP7	Bone morphogenetic protein 7	8.16273	14.7942	TRUE	TRUE
Plate_01	A_06_B4=37167_Baseline	37167	Baseline	BMP7	Bone morphogenetic protein 7	8.16273	14.5756	TRUE	TRUE
Plate_01	A_07_B5=36590_Baseline	36590	Baseline	BMP7	Bone morphogenetic protein 7	8.16273	14.4608	TRUE	TRUE
Plate_01	A_08_B6=37448_Baseline	37448	Baseline	BMP7	Bone morphogenetic protein 7	8.16273	14.3275	TRUE	TRUE
Plate_01	A_09_C1=35112_Baseline	35112	Baseline	BMP7	Bone morphogenetic protein 7	8.16273	14.4332	TRUE	TRUE
Plate_01	A_10_C2=36131_Baseline	36131	Baseline	BMP7	Bone morphogenetic protein 7	8.16273	13.2661	TRUE	TRUE
Plate_01	A_11_C3=37246_Baseline	37246	Baseline	BMP7	Bone morphogenetic protein 7	8.16273	14.642	TRUE	TRUE
Plate_01	B_01_C5=36686_Baseline	36686	Baseline	BMP7	Bone morphogenetic protein 7	8.16273	14.3329	TRUE	TRUE
Plate_01	B_02_C6=36767_Baseline	36767	Baseline	BMP7	Bone morphogenetic protein 7	8.16273	13.8951	TRUE	TRUE
Plate_01	B_03_D1=38089_Baseline	38089	Baseline	BMP7	Bone morphogenetic protein 7	8.16273	14.5406	TRUE	TRUE
Plate_01	B_04_D2=38090_Baseline	38090	Baseline	BMP7	Bone morphogenetic protein 7	8.16273	13.9045	TRUE	TRUE
Plate_01	B_05_D3=35547_Baseline	35547	Baseline	BMP7	Bone morphogenetic protein 7	8.16273	14.0819	TRUE	TRUE
Plate_01	B_06_D5=36683_Baseline	36683	Baseline	BMP7	Bone morphogenetic protein 7	8.16273	13.9586	TRUE	TRUE
Plate_01	B_07_D6=37012_Baseline	37012	Baseline	BMP7	Bone morphogenetic protein 7	8.16273	13.7431	TRUE	TRUE
Plate_01	B_08_A4=36497_Acute Infection	36497	Acute Infection	BMP7	Bone morphogenetic protein 7	8.16273	14.0337	TRUE	TRUE
Plate_01	B_09_A6=36622_Acute Infection	36622	Acute Infection	BMP7	Bone morphogenetic protein 7	8.16273	13.9409	TRUE	TRUE
Plate_01	B_10_B1=37163_Acute Infection	37163	Acute Infection	BMP7	Bone morphogenetic protein 7	8.16273	14.486	TRUE	TRUE
Plate_01	B_11_D2=38090_Acute Infection	38090	Acute Infection	BMP7	Bone morphogenetic protein 7	8.16273	13.6194	TRUE	TRUE
Plate_01	C_01_D3=35547_Acute Infection	35547	Acute Infection	BMP7	Bone morphogenetic protein 7	8.16273	14.4825	TRUE	TRUE
Plate_01	C_02_D5=36683_Acute Infection	36683	Acute Infection	BMP7	Bone morphogenetic protein 7	8.16273	14.0161	TRUE	TRUE
Plate_01	C_03_D6=37012_Acute Infection	37012	Acute Infection	BMP7	Bone morphogenetic protein 7	8.16273	14.1231	TRUE	TRUE
Plate_01	C_04_A4=36497_Late ART	36497	Late ART	BMP7	Bone morphogenetic protein 7	8.16273	13.5466	TRUE	TRUE
Plate_01	C_05_A6=36622_Late ART	36622	Late ART	BMP7	Bone morphogenetic protein 7	8.16273	13.8219	TRUE	TRUE
Plate_01	C_06_B1=37163_Late ART	37163	Late ART	BMP7	Bone morphogenetic protein 7	8.16273	14.4503	TRUE	TRUE
Plate_01	C_07_B2=38180_Late ART	38180	Late ART	BMP7	Bone morphogenetic protein 7	8.16273	14.0977	TRUE	TRUE
Plate_01	C_08_B3=37166_Late ART	37166	Late ART	BMP7	Bone morphogenetic protein 7	8.16273	14.199	TRUE	TRUE
Plate_01	C_09_B4=37167_Late ART	37167	Late ART	BMP7	Bone morphogenetic protein 7	8.16273	14.2772	TRUE	TRUE
Plate_01	C_10_B5=36590_Late ART	36590	Late ART	BMP7	Bone morphogenetic protein 7	8.16273	14.2259	TRUE	TRUE
Plate_01	C_11_B6=37448_Late ART	37448	Late ART	BMP7	Bone morphogenetic protein 7	8.16273	14.1132	TRUE	TRUE
Plate_01	D_01_C1=35112_Late ART	35112	Late ART	BMP7	Bone morphogenetic protein 7	8.16273	13.8958	TRUE	TRUE
Plate_01	D_02_C2=36131_Late ART	36131	Late ART	BMP7	Bone morphogenetic protein 7	8.16273	11.5304	TRUE	TRUE
Plate_01	D_03_C3=37246_Late ART	37246	Late ART	BMP7	Bone morphogenetic protein 7	8.16273	14.3829	TRUE	TRUE
Plate_01	D_04_C5=36686_Late ART	36686	Late ART	BMP7	Bone morphogenetic protein 7	8.16273	14.2646	TRUE	TRUE
Plate_01	D_05_C6=36767_Late ART	36767	Late ART	BMP7	Bone morphogenetic protein 7	8.16273	13.6734	TRUE	TRUE
Plate_01	D_06_D1=38089_Late ART	38089	Late ART	BMP7	Bone morphogenetic protein 7	8.16273	13.9088	TRUE	TRUE
Plate_01	D_07_D2=38090_Late ART	38090	Late ART	BMP7	Bone morphogenetic protein 7	8.16273	13.847	TRUE	TRUE
Plate_01	D_08_D3=35547_Late ART	35547	Late ART	BMP7	Bone morphogenetic protein 7	8.16273	13.527	TRUE	TRUE
Plate_01	D_09_D5=36683_Late ART	36683	Late ART	BMP7	Bone morphogenetic protein 7	8.16273	13.6849	TRUE	TRUE
Plate_01	D_10_D6=37012_Late ART	37012	Late ART	BMP7	Bone morphogenetic protein 7	8.16273	13.8456	TRUE	TRUE
Plate_01	A_01_A4=36497_Baseline	36497	Baseline	C1QA	Complement C1q A chain	0	0	FALSE	FALSE
Plate_01	A_02_A6=36622_Baseline	36622	Baseline	C1QA	Complement C1q A chain	0	0	FALSE	FALSE
Plate_01	A_03_B1=37163_Baseline	37163	Baseline	C1QA	Complement C1q A chain	0	0	FALSE	FALSE
Plate_01	A_04_B2=38180_Baseline	38180	Baseline	C1QA	Complement C1q A chain	0	2.90307	TRUE	FALSE
Plate_01	A_05_B3=37166_Baseline	37166	Baseline	C1QA	Complement C1q A chain	0	0	FALSE	FALSE
Plate_01	A_06_B4=37167_Baseline	37167	Baseline	C1QA	Complement C1q A chain	0	0	FALSE	FALSE
Plate_01	A_07_B5=36590_Baseline	36590	Baseline	C1QA	Complement C1q A chain	0	0	FALSE	FALSE
Plate_01	A_08_B6=37448_Baseline	37448	Baseline	C1QA	Complement C1q A chain	0	0	FALSE	FALSE
Plate_01	A_09_C1=35112_Baseline	35112	Baseline	C1QA	Complement C1q A chain	0	0	FALSE	FALSE
Plate_01	A_10_C2=36131_Baseline	36131	Baseline	C1QA	Complement C1q A chain	0	4.27181	TRUE	FALSE
Plate_01	A_11_C3=37246_Baseline	37246	Baseline	C1QA	Complement C1q A chain	0	0	FALSE	FALSE
Plate_01	B_01_C5=36686_Baseline	36686	Baseline	C1QA	Complement C1q A chain	0	0	FALSE	FALSE
Plate_01	B_02_C6=36767_Baseline	36767	Baseline	C1QA	Complement C1q A chain	0	0	FALSE	FALSE
Plate_01	B_03_D1=38089_Baseline	38089	Baseline	C1QA	Complement C1q A chain	0	0	FALSE	FALSE
Plate_01	B_04_D2=38090_Baseline	38090	Baseline	C1QA	Complement C1q A chain	0	0	FALSE	FALSE
Plate_01	B_05_D3=35547_Baseline	35547	Baseline	C1QA	Complement C1q A chain	0	0	FALSE	FALSE
Plate_01	B_06_D5=36683_Baseline	36683	Baseline	C1QA	Complement C1q A chain	0	0	FALSE	FALSE
Plate_01	B_07_D6=37012_Baseline	37012	Baseline	C1QA	Complement C1q A chain	0	2.99786	TRUE	FALSE
Plate_01	B_08_A4=36497_Acute Infection	36497	Acute Infection	C1QA	Complement C1q A chain	0	0	FALSE	FALSE
Plate_01	B_09_A6=36622_Acute Infection	36622	Acute Infection	C1QA	Complement C1q A chain	0	0	FALSE	FALSE
Plate_01	B_10_B1=37163_Acute Infection	37163	Acute Infection	C1QA	Complement C1q A chain	0	0	FALSE	FALSE
Plate_01	B_11_D2=38090_Acute Infection	38090	Acute Infection	C1QA	Complement C1q A chain	0	0	FALSE	FALSE
Plate_01	C_01_D3=35547_Acute Infection	35547	Acute Infection	C1QA	Complement C1q A chain	0	0	FALSE	FALSE
Plate_01	C_02_D5=36683_Acute Infection	36683	Acute Infection	C1QA	Complement C1q A chain	0	0	FALSE	FALSE
Plate_01	C_03_D6=37012_Acute Infection	37012	Acute Infection	C1QA	Complement C1q A chain	0	0	FALSE	FALSE
Plate_01	C_04_A4=36497_Late ART	36497	Late ART	C1QA	Complement C1q A chain	0	0	FALSE	FALSE
Plate_01	C_05_A6=36622_Late ART	36622	Late ART	C1QA	Complement C1q A chain	0	0	FALSE	FALSE
Plate_01	C_06_B1=37163_Late ART	37163	Late ART	C1QA	Complement C1q A chain	0	0	FALSE	FALSE
Plate_01	C_07_B2=38180_Late ART	38180	Late ART	C1QA	Complement C1q A chain	0	0	FALSE	FALSE
Plate_01	C_08_B3=37166_Late ART	37166	Late ART	C1QA	Complement C1q A chain	0	0	FALSE	FALSE
Plate_01	C_09_B4=37167_Late ART	37167	Late ART	C1QA	Complement C1q A chain	0	0	FALSE	FALSE
Plate_01	C_10_B5=36590_Late ART	36590	Late ART	C1QA	Complement C1q A chain	0	0	FALSE	FALSE
Plate_01	C_11_B6=37448_Late ART	37448	Late ART	C1QA	Complement C1q A chain	0	0	FALSE	FALSE
Plate_01	D_01_C1=35112_Late ART	35112	Late ART	C1QA	Complement C1q A chain	0	0	FALSE	FALSE
Plate_01	D_02_C2=36131_Late ART	36131	Late ART	C1QA	Complement C1q A chain	0	0	FALSE	FALSE
Plate_01	D_03_C3=37246_Late ART	37246	Late ART	C1QA	Complement C1q A chain	0	0	FALSE	FALSE
Plate_01	D_04_C5=36686_Late ART	36686	Late ART	C1QA	Complement C1q A chain	0	0	FALSE	FALSE
Plate_01	D_05_C6=36767_Late ART	36767	Late ART	C1QA	Complement C1q A chain	0	0	FALSE	FALSE
Plate_01	D_06_D1=38089_Late ART	38089	Late ART	C1QA	Complement C1q A chain	0	0	FALSE	FALSE
Plate_01	D_07_D2=38090_Late ART	38090	Late ART	C1QA	Complement C1q A chain	0	0	FALSE	FALSE
Plate_01	D_08_D3=35547_Late ART	35547	Late ART	C1QA	Complement C1q A chain	0	0	FALSE	FALSE
Plate_01	D_09_D5=36683_Late ART	36683	Late ART	C1QA	Complement C1q A chain	0	0	FALSE	FALSE
Plate_01	D_10_D6=37012_Late ART	37012	Late ART	C1QA	Complement C1q A chain	0	0	FALSE	FALSE
Plate_01	A_01_A4=36497_Baseline	36497	Baseline	CCL1	C-C motif chemokine 1	8.24519	5.96846	FALSE	FALSE
Plate_01	A_02_A6=36622_Baseline	36622	Baseline	CCL1	C-C motif chemokine 1	8.24519	6.92985	FALSE	FALSE
Plate_01	A_03_B1=37163_Baseline	37163	Baseline	CCL1	C-C motif chemokine 1	8.24519	7.52544	FALSE	FALSE
Plate_01	A_04_B2=38180_Baseline	38180	Baseline	CCL1	C-C motif chemokine 1	8.24519	7.08667	FALSE	FALSE
Plate_01	A_05_B3=37166_Baseline	37166	Baseline	CCL1	C-C motif chemokine 1	8.24519	7.72599	FALSE	FALSE
Plate_01	A_06_B4=37167_Baseline	37167	Baseline	CCL1	C-C motif chemokine 1	8.24519	1.98422	FALSE	FALSE
Plate_01	A_07_B5=36590_Baseline	36590	Baseline	CCL1	C-C motif chemokine 1	8.24519	7.9114	FALSE	FALSE
Plate_01	A_08_B6=37448_Baseline	37448	Baseline	CCL1	C-C motif chemokine 1	8.24519	6.41352	FALSE	FALSE
Plate_01	A_09_C1=35112_Baseline	35112	Baseline	CCL1	C-C motif chemokine 1	8.24519	5.80179	FALSE	FALSE
Plate_01	A_10_C2=36131_Baseline	36131	Baseline	CCL1	C-C motif chemokine 1	8.24519	5.50763	FALSE	FALSE
Plate_01	A_11_C3=37246_Baseline	37246	Baseline	CCL1	C-C motif chemokine 1	8.24519	7.54227	FALSE	FALSE
Plate_01	B_01_C5=36686_Baseline	36686	Baseline	CCL1	C-C motif chemokine 1	8.24519	5.78951	FALSE	FALSE
Plate_01	B_02_C6=36767_Baseline	36767	Baseline	CCL1	C-C motif chemokine 1	8.24519	6.97358	FALSE	FALSE
Plate_01	B_03_D1=38089_Baseline	38089	Baseline	CCL1	C-C motif chemokine 1	8.24519	7.20871	FALSE	FALSE
Plate_01	B_04_D2=38090_Baseline	38090	Baseline	CCL1	C-C motif chemokine 1	8.24519	7.06588	FALSE	FALSE
Plate_01	B_05_D3=35547_Baseline	35547	Baseline	CCL1	C-C motif chemokine 1	8.24519	6.37642	FALSE	FALSE
Plate_01	B_06_D5=36683_Baseline	36683	Baseline	CCL1	C-C motif chemokine 1	8.24519	6.71521	FALSE	FALSE
Plate_01	B_07_D6=37012_Baseline	37012	Baseline	CCL1	C-C motif chemokine 1	8.24519	7.77187	FALSE	FALSE
Plate_01	B_08_A4=36497_Acute Infection	36497	Acute Infection	CCL1	C-C motif chemokine 1	8.24519	7.90582	FALSE	FALSE
Plate_01	B_09_A6=36622_Acute Infection	36622	Acute Infection	CCL1	C-C motif chemokine 1	8.24519	7.98196	FALSE	FALSE
Plate_01	B_10_B1=37163_Acute Infection	37163	Acute Infection	CCL1	C-C motif chemokine 1	8.24519	6.29565	FALSE	FALSE
Plate_01	B_11_D2=38090_Acute Infection	38090	Acute Infection	CCL1	C-C motif chemokine 1	8.24519	6.16231	FALSE	FALSE
Plate_01	C_01_D3=35547_Acute Infection	35547	Acute Infection	CCL1	C-C motif chemokine 1	8.24519	5.03771	FALSE	FALSE
Plate_01	C_02_D5=36683_Acute Infection	36683	Acute Infection	CCL1	C-C motif chemokine 1	8.24519	7.32198	FALSE	FALSE
Plate_01	C_03_D6=37012_Acute Infection	37012	Acute Infection	CCL1	C-C motif chemokine 1	8.24519	6.44844	FALSE	FALSE
Plate_01	C_04_A4=36497_Late ART	36497	Late ART	CCL1	C-C motif chemokine 1	8.24519	6.51976	FALSE	FALSE
Plate_01	C_05_A6=36622_Late ART	36622	Late ART	CCL1	C-C motif chemokine 1	8.24519	6.66001	FALSE	FALSE
Plate_01	C_06_B1=37163_Late ART	37163	Late ART	CCL1	C-C motif chemokine 1	8.24519	7.38672	FALSE	FALSE
Plate_01	C_07_B2=38180_Late ART	38180	Late ART	CCL1	C-C motif chemokine 1	8.24519	6.5505	FALSE	FALSE
Plate_01	C_08_B3=37166_Late ART	37166	Late ART	CCL1	C-C motif chemokine 1	8.24519	7.21655	FALSE	FALSE
Plate_01	C_09_B4=37167_Late ART	37167	Late ART	CCL1	C-C motif chemokine 1	8.24519	5.48754	FALSE	FALSE
Plate_01	C_10_B5=36590_Late ART	36590	Late ART	CCL1	C-C motif chemokine 1	8.24519	9.42179	TRUE	FALSE
Plate_01	C_11_B6=37448_Late ART	37448	Late ART	CCL1	C-C motif chemokine 1	8.24519	6.85399	FALSE	FALSE
Plate_01	D_01_C1=35112_Late ART	35112	Late ART	CCL1	C-C motif chemokine 1	8.24519	7.3488	FALSE	FALSE
Plate_01	D_02_C2=36131_Late ART	36131	Late ART	CCL1	C-C motif chemokine 1	8.24519	6.69072	FALSE	FALSE
Plate_01	D_03_C3=37246_Late ART	37246	Late ART	CCL1	C-C motif chemokine 1	8.24519	7.44747	FALSE	FALSE
Plate_01	D_04_C5=36686_Late ART	36686	Late ART	CCL1	C-C motif chemokine 1	8.24519	6.84419	FALSE	FALSE
Plate_01	D_05_C6=36767_Late ART	36767	Late ART	CCL1	C-C motif chemokine 1	8.24519	7.20577	FALSE	FALSE
Plate_01	D_06_D1=38089_Late ART	38089	Late ART	CCL1	C-C motif chemokine 1	8.24519	5.65893	FALSE	FALSE
Plate_01	D_07_D2=38090_Late ART	38090	Late ART	CCL1	C-C motif chemokine 1	8.24519	7.19906	FALSE	FALSE
Plate_01	D_08_D3=35547_Late ART	35547	Late ART	CCL1	C-C motif chemokine 1	8.24519	5.06716	FALSE	FALSE
Plate_01	D_09_D5=36683_Late ART	36683	Late ART	CCL1	C-C motif chemokine 1	8.24519	6.77827	FALSE	FALSE
Plate_01	D_10_D6=37012_Late ART	37012	Late ART	CCL1	C-C motif chemokine 1	8.24519	5.79461	FALSE	FALSE
Plate_01	A_01_A4=36497_Baseline	36497	Baseline	CCL13	C-C motif chemokine 13	3.45962	9.01372	TRUE	TRUE
Plate_01	A_02_A6=36622_Baseline	36622	Baseline	CCL13	C-C motif chemokine 13	3.45962	8.54886	TRUE	TRUE
Plate_01	A_03_B1=37163_Baseline	37163	Baseline	CCL13	C-C motif chemokine 13	3.45962	9.16583	TRUE	TRUE
Plate_01	A_04_B2=38180_Baseline	38180	Baseline	CCL13	C-C motif chemokine 13	3.45962	9.40957	TRUE	TRUE
Plate_01	A_05_B3=37166_Baseline	37166	Baseline	CCL13	C-C motif chemokine 13	3.45962	8.78259	TRUE	TRUE
Plate_01	A_06_B4=37167_Baseline	37167	Baseline	CCL13	C-C motif chemokine 13	3.45962	9.34306	TRUE	TRUE
Plate_01	A_07_B5=36590_Baseline	36590	Baseline	CCL13	C-C motif chemokine 13	3.45962	10.524	TRUE	TRUE
Plate_01	A_08_B6=37448_Baseline	37448	Baseline	CCL13	C-C motif chemokine 13	3.45962	9.88381	TRUE	TRUE
Plate_01	A_09_C1=35112_Baseline	35112	Baseline	CCL13	C-C motif chemokine 13	3.45962	10.8797	TRUE	TRUE
Plate_01	A_10_C2=36131_Baseline	36131	Baseline	CCL13	C-C motif chemokine 13	3.45962	9.65831	TRUE	TRUE
Plate_01	A_11_C3=37246_Baseline	37246	Baseline	CCL13	C-C motif chemokine 13	3.45962	9.77294	TRUE	TRUE
Plate_01	B_01_C5=36686_Baseline	36686	Baseline	CCL13	C-C motif chemokine 13	3.45962	8.92436	TRUE	TRUE
Plate_01	B_02_C6=36767_Baseline	36767	Baseline	CCL13	C-C motif chemokine 13	3.45962	9.62824	TRUE	TRUE
Plate_01	B_03_D1=38089_Baseline	38089	Baseline	CCL13	C-C motif chemokine 13	3.45962	9.96895	TRUE	TRUE
Plate_01	B_04_D2=38090_Baseline	38090	Baseline	CCL13	C-C motif chemokine 13	3.45962	9.58782	TRUE	TRUE
Plate_01	B_05_D3=35547_Baseline	35547	Baseline	CCL13	C-C motif chemokine 13	3.45962	9.29475	TRUE	TRUE
Plate_01	B_06_D5=36683_Baseline	36683	Baseline	CCL13	C-C motif chemokine 13	3.45962	8.52761	TRUE	TRUE
Plate_01	B_07_D6=37012_Baseline	37012	Baseline	CCL13	C-C motif chemokine 13	3.45962	9.50201	TRUE	TRUE
Plate_01	B_08_A4=36497_Acute Infection	36497	Acute Infection	CCL13	C-C motif chemokine 13	3.45962	10.7938	TRUE	TRUE
Plate_01	B_09_A6=36622_Acute Infection	36622	Acute Infection	CCL13	C-C motif chemokine 13	3.45962	11.3569	TRUE	TRUE
Plate_01	B_10_B1=37163_Acute Infection	37163	Acute Infection	CCL13	C-C motif chemokine 13	3.45962	10.7905	TRUE	TRUE
Plate_01	B_11_D2=38090_Acute Infection	38090	Acute Infection	CCL13	C-C motif chemokine 13	3.45962	11.2024	TRUE	TRUE
Plate_01	C_01_D3=35547_Acute Infection	35547	Acute Infection	CCL13	C-C motif chemokine 13	3.45962	11.6962	TRUE	TRUE
Plate_01	C_02_D5=36683_Acute Infection	36683	Acute Infection	CCL13	C-C motif chemokine 13	3.45962	11.3678	TRUE	TRUE
Plate_01	C_03_D6=37012_Acute Infection	37012	Acute Infection	CCL13	C-C motif chemokine 13	3.45962	11.3679	TRUE	TRUE
Plate_01	C_04_A4=36497_Late ART	36497	Late ART	CCL13	C-C motif chemokine 13	3.45962	9.91794	TRUE	TRUE
Plate_01	C_05_A6=36622_Late ART	36622	Late ART	CCL13	C-C motif chemokine 13	3.45962	9.34689	TRUE	TRUE
Plate_01	C_06_B1=37163_Late ART	37163	Late ART	CCL13	C-C motif chemokine 13	3.45962	9.26731	TRUE	TRUE
Plate_01	C_07_B2=38180_Late ART	38180	Late ART	CCL13	C-C motif chemokine 13	3.45962	9.63034	TRUE	TRUE
Plate_01	C_08_B3=37166_Late ART	37166	Late ART	CCL13	C-C motif chemokine 13	3.45962	10.4206	TRUE	TRUE
Plate_01	C_09_B4=37167_Late ART	37167	Late ART	CCL13	C-C motif chemokine 13	3.45962	10.7436	TRUE	TRUE
Plate_01	C_10_B5=36590_Late ART	36590	Late ART	CCL13	C-C motif chemokine 13	3.45962	10.867	TRUE	TRUE
Plate_01	C_11_B6=37448_Late ART	37448	Late ART	CCL13	C-C motif chemokine 13	3.45962	10.9042	TRUE	TRUE
Plate_01	D_01_C1=35112_Late ART	35112	Late ART	CCL13	C-C motif chemokine 13	3.45962	10.8748	TRUE	TRUE
Plate_01	D_02_C2=36131_Late ART	36131	Late ART	CCL13	C-C motif chemokine 13	3.45962	12.2166	TRUE	TRUE
Plate_01	D_03_C3=37246_Late ART	37246	Late ART	CCL13	C-C motif chemokine 13	3.45962	11.4011	TRUE	TRUE
Plate_01	D_04_C5=36686_Late ART	36686	Late ART	CCL13	C-C motif chemokine 13	3.45962	10.6915	TRUE	TRUE
Plate_01	D_05_C6=36767_Late ART	36767	Late ART	CCL13	C-C motif chemokine 13	3.45962	12.0922	TRUE	TRUE
Plate_01	D_06_D1=38089_Late ART	38089	Late ART	CCL13	C-C motif chemokine 13	3.45962	11.1468	TRUE	TRUE
Plate_01	D_07_D2=38090_Late ART	38090	Late ART	CCL13	C-C motif chemokine 13	3.45962	9.68397	TRUE	TRUE
Plate_01	D_08_D3=35547_Late ART	35547	Late ART	CCL13	C-C motif chemokine 13	3.45962	9.77287	TRUE	TRUE
Plate_01	D_09_D5=36683_Late ART	36683	Late ART	CCL13	C-C motif chemokine 13	3.45962	10.5459	TRUE	TRUE
Plate_01	D_10_D6=37012_Late ART	37012	Late ART	CCL13	C-C motif chemokine 13	3.45962	10.9731	TRUE	TRUE
Plate_01	A_01_A4=36497_Baseline	36497	Baseline	CCL14	C-C motif chemokine 14	0	0	FALSE	FALSE
Plate_01	A_02_A6=36622_Baseline	36622	Baseline	CCL14	C-C motif chemokine 14	0	0	FALSE	FALSE
Plate_01	A_03_B1=37163_Baseline	37163	Baseline	CCL14	C-C motif chemokine 14	0	0	FALSE	FALSE
Plate_01	A_04_B2=38180_Baseline	38180	Baseline	CCL14	C-C motif chemokine 14	0	0	FALSE	FALSE
Plate_01	A_05_B3=37166_Baseline	37166	Baseline	CCL14	C-C motif chemokine 14	0	0	FALSE	FALSE
Plate_01	A_06_B4=37167_Baseline	37167	Baseline	CCL14	C-C motif chemokine 14	0	0	FALSE	FALSE
Plate_01	A_07_B5=36590_Baseline	36590	Baseline	CCL14	C-C motif chemokine 14	0	0	FALSE	FALSE
Plate_01	A_08_B6=37448_Baseline	37448	Baseline	CCL14	C-C motif chemokine 14	0	0	FALSE	FALSE
Plate_01	A_09_C1=35112_Baseline	35112	Baseline	CCL14	C-C motif chemokine 14	0	0	FALSE	FALSE
Plate_01	A_10_C2=36131_Baseline	36131	Baseline	CCL14	C-C motif chemokine 14	0	0	FALSE	FALSE
Plate_01	A_11_C3=37246_Baseline	37246	Baseline	CCL14	C-C motif chemokine 14	0	0	FALSE	FALSE
Plate_01	B_01_C5=36686_Baseline	36686	Baseline	CCL14	C-C motif chemokine 14	0	0.353236	TRUE	FALSE
Plate_01	B_02_C6=36767_Baseline	36767	Baseline	CCL14	C-C motif chemokine 14	0	0	FALSE	FALSE
Plate_01	B_03_D1=38089_Baseline	38089	Baseline	CCL14	C-C motif chemokine 14	0	1.76743	TRUE	FALSE
Plate_01	B_04_D2=38090_Baseline	38090	Baseline	CCL14	C-C motif chemokine 14	0	0	FALSE	FALSE
Plate_01	B_05_D3=35547_Baseline	35547	Baseline	CCL14	C-C motif chemokine 14	0	0	FALSE	FALSE
Plate_01	B_06_D5=36683_Baseline	36683	Baseline	CCL14	C-C motif chemokine 14	0	0	FALSE	FALSE
Plate_01	B_07_D6=37012_Baseline	37012	Baseline	CCL14	C-C motif chemokine 14	0	0	FALSE	FALSE
Plate_01	B_08_A4=36497_Acute Infection	36497	Acute Infection	CCL14	C-C motif chemokine 14	0	0	FALSE	FALSE
Plate_01	B_09_A6=36622_Acute Infection	36622	Acute Infection	CCL14	C-C motif chemokine 14	0	0	FALSE	FALSE
Plate_01	B_10_B1=37163_Acute Infection	37163	Acute Infection	CCL14	C-C motif chemokine 14	0	0	FALSE	FALSE
Plate_01	B_11_D2=38090_Acute Infection	38090	Acute Infection	CCL14	C-C motif chemokine 14	0	0	FALSE	FALSE
Plate_01	C_01_D3=35547_Acute Infection	35547	Acute Infection	CCL14	C-C motif chemokine 14	0	0	FALSE	FALSE
Plate_01	C_02_D5=36683_Acute Infection	36683	Acute Infection	CCL14	C-C motif chemokine 14	0	0	FALSE	FALSE
Plate_01	C_03_D6=37012_Acute Infection	37012	Acute Infection	CCL14	C-C motif chemokine 14	0	0	FALSE	FALSE
Plate_01	C_04_A4=36497_Late ART	36497	Late ART	CCL14	C-C motif chemokine 14	0	0	FALSE	FALSE
Plate_01	C_05_A6=36622_Late ART	36622	Late ART	CCL14	C-C motif chemokine 14	0	0	FALSE	FALSE
Plate_01	C_06_B1=37163_Late ART	37163	Late ART	CCL14	C-C motif chemokine 14	0	0	FALSE	FALSE
Plate_01	C_07_B2=38180_Late ART	38180	Late ART	CCL14	C-C motif chemokine 14	0	0	FALSE	FALSE
Plate_01	C_08_B3=37166_Late ART	37166	Late ART	CCL14	C-C motif chemokine 14	0	0	FALSE	FALSE
Plate_01	C_09_B4=37167_Late ART	37167	Late ART	CCL14	C-C motif chemokine 14	0	0	FALSE	FALSE
Plate_01	C_10_B5=36590_Late ART	36590	Late ART	CCL14	C-C motif chemokine 14	0	0	FALSE	FALSE
Plate_01	C_11_B6=37448_Late ART	37448	Late ART	CCL14	C-C motif chemokine 14	0	0	FALSE	FALSE
Plate_01	D_01_C1=35112_Late ART	35112	Late ART	CCL14	C-C motif chemokine 14	0	0	FALSE	FALSE
Plate_01	D_02_C2=36131_Late ART	36131	Late ART	CCL14	C-C motif chemokine 14	0	0	FALSE	FALSE
Plate_01	D_03_C3=37246_Late ART	37246	Late ART	CCL14	C-C motif chemokine 14	0	0	FALSE	FALSE
Plate_01	D_04_C5=36686_Late ART	36686	Late ART	CCL14	C-C motif chemokine 14	0	0	FALSE	FALSE
Plate_01	D_05_C6=36767_Late ART	36767	Late ART	CCL14	C-C motif chemokine 14	0	0	FALSE	FALSE
Plate_01	D_06_D1=38089_Late ART	38089	Late ART	CCL14	C-C motif chemokine 14	0	0	FALSE	FALSE
Plate_01	D_07_D2=38090_Late ART	38090	Late ART	CCL14	C-C motif chemokine 14	0	0	FALSE	FALSE
Plate_01	D_08_D3=35547_Late ART	35547	Late ART	CCL14	C-C motif chemokine 14	0	0	FALSE	FALSE
Plate_01	D_09_D5=36683_Late ART	36683	Late ART	CCL14	C-C motif chemokine 14	0	0	FALSE	FALSE
Plate_01	D_10_D6=37012_Late ART	37012	Late ART	CCL14	C-C motif chemokine 14	0	0	FALSE	FALSE
Plate_01	A_01_A4=36497_Baseline	36497	Baseline	CCL15	C-C motif chemokine 15	5.10771	5.56492	TRUE	TRUE
Plate_01	A_02_A6=36622_Baseline	36622	Baseline	CCL15	C-C motif chemokine 15	5.10771	6.11041	TRUE	TRUE
Plate_01	A_03_B1=37163_Baseline	37163	Baseline	CCL15	C-C motif chemokine 15	5.10771	6.91822	TRUE	TRUE
Plate_01	A_04_B2=38180_Baseline	38180	Baseline	CCL15	C-C motif chemokine 15	5.10771	9.85232	TRUE	TRUE
Plate_01	A_05_B3=37166_Baseline	37166	Baseline	CCL15	C-C motif chemokine 15	5.10771	5.2496	TRUE	TRUE
Plate_01	A_06_B4=37167_Baseline	37167	Baseline	CCL15	C-C motif chemokine 15	5.10771	4.66098	FALSE	TRUE
Plate_01	A_07_B5=36590_Baseline	36590	Baseline	CCL15	C-C motif chemokine 15	5.10771	2.73424	FALSE	TRUE
Plate_01	A_08_B6=37448_Baseline	37448	Baseline	CCL15	C-C motif chemokine 15	5.10771	7.07609	TRUE	TRUE
Plate_01	A_09_C1=35112_Baseline	35112	Baseline	CCL15	C-C motif chemokine 15	5.10771	6.39644	TRUE	TRUE
Plate_01	A_10_C2=36131_Baseline	36131	Baseline	CCL15	C-C motif chemokine 15	5.10771	3.11812	FALSE	TRUE
Plate_01	A_11_C3=37246_Baseline	37246	Baseline	CCL15	C-C motif chemokine 15	5.10771	5.47076	TRUE	TRUE
Plate_01	B_01_C5=36686_Baseline	36686	Baseline	CCL15	C-C motif chemokine 15	5.10771	4.85042	FALSE	TRUE
Plate_01	B_02_C6=36767_Baseline	36767	Baseline	CCL15	C-C motif chemokine 15	5.10771	9.34241	TRUE	TRUE
Plate_01	B_03_D1=38089_Baseline	38089	Baseline	CCL15	C-C motif chemokine 15	5.10771	3.31688	FALSE	TRUE
Plate_01	B_04_D2=38090_Baseline	38090	Baseline	CCL15	C-C motif chemokine 15	5.10771	4.35781	FALSE	TRUE
Plate_01	B_05_D3=35547_Baseline	35547	Baseline	CCL15	C-C motif chemokine 15	5.10771	4.30142	FALSE	TRUE
Plate_01	B_06_D5=36683_Baseline	36683	Baseline	CCL15	C-C motif chemokine 15	5.10771	5.82661	TRUE	TRUE
Plate_01	B_07_D6=37012_Baseline	37012	Baseline	CCL15	C-C motif chemokine 15	5.10771	7.06949	TRUE	TRUE
Plate_01	B_08_A4=36497_Acute Infection	36497	Acute Infection	CCL15	C-C motif chemokine 15	5.10771	4.90037	FALSE	TRUE
Plate_01	B_09_A6=36622_Acute Infection	36622	Acute Infection	CCL15	C-C motif chemokine 15	5.10771	6.37687	TRUE	TRUE
Plate_01	B_10_B1=37163_Acute Infection	37163	Acute Infection	CCL15	C-C motif chemokine 15	5.10771	5.75996	TRUE	TRUE
Plate_01	B_11_D2=38090_Acute Infection	38090	Acute Infection	CCL15	C-C motif chemokine 15	5.10771	7.73549	TRUE	TRUE
Plate_01	C_01_D3=35547_Acute Infection	35547	Acute Infection	CCL15	C-C motif chemokine 15	5.10771	3.12075	FALSE	TRUE
Plate_01	C_02_D5=36683_Acute Infection	36683	Acute Infection	CCL15	C-C motif chemokine 15	5.10771	5.74505	TRUE	TRUE
Plate_01	C_03_D6=37012_Acute Infection	37012	Acute Infection	CCL15	C-C motif chemokine 15	5.10771	6.41228	TRUE	TRUE
Plate_01	C_04_A4=36497_Late ART	36497	Late ART	CCL15	C-C motif chemokine 15	5.10771	5.33947	TRUE	TRUE
Plate_01	C_05_A6=36622_Late ART	36622	Late ART	CCL15	C-C motif chemokine 15	5.10771	7.86938	TRUE	TRUE
Plate_01	C_06_B1=37163_Late ART	37163	Late ART	CCL15	C-C motif chemokine 15	5.10771	4.26001	FALSE	TRUE
Plate_01	C_07_B2=38180_Late ART	38180	Late ART	CCL15	C-C motif chemokine 15	5.10771	9.58428	TRUE	TRUE
Plate_01	C_08_B3=37166_Late ART	37166	Late ART	CCL15	C-C motif chemokine 15	5.10771	5.35443	TRUE	TRUE
Plate_01	C_09_B4=37167_Late ART	37167	Late ART	CCL15	C-C motif chemokine 15	5.10771	6.15478	TRUE	TRUE
Plate_01	C_10_B5=36590_Late ART	36590	Late ART	CCL15	C-C motif chemokine 15	5.10771	0	FALSE	TRUE
Plate_01	C_11_B6=37448_Late ART	37448	Late ART	CCL15	C-C motif chemokine 15	5.10771	7.56386	TRUE	TRUE
Plate_01	D_01_C1=35112_Late ART	35112	Late ART	CCL15	C-C motif chemokine 15	5.10771	7.88246	TRUE	TRUE
Plate_01	D_02_C2=36131_Late ART	36131	Late ART	CCL15	C-C motif chemokine 15	5.10771	5.47198	TRUE	TRUE
Plate_01	D_03_C3=37246_Late ART	37246	Late ART	CCL15	C-C motif chemokine 15	5.10771	7.88748	TRUE	TRUE
Plate_01	D_04_C5=36686_Late ART	36686	Late ART	CCL15	C-C motif chemokine 15	5.10771	4.10741	FALSE	TRUE
Plate_01	D_05_C6=36767_Late ART	36767	Late ART	CCL15	C-C motif chemokine 15	5.10771	9.52649	TRUE	TRUE
Plate_01	D_06_D1=38089_Late ART	38089	Late ART	CCL15	C-C motif chemokine 15	5.10771	6.18644	TRUE	TRUE
Plate_01	D_07_D2=38090_Late ART	38090	Late ART	CCL15	C-C motif chemokine 15	5.10771	9.46462	TRUE	TRUE
Plate_01	D_08_D3=35547_Late ART	35547	Late ART	CCL15	C-C motif chemokine 15	5.10771	4.74042	FALSE	TRUE
Plate_01	D_09_D5=36683_Late ART	36683	Late ART	CCL15	C-C motif chemokine 15	5.10771	5.0741	FALSE	TRUE
Plate_01	D_10_D6=37012_Late ART	37012	Late ART	CCL15	C-C motif chemokine 15	5.10771	6.00238	TRUE	TRUE
Plate_01	A_01_A4=36497_Baseline	36497	Baseline	CCL16	C-C motif chemokine 16	0	12.2693	TRUE	TRUE
Plate_01	A_02_A6=36622_Baseline	36622	Baseline	CCL16	C-C motif chemokine 16	0	13.1569	TRUE	TRUE
Plate_01	A_03_B1=37163_Baseline	37163	Baseline	CCL16	C-C motif chemokine 16	0	12.886	TRUE	TRUE
Plate_01	A_04_B2=38180_Baseline	38180	Baseline	CCL16	C-C motif chemokine 16	0	13.9103	TRUE	TRUE
Plate_01	A_05_B3=37166_Baseline	37166	Baseline	CCL16	C-C motif chemokine 16	0	13.2301	TRUE	TRUE
Plate_01	A_06_B4=37167_Baseline	37167	Baseline	CCL16	C-C motif chemokine 16	0	12.8296	TRUE	TRUE
Plate_01	A_07_B5=36590_Baseline	36590	Baseline	CCL16	C-C motif chemokine 16	0	13.5074	TRUE	TRUE
Plate_01	A_08_B6=37448_Baseline	37448	Baseline	CCL16	C-C motif chemokine 16	0	12.9737	TRUE	TRUE
Plate_01	A_09_C1=35112_Baseline	35112	Baseline	CCL16	C-C motif chemokine 16	0	13.2003	TRUE	TRUE
Plate_01	A_10_C2=36131_Baseline	36131	Baseline	CCL16	C-C motif chemokine 16	0	12.7004	TRUE	TRUE
Plate_01	A_11_C3=37246_Baseline	37246	Baseline	CCL16	C-C motif chemokine 16	0	14.0057	TRUE	TRUE
Plate_01	B_01_C5=36686_Baseline	36686	Baseline	CCL16	C-C motif chemokine 16	0	13.7341	TRUE	TRUE
Plate_01	B_02_C6=36767_Baseline	36767	Baseline	CCL16	C-C motif chemokine 16	0	13.1968	TRUE	TRUE
Plate_01	B_03_D1=38089_Baseline	38089	Baseline	CCL16	C-C motif chemokine 16	0	13.4458	TRUE	TRUE
Plate_01	B_04_D2=38090_Baseline	38090	Baseline	CCL16	C-C motif chemokine 16	0	14.0316	TRUE	TRUE
Plate_01	B_05_D3=35547_Baseline	35547	Baseline	CCL16	C-C motif chemokine 16	0	13.6358	TRUE	TRUE
Plate_01	B_06_D5=36683_Baseline	36683	Baseline	CCL16	C-C motif chemokine 16	0	0	FALSE	TRUE
Plate_01	B_07_D6=37012_Baseline	37012	Baseline	CCL16	C-C motif chemokine 16	0	7.73162	TRUE	TRUE
Plate_01	B_08_A4=36497_Acute Infection	36497	Acute Infection	CCL16	C-C motif chemokine 16	0	12.5675	TRUE	TRUE
Plate_01	B_09_A6=36622_Acute Infection	36622	Acute Infection	CCL16	C-C motif chemokine 16	0	13.7989	TRUE	TRUE
Plate_01	B_10_B1=37163_Acute Infection	37163	Acute Infection	CCL16	C-C motif chemokine 16	0	12.8009	TRUE	TRUE
Plate_01	B_11_D2=38090_Acute Infection	38090	Acute Infection	CCL16	C-C motif chemokine 16	0	14.2568	TRUE	TRUE
Plate_01	C_01_D3=35547_Acute Infection	35547	Acute Infection	CCL16	C-C motif chemokine 16	0	13.6161	TRUE	TRUE
Plate_01	C_02_D5=36683_Acute Infection	36683	Acute Infection	CCL16	C-C motif chemokine 16	0	0	FALSE	TRUE
Plate_01	C_03_D6=37012_Acute Infection	37012	Acute Infection	CCL16	C-C motif chemokine 16	0	8.56243	TRUE	TRUE
Plate_01	C_04_A4=36497_Late ART	36497	Late ART	CCL16	C-C motif chemokine 16	0	12.848	TRUE	TRUE
Plate_01	C_05_A6=36622_Late ART	36622	Late ART	CCL16	C-C motif chemokine 16	0	13.3099	TRUE	TRUE
Plate_01	C_06_B1=37163_Late ART	37163	Late ART	CCL16	C-C motif chemokine 16	0	13.0087	TRUE	TRUE
Plate_01	C_07_B2=38180_Late ART	38180	Late ART	CCL16	C-C motif chemokine 16	0	14.1791	TRUE	TRUE
Plate_01	C_08_B3=37166_Late ART	37166	Late ART	CCL16	C-C motif chemokine 16	0	13.7833	TRUE	TRUE
Plate_01	C_09_B4=37167_Late ART	37167	Late ART	CCL16	C-C motif chemokine 16	0	13.0339	TRUE	TRUE
Plate_01	C_10_B5=36590_Late ART	36590	Late ART	CCL16	C-C motif chemokine 16	0	13.8974	TRUE	TRUE
Plate_01	C_11_B6=37448_Late ART	37448	Late ART	CCL16	C-C motif chemokine 16	0	13.0162	TRUE	TRUE
Plate_01	D_01_C1=35112_Late ART	35112	Late ART	CCL16	C-C motif chemokine 16	0	13.6524	TRUE	TRUE
Plate_01	D_02_C2=36131_Late ART	36131	Late ART	CCL16	C-C motif chemokine 16	0	13.444	TRUE	TRUE
Plate_01	D_03_C3=37246_Late ART	37246	Late ART	CCL16	C-C motif chemokine 16	0	14.4475	TRUE	TRUE
Plate_01	D_04_C5=36686_Late ART	36686	Late ART	CCL16	C-C motif chemokine 16	0	14.4026	TRUE	TRUE
Plate_01	D_05_C6=36767_Late ART	36767	Late ART	CCL16	C-C motif chemokine 16	0	13.6439	TRUE	TRUE
Plate_01	D_06_D1=38089_Late ART	38089	Late ART	CCL16	C-C motif chemokine 16	0	13.8731	TRUE	TRUE
Plate_01	D_07_D2=38090_Late ART	38090	Late ART	CCL16	C-C motif chemokine 16	0	13.9788	TRUE	TRUE
Plate_01	D_08_D3=35547_Late ART	35547	Late ART	CCL16	C-C motif chemokine 16	0	13.844	TRUE	TRUE
Plate_01	D_09_D5=36683_Late ART	36683	Late ART	CCL16	C-C motif chemokine 16	0	0	FALSE	TRUE
Plate_01	D_10_D6=37012_Late ART	37012	Late ART	CCL16	C-C motif chemokine 16	0	7.13609	TRUE	TRUE
Plate_01	A_01_A4=36497_Baseline	36497	Baseline	CCL17	C-C motif chemokine 17	5.06003	0	FALSE	FALSE
Plate_01	A_02_A6=36622_Baseline	36622	Baseline	CCL17	C-C motif chemokine 17	5.06003	0	FALSE	FALSE
Plate_01	A_03_B1=37163_Baseline	37163	Baseline	CCL17	C-C motif chemokine 17	5.06003	0	FALSE	FALSE
Plate_01	A_04_B2=38180_Baseline	38180	Baseline	CCL17	C-C motif chemokine 17	5.06003	0	FALSE	FALSE
Plate_01	A_05_B3=37166_Baseline	37166	Baseline	CCL17	C-C motif chemokine 17	5.06003	0	FALSE	FALSE
Plate_01	A_06_B4=37167_Baseline	37167	Baseline	CCL17	C-C motif chemokine 17	5.06003	0	FALSE	FALSE
Plate_01	A_07_B5=36590_Baseline	36590	Baseline	CCL17	C-C motif chemokine 17	5.06003	0	FALSE	FALSE
Plate_01	A_08_B6=37448_Baseline	37448	Baseline	CCL17	C-C motif chemokine 17	5.06003	0	FALSE	FALSE
Plate_01	A_09_C1=35112_Baseline	35112	Baseline	CCL17	C-C motif chemokine 17	5.06003	0	FALSE	FALSE
Plate_01	A_10_C2=36131_Baseline	36131	Baseline	CCL17	C-C motif chemokine 17	5.06003	0	FALSE	FALSE
Plate_01	A_11_C3=37246_Baseline	37246	Baseline	CCL17	C-C motif chemokine 17	5.06003	0	FALSE	FALSE
Plate_01	B_01_C5=36686_Baseline	36686	Baseline	CCL17	C-C motif chemokine 17	5.06003	0	FALSE	FALSE
Plate_01	B_02_C6=36767_Baseline	36767	Baseline	CCL17	C-C motif chemokine 17	5.06003	3.01092	FALSE	FALSE
Plate_01	B_03_D1=38089_Baseline	38089	Baseline	CCL17	C-C motif chemokine 17	5.06003	0	FALSE	FALSE
Plate_01	B_04_D2=38090_Baseline	38090	Baseline	CCL17	C-C motif chemokine 17	5.06003	0	FALSE	FALSE
Plate_01	B_05_D3=35547_Baseline	35547	Baseline	CCL17	C-C motif chemokine 17	5.06003	0	FALSE	FALSE
Plate_01	B_06_D5=36683_Baseline	36683	Baseline	CCL17	C-C motif chemokine 17	5.06003	3.55485	FALSE	FALSE
Plate_01	B_07_D6=37012_Baseline	37012	Baseline	CCL17	C-C motif chemokine 17	5.06003	0	FALSE	FALSE
Plate_01	B_08_A4=36497_Acute Infection	36497	Acute Infection	CCL17	C-C motif chemokine 17	5.06003	0	FALSE	FALSE
Plate_01	B_09_A6=36622_Acute Infection	36622	Acute Infection	CCL17	C-C motif chemokine 17	5.06003	0	FALSE	FALSE
Plate_01	B_10_B1=37163_Acute Infection	37163	Acute Infection	CCL17	C-C motif chemokine 17	5.06003	3.69497	FALSE	FALSE
Plate_01	B_11_D2=38090_Acute Infection	38090	Acute Infection	CCL17	C-C motif chemokine 17	5.06003	0	FALSE	FALSE
Plate_01	C_01_D3=35547_Acute Infection	35547	Acute Infection	CCL17	C-C motif chemokine 17	5.06003	0	FALSE	FALSE
Plate_01	C_02_D5=36683_Acute Infection	36683	Acute Infection	CCL17	C-C motif chemokine 17	5.06003	0	FALSE	FALSE
Plate_01	C_03_D6=37012_Acute Infection	37012	Acute Infection	CCL17	C-C motif chemokine 17	5.06003	3.7514	FALSE	FALSE
Plate_01	C_04_A4=36497_Late ART	36497	Late ART	CCL17	C-C motif chemokine 17	5.06003	3.35779	FALSE	FALSE
Plate_01	C_05_A6=36622_Late ART	36622	Late ART	CCL17	C-C motif chemokine 17	5.06003	4.43774	FALSE	FALSE
Plate_01	C_06_B1=37163_Late ART	37163	Late ART	CCL17	C-C motif chemokine 17	5.06003	0	FALSE	FALSE
Plate_01	C_07_B2=38180_Late ART	38180	Late ART	CCL17	C-C motif chemokine 17	5.06003	0	FALSE	FALSE
Plate_01	C_08_B3=37166_Late ART	37166	Late ART	CCL17	C-C motif chemokine 17	5.06003	0	FALSE	FALSE
Plate_01	C_09_B4=37167_Late ART	37167	Late ART	CCL17	C-C motif chemokine 17	5.06003	1.924	FALSE	FALSE
Plate_01	C_10_B5=36590_Late ART	36590	Late ART	CCL17	C-C motif chemokine 17	5.06003	0	FALSE	FALSE
Plate_01	C_11_B6=37448_Late ART	37448	Late ART	CCL17	C-C motif chemokine 17	5.06003	0	FALSE	FALSE
Plate_01	D_01_C1=35112_Late ART	35112	Late ART	CCL17	C-C motif chemokine 17	5.06003	0	FALSE	FALSE
Plate_01	D_02_C2=36131_Late ART	36131	Late ART	CCL17	C-C motif chemokine 17	5.06003	0	FALSE	FALSE
Plate_01	D_03_C3=37246_Late ART	37246	Late ART	CCL17	C-C motif chemokine 17	5.06003	0	FALSE	FALSE
Plate_01	D_04_C5=36686_Late ART	36686	Late ART	CCL17	C-C motif chemokine 17	5.06003	0	FALSE	FALSE
Plate_01	D_05_C6=36767_Late ART	36767	Late ART	CCL17	C-C motif chemokine 17	5.06003	0	FALSE	FALSE
Plate_01	D_06_D1=38089_Late ART	38089	Late ART	CCL17	C-C motif chemokine 17	5.06003	0	FALSE	FALSE
Plate_01	D_07_D2=38090_Late ART	38090	Late ART	CCL17	C-C motif chemokine 17	5.06003	4.17361	FALSE	FALSE
Plate_01	D_08_D3=35547_Late ART	35547	Late ART	CCL17	C-C motif chemokine 17	5.06003	0	FALSE	FALSE
Plate_01	D_09_D5=36683_Late ART	36683	Late ART	CCL17	C-C motif chemokine 17	5.06003	0	FALSE	FALSE
Plate_01	D_10_D6=37012_Late ART	37012	Late ART	CCL17	C-C motif chemokine 17	5.06003	0	FALSE	FALSE
Plate_01	A_01_A4=36497_Baseline	36497	Baseline	CCL19	C-C motif chemokine 19	0	3.791	TRUE	TRUE
Plate_01	A_02_A6=36622_Baseline	36622	Baseline	CCL19	C-C motif chemokine 19	0	4.44259	TRUE	TRUE
Plate_01	A_03_B1=37163_Baseline	37163	Baseline	CCL19	C-C motif chemokine 19	0	1.90874	TRUE	TRUE
Plate_01	A_04_B2=38180_Baseline	38180	Baseline	CCL19	C-C motif chemokine 19	0	5.10992	TRUE	TRUE
Plate_01	A_05_B3=37166_Baseline	37166	Baseline	CCL19	C-C motif chemokine 19	0	1.89217	TRUE	TRUE
Plate_01	A_06_B4=37167_Baseline	37167	Baseline	CCL19	C-C motif chemokine 19	0	3.09321	TRUE	TRUE
Plate_01	A_07_B5=36590_Baseline	36590	Baseline	CCL19	C-C motif chemokine 19	0	2.36155	TRUE	TRUE
Plate_01	A_08_B6=37448_Baseline	37448	Baseline	CCL19	C-C motif chemokine 19	0	1.99335	TRUE	TRUE
Plate_01	A_09_C1=35112_Baseline	35112	Baseline	CCL19	C-C motif chemokine 19	0	2.18444	TRUE	TRUE
Plate_01	A_10_C2=36131_Baseline	36131	Baseline	CCL19	C-C motif chemokine 19	0	2.51711	TRUE	TRUE
Plate_01	A_11_C3=37246_Baseline	37246	Baseline	CCL19	C-C motif chemokine 19	0	2.81228	TRUE	TRUE
Plate_01	B_01_C5=36686_Baseline	36686	Baseline	CCL19	C-C motif chemokine 19	0	3.3007	TRUE	TRUE
Plate_01	B_02_C6=36767_Baseline	36767	Baseline	CCL19	C-C motif chemokine 19	0	2.82811	TRUE	TRUE
Plate_01	B_03_D1=38089_Baseline	38089	Baseline	CCL19	C-C motif chemokine 19	0	2.38978	TRUE	TRUE
Plate_01	B_04_D2=38090_Baseline	38090	Baseline	CCL19	C-C motif chemokine 19	0	3.24202	TRUE	TRUE
Plate_01	B_05_D3=35547_Baseline	35547	Baseline	CCL19	C-C motif chemokine 19	0	3.68249	TRUE	TRUE
Plate_01	B_06_D5=36683_Baseline	36683	Baseline	CCL19	C-C motif chemokine 19	0	2.25788	TRUE	TRUE
Plate_01	B_07_D6=37012_Baseline	37012	Baseline	CCL19	C-C motif chemokine 19	0	1.46759	TRUE	TRUE
Plate_01	B_08_A4=36497_Acute Infection	36497	Acute Infection	CCL19	C-C motif chemokine 19	0	6.70271	TRUE	TRUE
Plate_01	B_09_A6=36622_Acute Infection	36622	Acute Infection	CCL19	C-C motif chemokine 19	0	5.47658	TRUE	TRUE
Plate_01	B_10_B1=37163_Acute Infection	37163	Acute Infection	CCL19	C-C motif chemokine 19	0	5.12765	TRUE	TRUE
Plate_01	B_11_D2=38090_Acute Infection	38090	Acute Infection	CCL19	C-C motif chemokine 19	0	4.85131	TRUE	TRUE
Plate_01	C_01_D3=35547_Acute Infection	35547	Acute Infection	CCL19	C-C motif chemokine 19	0	5.43149	TRUE	TRUE
Plate_01	C_02_D5=36683_Acute Infection	36683	Acute Infection	CCL19	C-C motif chemokine 19	0	4.13991	TRUE	TRUE
Plate_01	C_03_D6=37012_Acute Infection	37012	Acute Infection	CCL19	C-C motif chemokine 19	0	5.35492	TRUE	TRUE
Plate_01	C_04_A4=36497_Late ART	36497	Late ART	CCL19	C-C motif chemokine 19	0	4.02102	TRUE	TRUE
Plate_01	C_05_A6=36622_Late ART	36622	Late ART	CCL19	C-C motif chemokine 19	0	4.77484	TRUE	TRUE
Plate_01	C_06_B1=37163_Late ART	37163	Late ART	CCL19	C-C motif chemokine 19	0	1.6272	TRUE	TRUE
Plate_01	C_07_B2=38180_Late ART	38180	Late ART	CCL19	C-C motif chemokine 19	0	1.45967	TRUE	TRUE
Plate_01	C_08_B3=37166_Late ART	37166	Late ART	CCL19	C-C motif chemokine 19	0	3.23368	TRUE	TRUE
Plate_01	C_09_B4=37167_Late ART	37167	Late ART	CCL19	C-C motif chemokine 19	0	3.47137	TRUE	TRUE
Plate_01	C_10_B5=36590_Late ART	36590	Late ART	CCL19	C-C motif chemokine 19	0	2.42159	TRUE	TRUE
Plate_01	C_11_B6=37448_Late ART	37448	Late ART	CCL19	C-C motif chemokine 19	0	3.9958	TRUE	TRUE
Plate_01	D_01_C1=35112_Late ART	35112	Late ART	CCL19	C-C motif chemokine 19	0	2.6537	TRUE	TRUE
Plate_01	D_02_C2=36131_Late ART	36131	Late ART	CCL19	C-C motif chemokine 19	0	4.72294	TRUE	TRUE
Plate_01	D_03_C3=37246_Late ART	37246	Late ART	CCL19	C-C motif chemokine 19	0	4.09567	TRUE	TRUE
Plate_01	D_04_C5=36686_Late ART	36686	Late ART	CCL19	C-C motif chemokine 19	0	4.85337	TRUE	TRUE
Plate_01	D_05_C6=36767_Late ART	36767	Late ART	CCL19	C-C motif chemokine 19	0	4.22062	TRUE	TRUE
Plate_01	D_06_D1=38089_Late ART	38089	Late ART	CCL19	C-C motif chemokine 19	0	3.19846	TRUE	TRUE
Plate_01	D_07_D2=38090_Late ART	38090	Late ART	CCL19	C-C motif chemokine 19	0	2.93952	TRUE	TRUE
Plate_01	D_08_D3=35547_Late ART	35547	Late ART	CCL19	C-C motif chemokine 19	0	3.9091	TRUE	TRUE
Plate_01	D_09_D5=36683_Late ART	36683	Late ART	CCL19	C-C motif chemokine 19	0	3.18826	TRUE	TRUE
Plate_01	D_10_D6=37012_Late ART	37012	Late ART	CCL19	C-C motif chemokine 19	0	3.01924	TRUE	TRUE
Plate_01	A_01_A4=36497_Baseline	36497	Baseline	CCL2	C-C motif chemokine 2	4.02852	11.164	TRUE	TRUE
Plate_01	A_02_A6=36622_Baseline	36622	Baseline	CCL2	C-C motif chemokine 2	4.02852	10.9206	TRUE	TRUE
Plate_01	A_03_B1=37163_Baseline	37163	Baseline	CCL2	C-C motif chemokine 2	4.02852	11.6497	TRUE	TRUE
Plate_01	A_04_B2=38180_Baseline	38180	Baseline	CCL2	C-C motif chemokine 2	4.02852	11.1095	TRUE	TRUE
Plate_01	A_05_B3=37166_Baseline	37166	Baseline	CCL2	C-C motif chemokine 2	4.02852	10.7414	TRUE	TRUE
Plate_01	A_06_B4=37167_Baseline	37167	Baseline	CCL2	C-C motif chemokine 2	4.02852	10.9278	TRUE	TRUE
Plate_01	A_07_B5=36590_Baseline	36590	Baseline	CCL2	C-C motif chemokine 2	4.02852	11.0612	TRUE	TRUE
Plate_01	A_08_B6=37448_Baseline	37448	Baseline	CCL2	C-C motif chemokine 2	4.02852	10.9273	TRUE	TRUE
Plate_01	A_09_C1=35112_Baseline	35112	Baseline	CCL2	C-C motif chemokine 2	4.02852	11.6744	TRUE	TRUE
Plate_01	A_10_C2=36131_Baseline	36131	Baseline	CCL2	C-C motif chemokine 2	4.02852	11.0659	TRUE	TRUE
Plate_01	A_11_C3=37246_Baseline	37246	Baseline	CCL2	C-C motif chemokine 2	4.02852	11.041	TRUE	TRUE
Plate_01	B_01_C5=36686_Baseline	36686	Baseline	CCL2	C-C motif chemokine 2	4.02852	11.0199	TRUE	TRUE
Plate_01	B_02_C6=36767_Baseline	36767	Baseline	CCL2	C-C motif chemokine 2	4.02852	10.8844	TRUE	TRUE
Plate_01	B_03_D1=38089_Baseline	38089	Baseline	CCL2	C-C motif chemokine 2	4.02852	11.5584	TRUE	TRUE
Plate_01	B_04_D2=38090_Baseline	38090	Baseline	CCL2	C-C motif chemokine 2	4.02852	10.8935	TRUE	TRUE
Plate_01	B_05_D3=35547_Baseline	35547	Baseline	CCL2	C-C motif chemokine 2	4.02852	11.2485	TRUE	TRUE
Plate_01	B_06_D5=36683_Baseline	36683	Baseline	CCL2	C-C motif chemokine 2	4.02852	10.7157	TRUE	TRUE
Plate_01	B_07_D6=37012_Baseline	37012	Baseline	CCL2	C-C motif chemokine 2	4.02852	10.7062	TRUE	TRUE
Plate_01	B_08_A4=36497_Acute Infection	36497	Acute Infection	CCL2	C-C motif chemokine 2	4.02852	14.1608	TRUE	TRUE
Plate_01	B_09_A6=36622_Acute Infection	36622	Acute Infection	CCL2	C-C motif chemokine 2	4.02852	14.2489	TRUE	TRUE
Plate_01	B_10_B1=37163_Acute Infection	37163	Acute Infection	CCL2	C-C motif chemokine 2	4.02852	14.0332	TRUE	TRUE
Plate_01	B_11_D2=38090_Acute Infection	38090	Acute Infection	CCL2	C-C motif chemokine 2	4.02852	12.839	TRUE	TRUE
Plate_01	C_01_D3=35547_Acute Infection	35547	Acute Infection	CCL2	C-C motif chemokine 2	4.02852	14.0991	TRUE	TRUE
Plate_01	C_02_D5=36683_Acute Infection	36683	Acute Infection	CCL2	C-C motif chemokine 2	4.02852	13.4791	TRUE	TRUE
Plate_01	C_03_D6=37012_Acute Infection	37012	Acute Infection	CCL2	C-C motif chemokine 2	4.02852	13.9397	TRUE	TRUE
Plate_01	C_04_A4=36497_Late ART	36497	Late ART	CCL2	C-C motif chemokine 2	4.02852	12.2429	TRUE	TRUE
Plate_01	C_05_A6=36622_Late ART	36622	Late ART	CCL2	C-C motif chemokine 2	4.02852	11.7128	TRUE	TRUE
Plate_01	C_06_B1=37163_Late ART	37163	Late ART	CCL2	C-C motif chemokine 2	4.02852	11.904	TRUE	TRUE
Plate_01	C_07_B2=38180_Late ART	38180	Late ART	CCL2	C-C motif chemokine 2	4.02852	11.8159	TRUE	TRUE
Plate_01	C_08_B3=37166_Late ART	37166	Late ART	CCL2	C-C motif chemokine 2	4.02852	12.0482	TRUE	TRUE
Plate_01	C_09_B4=37167_Late ART	37167	Late ART	CCL2	C-C motif chemokine 2	4.02852	11.8648	TRUE	TRUE
Plate_01	C_10_B5=36590_Late ART	36590	Late ART	CCL2	C-C motif chemokine 2	4.02852	11.9023	TRUE	TRUE
Plate_01	C_11_B6=37448_Late ART	37448	Late ART	CCL2	C-C motif chemokine 2	4.02852	11.7022	TRUE	TRUE
Plate_01	D_01_C1=35112_Late ART	35112	Late ART	CCL2	C-C motif chemokine 2	4.02852	12.1418	TRUE	TRUE
Plate_01	D_02_C2=36131_Late ART	36131	Late ART	CCL2	C-C motif chemokine 2	4.02852	13.5569	TRUE	TRUE
Plate_01	D_03_C3=37246_Late ART	37246	Late ART	CCL2	C-C motif chemokine 2	4.02852	12.1534	TRUE	TRUE
Plate_01	D_04_C5=36686_Late ART	36686	Late ART	CCL2	C-C motif chemokine 2	4.02852	12.2418	TRUE	TRUE
Plate_01	D_05_C6=36767_Late ART	36767	Late ART	CCL2	C-C motif chemokine 2	4.02852	12.6907	TRUE	TRUE
Plate_01	D_06_D1=38089_Late ART	38089	Late ART	CCL2	C-C motif chemokine 2	4.02852	12.4352	TRUE	TRUE
Plate_01	D_07_D2=38090_Late ART	38090	Late ART	CCL2	C-C motif chemokine 2	4.02852	11.4566	TRUE	TRUE
Plate_01	D_08_D3=35547_Late ART	35547	Late ART	CCL2	C-C motif chemokine 2	4.02852	11.789	TRUE	TRUE
Plate_01	D_09_D5=36683_Late ART	36683	Late ART	CCL2	C-C motif chemokine 2	4.02852	12.2222	TRUE	TRUE
Plate_01	D_10_D6=37012_Late ART	37012	Late ART	CCL2	C-C motif chemokine 2	4.02852	12.1485	TRUE	TRUE
Plate_01	A_01_A4=36497_Baseline	36497	Baseline	CCL20	C-C motif chemokine 20	5.41822	3.01931	FALSE	FALSE
Plate_01	A_02_A6=36622_Baseline	36622	Baseline	CCL20	C-C motif chemokine 20	5.41822	3.97911	FALSE	FALSE
Plate_01	A_03_B1=37163_Baseline	37163	Baseline	CCL20	C-C motif chemokine 20	5.41822	5.48452	TRUE	FALSE
Plate_01	A_04_B2=38180_Baseline	38180	Baseline	CCL20	C-C motif chemokine 20	5.41822	6.53652	TRUE	FALSE
Plate_01	A_05_B3=37166_Baseline	37166	Baseline	CCL20	C-C motif chemokine 20	5.41822	4.91011	FALSE	FALSE
Plate_01	A_06_B4=37167_Baseline	37167	Baseline	CCL20	C-C motif chemokine 20	5.41822	5.24159	FALSE	FALSE
Plate_01	A_07_B5=36590_Baseline	36590	Baseline	CCL20	C-C motif chemokine 20	5.41822	4.26401	FALSE	FALSE
Plate_01	A_08_B6=37448_Baseline	37448	Baseline	CCL20	C-C motif chemokine 20	5.41822	3.47142	FALSE	FALSE
Plate_01	A_09_C1=35112_Baseline	35112	Baseline	CCL20	C-C motif chemokine 20	5.41822	0	FALSE	FALSE
Plate_01	A_10_C2=36131_Baseline	36131	Baseline	CCL20	C-C motif chemokine 20	5.41822	2.57275	FALSE	FALSE
Plate_01	A_11_C3=37246_Baseline	37246	Baseline	CCL20	C-C motif chemokine 20	5.41822	5.09308	FALSE	FALSE
Plate_01	B_01_C5=36686_Baseline	36686	Baseline	CCL20	C-C motif chemokine 20	5.41822	3.49213	FALSE	FALSE
Plate_01	B_02_C6=36767_Baseline	36767	Baseline	CCL20	C-C motif chemokine 20	5.41822	0	FALSE	FALSE
Plate_01	B_03_D1=38089_Baseline	38089	Baseline	CCL20	C-C motif chemokine 20	5.41822	5.76325	TRUE	FALSE
Plate_01	B_04_D2=38090_Baseline	38090	Baseline	CCL20	C-C motif chemokine 20	5.41822	3.90316	FALSE	FALSE
Plate_01	B_05_D3=35547_Baseline	35547	Baseline	CCL20	C-C motif chemokine 20	5.41822	3.61529	FALSE	FALSE
Plate_01	B_06_D5=36683_Baseline	36683	Baseline	CCL20	C-C motif chemokine 20	5.41822	4.32057	FALSE	FALSE
Plate_01	B_07_D6=37012_Baseline	37012	Baseline	CCL20	C-C motif chemokine 20	5.41822	3.80198	FALSE	FALSE
Plate_01	B_08_A4=36497_Acute Infection	36497	Acute Infection	CCL20	C-C motif chemokine 20	5.41822	0	FALSE	FALSE
Plate_01	B_09_A6=36622_Acute Infection	36622	Acute Infection	CCL20	C-C motif chemokine 20	5.41822	4.1473	FALSE	FALSE
Plate_01	B_10_B1=37163_Acute Infection	37163	Acute Infection	CCL20	C-C motif chemokine 20	5.41822	1.52233	FALSE	FALSE
Plate_01	B_11_D2=38090_Acute Infection	38090	Acute Infection	CCL20	C-C motif chemokine 20	5.41822	5.07722	FALSE	FALSE
Plate_01	C_01_D3=35547_Acute Infection	35547	Acute Infection	CCL20	C-C motif chemokine 20	5.41822	0	FALSE	FALSE
Plate_01	C_02_D5=36683_Acute Infection	36683	Acute Infection	CCL20	C-C motif chemokine 20	5.41822	5.68833	TRUE	FALSE
Plate_01	C_03_D6=37012_Acute Infection	37012	Acute Infection	CCL20	C-C motif chemokine 20	5.41822	4.87691	FALSE	FALSE
Plate_01	C_04_A4=36497_Late ART	36497	Late ART	CCL20	C-C motif chemokine 20	5.41822	0	FALSE	FALSE
Plate_01	C_05_A6=36622_Late ART	36622	Late ART	CCL20	C-C motif chemokine 20	5.41822	2.30671	FALSE	FALSE
Plate_01	C_06_B1=37163_Late ART	37163	Late ART	CCL20	C-C motif chemokine 20	5.41822	4.77941	FALSE	FALSE
Plate_01	C_07_B2=38180_Late ART	38180	Late ART	CCL20	C-C motif chemokine 20	5.41822	2.5395	FALSE	FALSE
Plate_01	C_08_B3=37166_Late ART	37166	Late ART	CCL20	C-C motif chemokine 20	5.41822	2.46231	FALSE	FALSE
Plate_01	C_09_B4=37167_Late ART	37167	Late ART	CCL20	C-C motif chemokine 20	5.41822	1.94349	FALSE	FALSE
Plate_01	C_10_B5=36590_Late ART	36590	Late ART	CCL20	C-C motif chemokine 20	5.41822	5.09964	FALSE	FALSE
Plate_01	C_11_B6=37448_Late ART	37448	Late ART	CCL20	C-C motif chemokine 20	5.41822	3.1429	FALSE	FALSE
Plate_01	D_01_C1=35112_Late ART	35112	Late ART	CCL20	C-C motif chemokine 20	5.41822	5.39133	FALSE	FALSE
Plate_01	D_02_C2=36131_Late ART	36131	Late ART	CCL20	C-C motif chemokine 20	5.41822	0	FALSE	FALSE
Plate_01	D_03_C3=37246_Late ART	37246	Late ART	CCL20	C-C motif chemokine 20	5.41822	5.00293	FALSE	FALSE
Plate_01	D_04_C5=36686_Late ART	36686	Late ART	CCL20	C-C motif chemokine 20	5.41822	5.0372	FALSE	FALSE
Plate_01	D_05_C6=36767_Late ART	36767	Late ART	CCL20	C-C motif chemokine 20	5.41822	5.23012	FALSE	FALSE
Plate_01	D_06_D1=38089_Late ART	38089	Late ART	CCL20	C-C motif chemokine 20	5.41822	3.02525	FALSE	FALSE
Plate_01	D_07_D2=38090_Late ART	38090	Late ART	CCL20	C-C motif chemokine 20	5.41822	5.28089	FALSE	FALSE
Plate_01	D_08_D3=35547_Late ART	35547	Late ART	CCL20	C-C motif chemokine 20	5.41822	4.38912	FALSE	FALSE
Plate_01	D_09_D5=36683_Late ART	36683	Late ART	CCL20	C-C motif chemokine 20	5.41822	0	FALSE	FALSE
Plate_01	D_10_D6=37012_Late ART	37012	Late ART	CCL20	C-C motif chemokine 20	5.41822	5.25664	FALSE	FALSE
Plate_01	A_01_A4=36497_Baseline	36497	Baseline	CCL22	C-C motif chemokine 22	0	8.14307	TRUE	TRUE
Plate_01	A_02_A6=36622_Baseline	36622	Baseline	CCL22	C-C motif chemokine 22	0	9.55821	TRUE	TRUE
Plate_01	A_03_B1=37163_Baseline	37163	Baseline	CCL22	C-C motif chemokine 22	0	7.89189	TRUE	TRUE
Plate_01	A_04_B2=38180_Baseline	38180	Baseline	CCL22	C-C motif chemokine 22	0	9.69541	TRUE	TRUE
Plate_01	A_05_B3=37166_Baseline	37166	Baseline	CCL22	C-C motif chemokine 22	0	9.56527	TRUE	TRUE
Plate_01	A_06_B4=37167_Baseline	37167	Baseline	CCL22	C-C motif chemokine 22	0	9.10769	TRUE	TRUE
Plate_01	A_07_B5=36590_Baseline	36590	Baseline	CCL22	C-C motif chemokine 22	0	8.06745	TRUE	TRUE
Plate_01	A_08_B6=37448_Baseline	37448	Baseline	CCL22	C-C motif chemokine 22	0	8.04242	TRUE	TRUE
Plate_01	A_09_C1=35112_Baseline	35112	Baseline	CCL22	C-C motif chemokine 22	0	7.18985	TRUE	TRUE
Plate_01	A_10_C2=36131_Baseline	36131	Baseline	CCL22	C-C motif chemokine 22	0	7.34951	TRUE	TRUE
Plate_01	A_11_C3=37246_Baseline	37246	Baseline	CCL22	C-C motif chemokine 22	0	8.4135	TRUE	TRUE
Plate_01	B_01_C5=36686_Baseline	36686	Baseline	CCL22	C-C motif chemokine 22	0	7.75429	TRUE	TRUE
Plate_01	B_02_C6=36767_Baseline	36767	Baseline	CCL22	C-C motif chemokine 22	0	7.31071	TRUE	TRUE
Plate_01	B_03_D1=38089_Baseline	38089	Baseline	CCL22	C-C motif chemokine 22	0	8.13675	TRUE	TRUE
Plate_01	B_04_D2=38090_Baseline	38090	Baseline	CCL22	C-C motif chemokine 22	0	9.10779	TRUE	TRUE
Plate_01	B_05_D3=35547_Baseline	35547	Baseline	CCL22	C-C motif chemokine 22	0	8.76051	TRUE	TRUE
Plate_01	B_06_D5=36683_Baseline	36683	Baseline	CCL22	C-C motif chemokine 22	0	6.75115	TRUE	TRUE
Plate_01	B_07_D6=37012_Baseline	37012	Baseline	CCL22	C-C motif chemokine 22	0	8.94036	TRUE	TRUE
Plate_01	B_08_A4=36497_Acute Infection	36497	Acute Infection	CCL22	C-C motif chemokine 22	0	7.64495	TRUE	TRUE
Plate_01	B_09_A6=36622_Acute Infection	36622	Acute Infection	CCL22	C-C motif chemokine 22	0	9.40296	TRUE	TRUE
Plate_01	B_10_B1=37163_Acute Infection	37163	Acute Infection	CCL22	C-C motif chemokine 22	0	7.52421	TRUE	TRUE
Plate_01	B_11_D2=38090_Acute Infection	38090	Acute Infection	CCL22	C-C motif chemokine 22	0	8.2506	TRUE	TRUE
Plate_01	C_01_D3=35547_Acute Infection	35547	Acute Infection	CCL22	C-C motif chemokine 22	0	8.03069	TRUE	TRUE
Plate_01	C_02_D5=36683_Acute Infection	36683	Acute Infection	CCL22	C-C motif chemokine 22	0	7.35803	TRUE	TRUE
Plate_01	C_03_D6=37012_Acute Infection	37012	Acute Infection	CCL22	C-C motif chemokine 22	0	9.20156	TRUE	TRUE
Plate_01	C_04_A4=36497_Late ART	36497	Late ART	CCL22	C-C motif chemokine 22	0	8.19774	TRUE	TRUE
Plate_01	C_05_A6=36622_Late ART	36622	Late ART	CCL22	C-C motif chemokine 22	0	8.95674	TRUE	TRUE
Plate_01	C_06_B1=37163_Late ART	37163	Late ART	CCL22	C-C motif chemokine 22	0	7.95553	TRUE	TRUE
Plate_01	C_07_B2=38180_Late ART	38180	Late ART	CCL22	C-C motif chemokine 22	0	9.17753	TRUE	TRUE
Plate_01	C_08_B3=37166_Late ART	37166	Late ART	CCL22	C-C motif chemokine 22	0	8.47449	TRUE	TRUE
Plate_01	C_09_B4=37167_Late ART	37167	Late ART	CCL22	C-C motif chemokine 22	0	8.47694	TRUE	TRUE
Plate_01	C_10_B5=36590_Late ART	36590	Late ART	CCL22	C-C motif chemokine 22	0	7.87934	TRUE	TRUE
Plate_01	C_11_B6=37448_Late ART	37448	Late ART	CCL22	C-C motif chemokine 22	0	7.59121	TRUE	TRUE
Plate_01	D_01_C1=35112_Late ART	35112	Late ART	CCL22	C-C motif chemokine 22	0	6.99898	TRUE	TRUE
Plate_01	D_02_C2=36131_Late ART	36131	Late ART	CCL22	C-C motif chemokine 22	0	8.47426	TRUE	TRUE
Plate_01	D_03_C3=37246_Late ART	37246	Late ART	CCL22	C-C motif chemokine 22	0	8.86245	TRUE	TRUE
Plate_01	D_04_C5=36686_Late ART	36686	Late ART	CCL22	C-C motif chemokine 22	0	8.43917	TRUE	TRUE
Plate_01	D_05_C6=36767_Late ART	36767	Late ART	CCL22	C-C motif chemokine 22	0	8.22935	TRUE	TRUE
Plate_01	D_06_D1=38089_Late ART	38089	Late ART	CCL22	C-C motif chemokine 22	0	8.35341	TRUE	TRUE
Plate_01	D_07_D2=38090_Late ART	38090	Late ART	CCL22	C-C motif chemokine 22	0	9.45098	TRUE	TRUE
Plate_01	D_08_D3=35547_Late ART	35547	Late ART	CCL22	C-C motif chemokine 22	0	8.69875	TRUE	TRUE
Plate_01	D_09_D5=36683_Late ART	36683	Late ART	CCL22	C-C motif chemokine 22	0	7.00526	TRUE	TRUE
Plate_01	D_10_D6=37012_Late ART	37012	Late ART	CCL22	C-C motif chemokine 22	0	8.33991	TRUE	TRUE
Plate_01	A_01_A4=36497_Baseline	36497	Baseline	CCL23	C-C motif chemokine 23	0	0	FALSE	FALSE
Plate_01	A_02_A6=36622_Baseline	36622	Baseline	CCL23	C-C motif chemokine 23	0	0	FALSE	FALSE
Plate_01	A_03_B1=37163_Baseline	37163	Baseline	CCL23	C-C motif chemokine 23	0	0	FALSE	FALSE
Plate_01	A_04_B2=38180_Baseline	38180	Baseline	CCL23	C-C motif chemokine 23	0	0	FALSE	FALSE
Plate_01	A_05_B3=37166_Baseline	37166	Baseline	CCL23	C-C motif chemokine 23	0	0	FALSE	FALSE
Plate_01	A_06_B4=37167_Baseline	37167	Baseline	CCL23	C-C motif chemokine 23	0	0	FALSE	FALSE
Plate_01	A_07_B5=36590_Baseline	36590	Baseline	CCL23	C-C motif chemokine 23	0	0	FALSE	FALSE
Plate_01	A_08_B6=37448_Baseline	37448	Baseline	CCL23	C-C motif chemokine 23	0	0	FALSE	FALSE
Plate_01	A_09_C1=35112_Baseline	35112	Baseline	CCL23	C-C motif chemokine 23	0	0	FALSE	FALSE
Plate_01	A_10_C2=36131_Baseline	36131	Baseline	CCL23	C-C motif chemokine 23	0	0	FALSE	FALSE
Plate_01	A_11_C3=37246_Baseline	37246	Baseline	CCL23	C-C motif chemokine 23	0	0	FALSE	FALSE
Plate_01	B_01_C5=36686_Baseline	36686	Baseline	CCL23	C-C motif chemokine 23	0	0	FALSE	FALSE
Plate_01	B_02_C6=36767_Baseline	36767	Baseline	CCL23	C-C motif chemokine 23	0	0	FALSE	FALSE
Plate_01	B_03_D1=38089_Baseline	38089	Baseline	CCL23	C-C motif chemokine 23	0	0	FALSE	FALSE
Plate_01	B_04_D2=38090_Baseline	38090	Baseline	CCL23	C-C motif chemokine 23	0	0	FALSE	FALSE
Plate_01	B_05_D3=35547_Baseline	35547	Baseline	CCL23	C-C motif chemokine 23	0	0	FALSE	FALSE
Plate_01	B_06_D5=36683_Baseline	36683	Baseline	CCL23	C-C motif chemokine 23	0	0	FALSE	FALSE
Plate_01	B_07_D6=37012_Baseline	37012	Baseline	CCL23	C-C motif chemokine 23	0	0	FALSE	FALSE
Plate_01	B_08_A4=36497_Acute Infection	36497	Acute Infection	CCL23	C-C motif chemokine 23	0	0	FALSE	FALSE
Plate_01	B_09_A6=36622_Acute Infection	36622	Acute Infection	CCL23	C-C motif chemokine 23	0	0	FALSE	FALSE
Plate_01	B_10_B1=37163_Acute Infection	37163	Acute Infection	CCL23	C-C motif chemokine 23	0	0	FALSE	FALSE
Plate_01	B_11_D2=38090_Acute Infection	38090	Acute Infection	CCL23	C-C motif chemokine 23	0	0	FALSE	FALSE
Plate_01	C_01_D3=35547_Acute Infection	35547	Acute Infection	CCL23	C-C motif chemokine 23	0	0	FALSE	FALSE
Plate_01	C_02_D5=36683_Acute Infection	36683	Acute Infection	CCL23	C-C motif chemokine 23	0	0	FALSE	FALSE
Plate_01	C_03_D6=37012_Acute Infection	37012	Acute Infection	CCL23	C-C motif chemokine 23	0	0	FALSE	FALSE
Plate_01	C_04_A4=36497_Late ART	36497	Late ART	CCL23	C-C motif chemokine 23	0	0	FALSE	FALSE
Plate_01	C_05_A6=36622_Late ART	36622	Late ART	CCL23	C-C motif chemokine 23	0	0	FALSE	FALSE
Plate_01	C_06_B1=37163_Late ART	37163	Late ART	CCL23	C-C motif chemokine 23	0	0	FALSE	FALSE
Plate_01	C_07_B2=38180_Late ART	38180	Late ART	CCL23	C-C motif chemokine 23	0	0	FALSE	FALSE
Plate_01	C_08_B3=37166_Late ART	37166	Late ART	CCL23	C-C motif chemokine 23	0	0	FALSE	FALSE
Plate_01	C_09_B4=37167_Late ART	37167	Late ART	CCL23	C-C motif chemokine 23	0	0	FALSE	FALSE
Plate_01	C_10_B5=36590_Late ART	36590	Late ART	CCL23	C-C motif chemokine 23	0	0	FALSE	FALSE
Plate_01	C_11_B6=37448_Late ART	37448	Late ART	CCL23	C-C motif chemokine 23	0	0	FALSE	FALSE
Plate_01	D_01_C1=35112_Late ART	35112	Late ART	CCL23	C-C motif chemokine 23	0	0	FALSE	FALSE
Plate_01	D_02_C2=36131_Late ART	36131	Late ART	CCL23	C-C motif chemokine 23	0	0	FALSE	FALSE
Plate_01	D_03_C3=37246_Late ART	37246	Late ART	CCL23	C-C motif chemokine 23	0	0	FALSE	FALSE
Plate_01	D_04_C5=36686_Late ART	36686	Late ART	CCL23	C-C motif chemokine 23	0	0	FALSE	FALSE
Plate_01	D_05_C6=36767_Late ART	36767	Late ART	CCL23	C-C motif chemokine 23	0	0	FALSE	FALSE
Plate_01	D_06_D1=38089_Late ART	38089	Late ART	CCL23	C-C motif chemokine 23	0	0	FALSE	FALSE
Plate_01	D_07_D2=38090_Late ART	38090	Late ART	CCL23	C-C motif chemokine 23	0	0	FALSE	FALSE
Plate_01	D_08_D3=35547_Late ART	35547	Late ART	CCL23	C-C motif chemokine 23	0	0	FALSE	FALSE
Plate_01	D_09_D5=36683_Late ART	36683	Late ART	CCL23	C-C motif chemokine 23	0	0	FALSE	FALSE
Plate_01	D_10_D6=37012_Late ART	37012	Late ART	CCL23	C-C motif chemokine 23	0	0	FALSE	FALSE
Plate_01	A_01_A4=36497_Baseline	36497	Baseline	CCL24	C-C motif chemokine 24	0	1.52266	TRUE	TRUE
Plate_01	A_02_A6=36622_Baseline	36622	Baseline	CCL24	C-C motif chemokine 24	0	0	FALSE	TRUE
Plate_01	A_03_B1=37163_Baseline	37163	Baseline	CCL24	C-C motif chemokine 24	0	5.55897	TRUE	TRUE
Plate_01	A_04_B2=38180_Baseline	38180	Baseline	CCL24	C-C motif chemokine 24	0	3.20222	TRUE	TRUE
Plate_01	A_05_B3=37166_Baseline	37166	Baseline	CCL24	C-C motif chemokine 24	0	1.38555	TRUE	TRUE
Plate_01	A_06_B4=37167_Baseline	37167	Baseline	CCL24	C-C motif chemokine 24	0	4.35151	TRUE	TRUE
Plate_01	A_07_B5=36590_Baseline	36590	Baseline	CCL24	C-C motif chemokine 24	0	0	FALSE	TRUE
Plate_01	A_08_B6=37448_Baseline	37448	Baseline	CCL24	C-C motif chemokine 24	0	4.08387	TRUE	TRUE
Plate_01	A_09_C1=35112_Baseline	35112	Baseline	CCL24	C-C motif chemokine 24	0	0	FALSE	TRUE
Plate_01	A_10_C2=36131_Baseline	36131	Baseline	CCL24	C-C motif chemokine 24	0	0	FALSE	TRUE
Plate_01	A_11_C3=37246_Baseline	37246	Baseline	CCL24	C-C motif chemokine 24	0	0	FALSE	TRUE
Plate_01	B_01_C5=36686_Baseline	36686	Baseline	CCL24	C-C motif chemokine 24	0	0	FALSE	TRUE
Plate_01	B_02_C6=36767_Baseline	36767	Baseline	CCL24	C-C motif chemokine 24	0	4.88938	TRUE	TRUE
Plate_01	B_03_D1=38089_Baseline	38089	Baseline	CCL24	C-C motif chemokine 24	0	0	FALSE	TRUE
Plate_01	B_04_D2=38090_Baseline	38090	Baseline	CCL24	C-C motif chemokine 24	0	5.54806	TRUE	TRUE
Plate_01	B_05_D3=35547_Baseline	35547	Baseline	CCL24	C-C motif chemokine 24	0	0	FALSE	TRUE
Plate_01	B_06_D5=36683_Baseline	36683	Baseline	CCL24	C-C motif chemokine 24	0	5.51211	TRUE	TRUE
Plate_01	B_07_D6=37012_Baseline	37012	Baseline	CCL24	C-C motif chemokine 24	0	5.58539	TRUE	TRUE
Plate_01	B_08_A4=36497_Acute Infection	36497	Acute Infection	CCL24	C-C motif chemokine 24	0	0	FALSE	TRUE
Plate_01	B_09_A6=36622_Acute Infection	36622	Acute Infection	CCL24	C-C motif chemokine 24	0	4.73538	TRUE	TRUE
Plate_01	B_10_B1=37163_Acute Infection	37163	Acute Infection	CCL24	C-C motif chemokine 24	0	0	FALSE	TRUE
Plate_01	B_11_D2=38090_Acute Infection	38090	Acute Infection	CCL24	C-C motif chemokine 24	0	0	FALSE	TRUE
Plate_01	C_01_D3=35547_Acute Infection	35547	Acute Infection	CCL24	C-C motif chemokine 24	0	3.7224	TRUE	TRUE
Plate_01	C_02_D5=36683_Acute Infection	36683	Acute Infection	CCL24	C-C motif chemokine 24	0	5.01594	TRUE	TRUE
Plate_01	C_03_D6=37012_Acute Infection	37012	Acute Infection	CCL24	C-C motif chemokine 24	0	0	FALSE	TRUE
Plate_01	C_04_A4=36497_Late ART	36497	Late ART	CCL24	C-C motif chemokine 24	0	4.73019	TRUE	TRUE
Plate_01	C_05_A6=36622_Late ART	36622	Late ART	CCL24	C-C motif chemokine 24	0	0	FALSE	TRUE
Plate_01	C_06_B1=37163_Late ART	37163	Late ART	CCL24	C-C motif chemokine 24	0	4.61421	TRUE	TRUE
Plate_01	C_07_B2=38180_Late ART	38180	Late ART	CCL24	C-C motif chemokine 24	0	0	FALSE	TRUE
Plate_01	C_08_B3=37166_Late ART	37166	Late ART	CCL24	C-C motif chemokine 24	0	5.89843	TRUE	TRUE
Plate_01	C_09_B4=37167_Late ART	37167	Late ART	CCL24	C-C motif chemokine 24	0	2.45964	TRUE	TRUE
Plate_01	C_10_B5=36590_Late ART	36590	Late ART	CCL24	C-C motif chemokine 24	0	5.17358	TRUE	TRUE
Plate_01	C_11_B6=37448_Late ART	37448	Late ART	CCL24	C-C motif chemokine 24	0	3.9876	TRUE	TRUE
Plate_01	D_01_C1=35112_Late ART	35112	Late ART	CCL24	C-C motif chemokine 24	0	0	FALSE	TRUE
Plate_01	D_02_C2=36131_Late ART	36131	Late ART	CCL24	C-C motif chemokine 24	0	5.95169	TRUE	TRUE
Plate_01	D_03_C3=37246_Late ART	37246	Late ART	CCL24	C-C motif chemokine 24	0	3.19959	TRUE	TRUE
Plate_01	D_04_C5=36686_Late ART	36686	Late ART	CCL24	C-C motif chemokine 24	0	0	FALSE	TRUE
Plate_01	D_05_C6=36767_Late ART	36767	Late ART	CCL24	C-C motif chemokine 24	0	0	FALSE	TRUE
Plate_01	D_06_D1=38089_Late ART	38089	Late ART	CCL24	C-C motif chemokine 24	0	0	FALSE	TRUE
Plate_01	D_07_D2=38090_Late ART	38090	Late ART	CCL24	C-C motif chemokine 24	0	3.22014	TRUE	TRUE
Plate_01	D_08_D3=35547_Late ART	35547	Late ART	CCL24	C-C motif chemokine 24	0	2.08272	TRUE	TRUE
Plate_01	D_09_D5=36683_Late ART	36683	Late ART	CCL24	C-C motif chemokine 24	0	0	FALSE	TRUE
Plate_01	D_10_D6=37012_Late ART	37012	Late ART	CCL24	C-C motif chemokine 24	0	3.38118	TRUE	TRUE
Plate_01	A_01_A4=36497_Baseline	36497	Baseline	CCL25	C-C motif chemokine 25	4.3518	3.36277	FALSE	FALSE
Plate_01	A_02_A6=36622_Baseline	36622	Baseline	CCL25	C-C motif chemokine 25	4.3518	4.5623	TRUE	FALSE
Plate_01	A_03_B1=37163_Baseline	37163	Baseline	CCL25	C-C motif chemokine 25	4.3518	1.33173	FALSE	FALSE
Plate_01	A_04_B2=38180_Baseline	38180	Baseline	CCL25	C-C motif chemokine 25	4.3518	3.19135	FALSE	FALSE
Plate_01	A_05_B3=37166_Baseline	37166	Baseline	CCL25	C-C motif chemokine 25	4.3518	4.19926	FALSE	FALSE
Plate_01	A_06_B4=37167_Baseline	37167	Baseline	CCL25	C-C motif chemokine 25	4.3518	3.41693	FALSE	FALSE
Plate_01	A_07_B5=36590_Baseline	36590	Baseline	CCL25	C-C motif chemokine 25	4.3518	2.18774	FALSE	FALSE
Plate_01	A_08_B6=37448_Baseline	37448	Baseline	CCL25	C-C motif chemokine 25	4.3518	5.23566	TRUE	FALSE
Plate_01	A_09_C1=35112_Baseline	35112	Baseline	CCL25	C-C motif chemokine 25	4.3518	0	FALSE	FALSE
Plate_01	A_10_C2=36131_Baseline	36131	Baseline	CCL25	C-C motif chemokine 25	4.3518	3.78505	FALSE	FALSE
Plate_01	A_11_C3=37246_Baseline	37246	Baseline	CCL25	C-C motif chemokine 25	4.3518	2.39647	FALSE	FALSE
Plate_01	B_01_C5=36686_Baseline	36686	Baseline	CCL25	C-C motif chemokine 25	4.3518	0	FALSE	FALSE
Plate_01	B_02_C6=36767_Baseline	36767	Baseline	CCL25	C-C motif chemokine 25	4.3518	0	FALSE	FALSE
Plate_01	B_03_D1=38089_Baseline	38089	Baseline	CCL25	C-C motif chemokine 25	4.3518	2.46918	FALSE	FALSE
Plate_01	B_04_D2=38090_Baseline	38090	Baseline	CCL25	C-C motif chemokine 25	4.3518	2.72058	FALSE	FALSE
Plate_01	B_05_D3=35547_Baseline	35547	Baseline	CCL25	C-C motif chemokine 25	4.3518	3.18801	FALSE	FALSE
Plate_01	B_06_D5=36683_Baseline	36683	Baseline	CCL25	C-C motif chemokine 25	4.3518	3.19493	FALSE	FALSE
Plate_01	B_07_D6=37012_Baseline	37012	Baseline	CCL25	C-C motif chemokine 25	4.3518	1.19937	FALSE	FALSE
Plate_01	B_08_A4=36497_Acute Infection	36497	Acute Infection	CCL25	C-C motif chemokine 25	4.3518	3.02877	FALSE	FALSE
Plate_01	B_09_A6=36622_Acute Infection	36622	Acute Infection	CCL25	C-C motif chemokine 25	4.3518	2.63338	FALSE	FALSE
Plate_01	B_10_B1=37163_Acute Infection	37163	Acute Infection	CCL25	C-C motif chemokine 25	4.3518	2.59982	FALSE	FALSE
Plate_01	B_11_D2=38090_Acute Infection	38090	Acute Infection	CCL25	C-C motif chemokine 25	4.3518	3.47523	FALSE	FALSE
Plate_01	C_01_D3=35547_Acute Infection	35547	Acute Infection	CCL25	C-C motif chemokine 25	4.3518	3.2691	FALSE	FALSE
Plate_01	C_02_D5=36683_Acute Infection	36683	Acute Infection	CCL25	C-C motif chemokine 25	4.3518	2.47417	FALSE	FALSE
Plate_01	C_03_D6=37012_Acute Infection	37012	Acute Infection	CCL25	C-C motif chemokine 25	4.3518	0	FALSE	FALSE
Plate_01	C_04_A4=36497_Late ART	36497	Late ART	CCL25	C-C motif chemokine 25	4.3518	2.28732	FALSE	FALSE
Plate_01	C_05_A6=36622_Late ART	36622	Late ART	CCL25	C-C motif chemokine 25	4.3518	2.88808	FALSE	FALSE
Plate_01	C_06_B1=37163_Late ART	37163	Late ART	CCL25	C-C motif chemokine 25	4.3518	2.70536	FALSE	FALSE
Plate_01	C_07_B2=38180_Late ART	38180	Late ART	CCL25	C-C motif chemokine 25	4.3518	4.02918	FALSE	FALSE
Plate_01	C_08_B3=37166_Late ART	37166	Late ART	CCL25	C-C motif chemokine 25	4.3518	4.71162	TRUE	FALSE
Plate_01	C_09_B4=37167_Late ART	37167	Late ART	CCL25	C-C motif chemokine 25	4.3518	2.67497	FALSE	FALSE
Plate_01	C_10_B5=36590_Late ART	36590	Late ART	CCL25	C-C motif chemokine 25	4.3518	4.45137	TRUE	FALSE
Plate_01	C_11_B6=37448_Late ART	37448	Late ART	CCL25	C-C motif chemokine 25	4.3518	7.45286	TRUE	FALSE
Plate_01	D_01_C1=35112_Late ART	35112	Late ART	CCL25	C-C motif chemokine 25	4.3518	4.26794	FALSE	FALSE
Plate_01	D_02_C2=36131_Late ART	36131	Late ART	CCL25	C-C motif chemokine 25	4.3518	2.94791	FALSE	FALSE
Plate_01	D_03_C3=37246_Late ART	37246	Late ART	CCL25	C-C motif chemokine 25	4.3518	1.69574	FALSE	FALSE
Plate_01	D_04_C5=36686_Late ART	36686	Late ART	CCL25	C-C motif chemokine 25	4.3518	2.91785	FALSE	FALSE
Plate_01	D_05_C6=36767_Late ART	36767	Late ART	CCL25	C-C motif chemokine 25	4.3518	3.61447	FALSE	FALSE
Plate_01	D_06_D1=38089_Late ART	38089	Late ART	CCL25	C-C motif chemokine 25	4.3518	2.89435	FALSE	FALSE
Plate_01	D_07_D2=38090_Late ART	38090	Late ART	CCL25	C-C motif chemokine 25	4.3518	1.94275	FALSE	FALSE
Plate_01	D_08_D3=35547_Late ART	35547	Late ART	CCL25	C-C motif chemokine 25	4.3518	2.2004	FALSE	FALSE
Plate_01	D_09_D5=36683_Late ART	36683	Late ART	CCL25	C-C motif chemokine 25	4.3518	3.68093	FALSE	FALSE
Plate_01	D_10_D6=37012_Late ART	37012	Late ART	CCL25	C-C motif chemokine 25	4.3518	3.30112	FALSE	FALSE
Plate_01	A_01_A4=36497_Baseline	36497	Baseline	CCL28	C-C motif chemokine 28	0	0	FALSE	FALSE
Plate_01	A_02_A6=36622_Baseline	36622	Baseline	CCL28	C-C motif chemokine 28	0	5.12292	TRUE	FALSE
Plate_01	A_03_B1=37163_Baseline	37163	Baseline	CCL28	C-C motif chemokine 28	0	2.22471	TRUE	FALSE
Plate_01	A_04_B2=38180_Baseline	38180	Baseline	CCL28	C-C motif chemokine 28	0	0	FALSE	FALSE
Plate_01	A_05_B3=37166_Baseline	37166	Baseline	CCL28	C-C motif chemokine 28	0	0	FALSE	FALSE
Plate_01	A_06_B4=37167_Baseline	37167	Baseline	CCL28	C-C motif chemokine 28	0	0	FALSE	FALSE
Plate_01	A_07_B5=36590_Baseline	36590	Baseline	CCL28	C-C motif chemokine 28	0	4.86568	TRUE	FALSE
Plate_01	A_08_B6=37448_Baseline	37448	Baseline	CCL28	C-C motif chemokine 28	0	0	FALSE	FALSE
Plate_01	A_09_C1=35112_Baseline	35112	Baseline	CCL28	C-C motif chemokine 28	0	0	FALSE	FALSE
Plate_01	A_10_C2=36131_Baseline	36131	Baseline	CCL28	C-C motif chemokine 28	0	8.99571	TRUE	FALSE
Plate_01	A_11_C3=37246_Baseline	37246	Baseline	CCL28	C-C motif chemokine 28	0	4.91972	TRUE	FALSE
Plate_01	B_01_C5=36686_Baseline	36686	Baseline	CCL28	C-C motif chemokine 28	0	0	FALSE	FALSE
Plate_01	B_02_C6=36767_Baseline	36767	Baseline	CCL28	C-C motif chemokine 28	0	0	FALSE	FALSE
Plate_01	B_03_D1=38089_Baseline	38089	Baseline	CCL28	C-C motif chemokine 28	0	0	FALSE	FALSE
Plate_01	B_04_D2=38090_Baseline	38090	Baseline	CCL28	C-C motif chemokine 28	0	0	FALSE	FALSE
Plate_01	B_05_D3=35547_Baseline	35547	Baseline	CCL28	C-C motif chemokine 28	0	0	FALSE	FALSE
Plate_01	B_06_D5=36683_Baseline	36683	Baseline	CCL28	C-C motif chemokine 28	0	5.7	TRUE	FALSE
Plate_01	B_07_D6=37012_Baseline	37012	Baseline	CCL28	C-C motif chemokine 28	0	0	FALSE	FALSE
Plate_01	B_08_A4=36497_Acute Infection	36497	Acute Infection	CCL28	C-C motif chemokine 28	0	0	FALSE	FALSE
Plate_01	B_09_A6=36622_Acute Infection	36622	Acute Infection	CCL28	C-C motif chemokine 28	0	0	FALSE	FALSE
Plate_01	B_10_B1=37163_Acute Infection	37163	Acute Infection	CCL28	C-C motif chemokine 28	0	3.93577	TRUE	FALSE
Plate_01	B_11_D2=38090_Acute Infection	38090	Acute Infection	CCL28	C-C motif chemokine 28	0	0	FALSE	FALSE
Plate_01	C_01_D3=35547_Acute Infection	35547	Acute Infection	CCL28	C-C motif chemokine 28	0	3.7685	TRUE	FALSE
Plate_01	C_02_D5=36683_Acute Infection	36683	Acute Infection	CCL28	C-C motif chemokine 28	0	0	FALSE	FALSE
Plate_01	C_03_D6=37012_Acute Infection	37012	Acute Infection	CCL28	C-C motif chemokine 28	0	4.11277	TRUE	FALSE
Plate_01	C_04_A4=36497_Late ART	36497	Late ART	CCL28	C-C motif chemokine 28	0	0	FALSE	FALSE
Plate_01	C_05_A6=36622_Late ART	36622	Late ART	CCL28	C-C motif chemokine 28	0	0	FALSE	FALSE
Plate_01	C_06_B1=37163_Late ART	37163	Late ART	CCL28	C-C motif chemokine 28	0	4.90093	TRUE	FALSE
Plate_01	C_07_B2=38180_Late ART	38180	Late ART	CCL28	C-C motif chemokine 28	0	0	FALSE	FALSE
Plate_01	C_08_B3=37166_Late ART	37166	Late ART	CCL28	C-C motif chemokine 28	0	0	FALSE	FALSE
Plate_01	C_09_B4=37167_Late ART	37167	Late ART	CCL28	C-C motif chemokine 28	0	0	FALSE	FALSE
Plate_01	C_10_B5=36590_Late ART	36590	Late ART	CCL28	C-C motif chemokine 28	0	0	FALSE	FALSE
Plate_01	C_11_B6=37448_Late ART	37448	Late ART	CCL28	C-C motif chemokine 28	0	4.90983	TRUE	FALSE
Plate_01	D_01_C1=35112_Late ART	35112	Late ART	CCL28	C-C motif chemokine 28	0	0	FALSE	FALSE
Plate_01	D_02_C2=36131_Late ART	36131	Late ART	CCL28	C-C motif chemokine 28	0	0	FALSE	FALSE
Plate_01	D_03_C3=37246_Late ART	37246	Late ART	CCL28	C-C motif chemokine 28	0	0	FALSE	FALSE
Plate_01	D_04_C5=36686_Late ART	36686	Late ART	CCL28	C-C motif chemokine 28	0	0	FALSE	FALSE
Plate_01	D_05_C6=36767_Late ART	36767	Late ART	CCL28	C-C motif chemokine 28	0	0	FALSE	FALSE
Plate_01	D_06_D1=38089_Late ART	38089	Late ART	CCL28	C-C motif chemokine 28	0	0	FALSE	FALSE
Plate_01	D_07_D2=38090_Late ART	38090	Late ART	CCL28	C-C motif chemokine 28	0	0	FALSE	FALSE
Plate_01	D_08_D3=35547_Late ART	35547	Late ART	CCL28	C-C motif chemokine 28	0	1.41948	TRUE	FALSE
Plate_01	D_09_D5=36683_Late ART	36683	Late ART	CCL28	C-C motif chemokine 28	0	0	FALSE	FALSE
Plate_01	D_10_D6=37012_Late ART	37012	Late ART	CCL28	C-C motif chemokine 28	0	0	FALSE	FALSE
Plate_01	A_01_A4=36497_Baseline	36497	Baseline	CCL3	C-C motif chemokine 3	7.46424	4.94185	FALSE	FALSE
Plate_01	A_02_A6=36622_Baseline	36622	Baseline	CCL3	C-C motif chemokine 3	7.46424	5.62936	FALSE	FALSE
Plate_01	A_03_B1=37163_Baseline	37163	Baseline	CCL3	C-C motif chemokine 3	7.46424	5.44376	FALSE	FALSE
Plate_01	A_04_B2=38180_Baseline	38180	Baseline	CCL3	C-C motif chemokine 3	7.46424	6.93526	FALSE	FALSE
Plate_01	A_05_B3=37166_Baseline	37166	Baseline	CCL3	C-C motif chemokine 3	7.46424	5.49043	FALSE	FALSE
Plate_01	A_06_B4=37167_Baseline	37167	Baseline	CCL3	C-C motif chemokine 3	7.46424	5.85038	FALSE	FALSE
Plate_01	A_07_B5=36590_Baseline	36590	Baseline	CCL3	C-C motif chemokine 3	7.46424	5.69479	FALSE	FALSE
Plate_01	A_08_B6=37448_Baseline	37448	Baseline	CCL3	C-C motif chemokine 3	7.46424	5.49436	FALSE	FALSE
Plate_01	A_09_C1=35112_Baseline	35112	Baseline	CCL3	C-C motif chemokine 3	7.46424	5.83106	FALSE	FALSE
Plate_01	A_10_C2=36131_Baseline	36131	Baseline	CCL3	C-C motif chemokine 3	7.46424	6.53419	FALSE	FALSE
Plate_01	A_11_C3=37246_Baseline	37246	Baseline	CCL3	C-C motif chemokine 3	7.46424	5.47052	FALSE	FALSE
Plate_01	B_01_C5=36686_Baseline	36686	Baseline	CCL3	C-C motif chemokine 3	7.46424	6.15249	FALSE	FALSE
Plate_01	B_02_C6=36767_Baseline	36767	Baseline	CCL3	C-C motif chemokine 3	7.46424	6.51281	FALSE	FALSE
Plate_01	B_03_D1=38089_Baseline	38089	Baseline	CCL3	C-C motif chemokine 3	7.46424	6.48933	FALSE	FALSE
Plate_01	B_04_D2=38090_Baseline	38090	Baseline	CCL3	C-C motif chemokine 3	7.46424	5.10038	FALSE	FALSE
Plate_01	B_05_D3=35547_Baseline	35547	Baseline	CCL3	C-C motif chemokine 3	7.46424	6.5055	FALSE	FALSE
Plate_01	B_06_D5=36683_Baseline	36683	Baseline	CCL3	C-C motif chemokine 3	7.46424	4.86401	FALSE	FALSE
Plate_01	B_07_D6=37012_Baseline	37012	Baseline	CCL3	C-C motif chemokine 3	7.46424	5.84112	FALSE	FALSE
Plate_01	B_08_A4=36497_Acute Infection	36497	Acute Infection	CCL3	C-C motif chemokine 3	7.46424	6.57509	FALSE	FALSE
Plate_01	B_09_A6=36622_Acute Infection	36622	Acute Infection	CCL3	C-C motif chemokine 3	7.46424	3.26883	FALSE	FALSE
Plate_01	B_10_B1=37163_Acute Infection	37163	Acute Infection	CCL3	C-C motif chemokine 3	7.46424	6.40863	FALSE	FALSE
Plate_01	B_11_D2=38090_Acute Infection	38090	Acute Infection	CCL3	C-C motif chemokine 3	7.46424	5.67919	FALSE	FALSE
Plate_01	C_01_D3=35547_Acute Infection	35547	Acute Infection	CCL3	C-C motif chemokine 3	7.46424	6.28043	FALSE	FALSE
Plate_01	C_02_D5=36683_Acute Infection	36683	Acute Infection	CCL3	C-C motif chemokine 3	7.46424	5.84169	FALSE	FALSE
Plate_01	C_03_D6=37012_Acute Infection	37012	Acute Infection	CCL3	C-C motif chemokine 3	7.46424	6.1649	FALSE	FALSE
Plate_01	C_04_A4=36497_Late ART	36497	Late ART	CCL3	C-C motif chemokine 3	7.46424	7.10699	FALSE	FALSE
Plate_01	C_05_A6=36622_Late ART	36622	Late ART	CCL3	C-C motif chemokine 3	7.46424	5.58338	FALSE	FALSE
Plate_01	C_06_B1=37163_Late ART	37163	Late ART	CCL3	C-C motif chemokine 3	7.46424	5.89451	FALSE	FALSE
Plate_01	C_07_B2=38180_Late ART	38180	Late ART	CCL3	C-C motif chemokine 3	7.46424	7.53069	TRUE	FALSE
Plate_01	C_08_B3=37166_Late ART	37166	Late ART	CCL3	C-C motif chemokine 3	7.46424	6.13577	FALSE	FALSE
Plate_01	C_09_B4=37167_Late ART	37167	Late ART	CCL3	C-C motif chemokine 3	7.46424	6.13341	FALSE	FALSE
Plate_01	C_10_B5=36590_Late ART	36590	Late ART	CCL3	C-C motif chemokine 3	7.46424	7.02777	FALSE	FALSE
Plate_01	C_11_B6=37448_Late ART	37448	Late ART	CCL3	C-C motif chemokine 3	7.46424	6.1344	FALSE	FALSE
Plate_01	D_01_C1=35112_Late ART	35112	Late ART	CCL3	C-C motif chemokine 3	7.46424	6.43942	FALSE	FALSE
Plate_01	D_02_C2=36131_Late ART	36131	Late ART	CCL3	C-C motif chemokine 3	7.46424	6.19701	FALSE	FALSE
Plate_01	D_03_C3=37246_Late ART	37246	Late ART	CCL3	C-C motif chemokine 3	7.46424	5.63087	FALSE	FALSE
Plate_01	D_04_C5=36686_Late ART	36686	Late ART	CCL3	C-C motif chemokine 3	7.46424	6.08773	FALSE	FALSE
Plate_01	D_05_C6=36767_Late ART	36767	Late ART	CCL3	C-C motif chemokine 3	7.46424	6.7637	FALSE	FALSE
Plate_01	D_06_D1=38089_Late ART	38089	Late ART	CCL3	C-C motif chemokine 3	7.46424	6.48926	FALSE	FALSE
Plate_01	D_07_D2=38090_Late ART	38090	Late ART	CCL3	C-C motif chemokine 3	7.46424	6.47901	FALSE	FALSE
Plate_01	D_08_D3=35547_Late ART	35547	Late ART	CCL3	C-C motif chemokine 3	7.46424	6.18437	FALSE	FALSE
Plate_01	D_09_D5=36683_Late ART	36683	Late ART	CCL3	C-C motif chemokine 3	7.46424	6.26008	FALSE	FALSE
Plate_01	D_10_D6=37012_Late ART	37012	Late ART	CCL3	C-C motif chemokine 3	7.46424	5.51315	FALSE	FALSE
Plate_01	A_01_A4=36497_Baseline	36497	Baseline	CCL4	C-C motif chemokine ligand 4	7.1982	6.76631	FALSE	FALSE
Plate_01	A_02_A6=36622_Baseline	36622	Baseline	CCL4	C-C motif chemokine ligand 4	7.1982	6.25732	FALSE	FALSE
Plate_01	A_03_B1=37163_Baseline	37163	Baseline	CCL4	C-C motif chemokine ligand 4	7.1982	7.38999	TRUE	FALSE
Plate_01	A_04_B2=38180_Baseline	38180	Baseline	CCL4	C-C motif chemokine ligand 4	7.1982	7.02547	FALSE	FALSE
Plate_01	A_05_B3=37166_Baseline	37166	Baseline	CCL4	C-C motif chemokine ligand 4	7.1982	6.49496	FALSE	FALSE
Plate_01	A_06_B4=37167_Baseline	37167	Baseline	CCL4	C-C motif chemokine ligand 4	7.1982	8.93323	TRUE	FALSE
Plate_01	A_07_B5=36590_Baseline	36590	Baseline	CCL4	C-C motif chemokine ligand 4	7.1982	6.57819	FALSE	FALSE
Plate_01	A_08_B6=37448_Baseline	37448	Baseline	CCL4	C-C motif chemokine ligand 4	7.1982	6.70648	FALSE	FALSE
Plate_01	A_09_C1=35112_Baseline	35112	Baseline	CCL4	C-C motif chemokine ligand 4	7.1982	6.74721	FALSE	FALSE
Plate_01	A_10_C2=36131_Baseline	36131	Baseline	CCL4	C-C motif chemokine ligand 4	7.1982	6.52227	FALSE	FALSE
Plate_01	A_11_C3=37246_Baseline	37246	Baseline	CCL4	C-C motif chemokine ligand 4	7.1982	6.70497	FALSE	FALSE
Plate_01	B_01_C5=36686_Baseline	36686	Baseline	CCL4	C-C motif chemokine ligand 4	7.1982	7.07401	FALSE	FALSE
Plate_01	B_02_C6=36767_Baseline	36767	Baseline	CCL4	C-C motif chemokine ligand 4	7.1982	6.97816	FALSE	FALSE
Plate_01	B_03_D1=38089_Baseline	38089	Baseline	CCL4	C-C motif chemokine ligand 4	7.1982	9.63417	TRUE	FALSE
Plate_01	B_04_D2=38090_Baseline	38090	Baseline	CCL4	C-C motif chemokine ligand 4	7.1982	6.18701	FALSE	FALSE
Plate_01	B_05_D3=35547_Baseline	35547	Baseline	CCL4	C-C motif chemokine ligand 4	7.1982	5.99825	FALSE	FALSE
Plate_01	B_06_D5=36683_Baseline	36683	Baseline	CCL4	C-C motif chemokine ligand 4	7.1982	7.65516	TRUE	FALSE
Plate_01	B_07_D6=37012_Baseline	37012	Baseline	CCL4	C-C motif chemokine ligand 4	7.1982	5.89723	FALSE	FALSE
Plate_01	B_08_A4=36497_Acute Infection	36497	Acute Infection	CCL4	C-C motif chemokine ligand 4	7.1982	7.51195	TRUE	FALSE
Plate_01	B_09_A6=36622_Acute Infection	36622	Acute Infection	CCL4	C-C motif chemokine ligand 4	7.1982	8.00645	TRUE	FALSE
Plate_01	B_10_B1=37163_Acute Infection	37163	Acute Infection	CCL4	C-C motif chemokine ligand 4	7.1982	8.01253	TRUE	FALSE
Plate_01	B_11_D2=38090_Acute Infection	38090	Acute Infection	CCL4	C-C motif chemokine ligand 4	7.1982	8.08407	TRUE	FALSE
Plate_01	C_01_D3=35547_Acute Infection	35547	Acute Infection	CCL4	C-C motif chemokine ligand 4	7.1982	6.9518	FALSE	FALSE
Plate_01	C_02_D5=36683_Acute Infection	36683	Acute Infection	CCL4	C-C motif chemokine ligand 4	7.1982	6.58531	FALSE	FALSE
Plate_01	C_03_D6=37012_Acute Infection	37012	Acute Infection	CCL4	C-C motif chemokine ligand 4	7.1982	8.7971	TRUE	FALSE
Plate_01	C_04_A4=36497_Late ART	36497	Late ART	CCL4	C-C motif chemokine ligand 4	7.1982	11.1852	TRUE	FALSE
Plate_01	C_05_A6=36622_Late ART	36622	Late ART	CCL4	C-C motif chemokine ligand 4	7.1982	7.41107	TRUE	FALSE
Plate_01	C_06_B1=37163_Late ART	37163	Late ART	CCL4	C-C motif chemokine ligand 4	7.1982	6.65982	FALSE	FALSE
Plate_01	C_07_B2=38180_Late ART	38180	Late ART	CCL4	C-C motif chemokine ligand 4	7.1982	10.4504	TRUE	FALSE
Plate_01	C_08_B3=37166_Late ART	37166	Late ART	CCL4	C-C motif chemokine ligand 4	7.1982	7.49135	TRUE	FALSE
Plate_01	C_09_B4=37167_Late ART	37167	Late ART	CCL4	C-C motif chemokine ligand 4	7.1982	9.22062	TRUE	FALSE
Plate_01	C_10_B5=36590_Late ART	36590	Late ART	CCL4	C-C motif chemokine ligand 4	7.1982	10.5785	TRUE	FALSE
Plate_01	C_11_B6=37448_Late ART	37448	Late ART	CCL4	C-C motif chemokine ligand 4	7.1982	8.49722	TRUE	FALSE
Plate_01	D_01_C1=35112_Late ART	35112	Late ART	CCL4	C-C motif chemokine ligand 4	7.1982	8.02822	TRUE	FALSE
Plate_01	D_02_C2=36131_Late ART	36131	Late ART	CCL4	C-C motif chemokine ligand 4	7.1982	9.702	TRUE	FALSE
Plate_01	D_03_C3=37246_Late ART	37246	Late ART	CCL4	C-C motif chemokine ligand 4	7.1982	7.28602	TRUE	FALSE
Plate_01	D_04_C5=36686_Late ART	36686	Late ART	CCL4	C-C motif chemokine ligand 4	7.1982	7.20461	TRUE	FALSE
Plate_01	D_05_C6=36767_Late ART	36767	Late ART	CCL4	C-C motif chemokine ligand 4	7.1982	8.58026	TRUE	FALSE
Plate_01	D_06_D1=38089_Late ART	38089	Late ART	CCL4	C-C motif chemokine ligand 4	7.1982	11.0997	TRUE	FALSE
Plate_01	D_07_D2=38090_Late ART	38090	Late ART	CCL4	C-C motif chemokine ligand 4	7.1982	5.94261	FALSE	FALSE
Plate_01	D_08_D3=35547_Late ART	35547	Late ART	CCL4	C-C motif chemokine ligand 4	7.1982	5.84272	FALSE	FALSE
Plate_01	D_09_D5=36683_Late ART	36683	Late ART	CCL4	C-C motif chemokine ligand 4	7.1982	6.83721	FALSE	FALSE
Plate_01	D_10_D6=37012_Late ART	37012	Late ART	CCL4	C-C motif chemokine ligand 4	7.1982	6.83278	FALSE	FALSE
Plate_01	A_01_A4=36497_Baseline	36497	Baseline	CCL5	C-C motif chemokine 5	7.74506	8.49355	TRUE	TRUE
Plate_01	A_02_A6=36622_Baseline	36622	Baseline	CCL5	C-C motif chemokine 5	7.74506	9.42484	TRUE	TRUE
Plate_01	A_03_B1=37163_Baseline	37163	Baseline	CCL5	C-C motif chemokine 5	7.74506	6.50357	FALSE	TRUE
Plate_01	A_04_B2=38180_Baseline	38180	Baseline	CCL5	C-C motif chemokine 5	7.74506	8.29321	TRUE	TRUE
Plate_01	A_05_B3=37166_Baseline	37166	Baseline	CCL5	C-C motif chemokine 5	7.74506	9.50068	TRUE	TRUE
Plate_01	A_06_B4=37167_Baseline	37167	Baseline	CCL5	C-C motif chemokine 5	7.74506	7.36286	FALSE	TRUE
Plate_01	A_07_B5=36590_Baseline	36590	Baseline	CCL5	C-C motif chemokine 5	7.74506	7.62978	FALSE	TRUE
Plate_01	A_08_B6=37448_Baseline	37448	Baseline	CCL5	C-C motif chemokine 5	7.74506	8.16008	TRUE	TRUE
Plate_01	A_09_C1=35112_Baseline	35112	Baseline	CCL5	C-C motif chemokine 5	7.74506	7.75777	TRUE	TRUE
Plate_01	A_10_C2=36131_Baseline	36131	Baseline	CCL5	C-C motif chemokine 5	7.74506	10.8948	TRUE	TRUE
Plate_01	A_11_C3=37246_Baseline	37246	Baseline	CCL5	C-C motif chemokine 5	7.74506	6.33597	FALSE	TRUE
Plate_01	B_01_C5=36686_Baseline	36686	Baseline	CCL5	C-C motif chemokine 5	7.74506	10.6941	TRUE	TRUE
Plate_01	B_02_C6=36767_Baseline	36767	Baseline	CCL5	C-C motif chemokine 5	7.74506	8.14332	TRUE	TRUE
Plate_01	B_03_D1=38089_Baseline	38089	Baseline	CCL5	C-C motif chemokine 5	7.74506	11.9409	TRUE	TRUE
Plate_01	B_04_D2=38090_Baseline	38090	Baseline	CCL5	C-C motif chemokine 5	7.74506	11.2446	TRUE	TRUE
Plate_01	B_05_D3=35547_Baseline	35547	Baseline	CCL5	C-C motif chemokine 5	7.74506	11.7774	TRUE	TRUE
Plate_01	B_06_D5=36683_Baseline	36683	Baseline	CCL5	C-C motif chemokine 5	7.74506	12.795	TRUE	TRUE
Plate_01	B_07_D6=37012_Baseline	37012	Baseline	CCL5	C-C motif chemokine 5	7.74506	11.299	TRUE	TRUE
Plate_01	B_08_A4=36497_Acute Infection	36497	Acute Infection	CCL5	C-C motif chemokine 5	7.74506	9.88887	TRUE	TRUE
Plate_01	B_09_A6=36622_Acute Infection	36622	Acute Infection	CCL5	C-C motif chemokine 5	7.74506	8.30724	TRUE	TRUE
Plate_01	B_10_B1=37163_Acute Infection	37163	Acute Infection	CCL5	C-C motif chemokine 5	7.74506	7.36446	FALSE	TRUE
Plate_01	B_11_D2=38090_Acute Infection	38090	Acute Infection	CCL5	C-C motif chemokine 5	7.74506	10.3531	TRUE	TRUE
Plate_01	C_01_D3=35547_Acute Infection	35547	Acute Infection	CCL5	C-C motif chemokine 5	7.74506	11.0654	TRUE	TRUE
Plate_01	C_02_D5=36683_Acute Infection	36683	Acute Infection	CCL5	C-C motif chemokine 5	7.74506	10.9143	TRUE	TRUE
Plate_01	C_03_D6=37012_Acute Infection	37012	Acute Infection	CCL5	C-C motif chemokine 5	7.74506	11.2651	TRUE	TRUE
Plate_01	C_04_A4=36497_Late ART	36497	Late ART	CCL5	C-C motif chemokine 5	7.74506	11.7525	TRUE	TRUE
Plate_01	C_05_A6=36622_Late ART	36622	Late ART	CCL5	C-C motif chemokine 5	7.74506	10.0428	TRUE	TRUE
Plate_01	C_06_B1=37163_Late ART	37163	Late ART	CCL5	C-C motif chemokine 5	7.74506	8.96496	TRUE	TRUE
Plate_01	C_07_B2=38180_Late ART	38180	Late ART	CCL5	C-C motif chemokine 5	7.74506	8.2462	TRUE	TRUE
Plate_01	C_08_B3=37166_Late ART	37166	Late ART	CCL5	C-C motif chemokine 5	7.74506	6.22846	FALSE	TRUE
Plate_01	C_09_B4=37167_Late ART	37167	Late ART	CCL5	C-C motif chemokine 5	7.74506	7.68109	FALSE	TRUE
Plate_01	C_10_B5=36590_Late ART	36590	Late ART	CCL5	C-C motif chemokine 5	7.74506	7.93575	TRUE	TRUE
Plate_01	C_11_B6=37448_Late ART	37448	Late ART	CCL5	C-C motif chemokine 5	7.74506	8.43341	TRUE	TRUE
Plate_01	D_01_C1=35112_Late ART	35112	Late ART	CCL5	C-C motif chemokine 5	7.74506	7.75581	TRUE	TRUE
Plate_01	D_02_C2=36131_Late ART	36131	Late ART	CCL5	C-C motif chemokine 5	7.74506	13.2249	TRUE	TRUE
Plate_01	D_03_C3=37246_Late ART	37246	Late ART	CCL5	C-C motif chemokine 5	7.74506	6.71449	FALSE	TRUE
Plate_01	D_04_C5=36686_Late ART	36686	Late ART	CCL5	C-C motif chemokine 5	7.74506	8.60924	TRUE	TRUE
Plate_01	D_05_C6=36767_Late ART	36767	Late ART	CCL5	C-C motif chemokine 5	7.74506	8.93021	TRUE	TRUE
Plate_01	D_06_D1=38089_Late ART	38089	Late ART	CCL5	C-C motif chemokine 5	7.74506	11.6475	TRUE	TRUE
Plate_01	D_07_D2=38090_Late ART	38090	Late ART	CCL5	C-C motif chemokine 5	7.74506	9.03064	TRUE	TRUE
Plate_01	D_08_D3=35547_Late ART	35547	Late ART	CCL5	C-C motif chemokine 5	7.74506	15.5857	TRUE	TRUE
Plate_01	D_09_D5=36683_Late ART	36683	Late ART	CCL5	C-C motif chemokine 5	7.74506	11.8673	TRUE	TRUE
Plate_01	D_10_D6=37012_Late ART	37012	Late ART	CCL5	C-C motif chemokine 5	7.74506	7.66173	FALSE	TRUE
Plate_01	A_01_A4=36497_Baseline	36497	Baseline	CCL7	C-C motif chemokine 7	11.5332	17.5699	TRUE	TRUE
Plate_01	A_02_A6=36622_Baseline	36622	Baseline	CCL7	C-C motif chemokine 7	11.5332	12.3068	TRUE	TRUE
Plate_01	A_03_B1=37163_Baseline	37163	Baseline	CCL7	C-C motif chemokine 7	11.5332	11.243	FALSE	TRUE
Plate_01	A_04_B2=38180_Baseline	38180	Baseline	CCL7	C-C motif chemokine 7	11.5332	11.5499	TRUE	TRUE
Plate_01	A_05_B3=37166_Baseline	37166	Baseline	CCL7	C-C motif chemokine 7	11.5332	11.9257	TRUE	TRUE
Plate_01	A_06_B4=37167_Baseline	37167	Baseline	CCL7	C-C motif chemokine 7	11.5332	12.0842	TRUE	TRUE
Plate_01	A_07_B5=36590_Baseline	36590	Baseline	CCL7	C-C motif chemokine 7	11.5332	11.1771	FALSE	TRUE
Plate_01	A_08_B6=37448_Baseline	37448	Baseline	CCL7	C-C motif chemokine 7	11.5332	11.139	FALSE	TRUE
Plate_01	A_09_C1=35112_Baseline	35112	Baseline	CCL7	C-C motif chemokine 7	11.5332	11.7689	TRUE	TRUE
Plate_01	A_10_C2=36131_Baseline	36131	Baseline	CCL7	C-C motif chemokine 7	11.5332	11.2371	FALSE	TRUE
Plate_01	A_11_C3=37246_Baseline	37246	Baseline	CCL7	C-C motif chemokine 7	11.5332	13.2951	TRUE	TRUE
Plate_01	B_01_C5=36686_Baseline	36686	Baseline	CCL7	C-C motif chemokine 7	11.5332	11.214	FALSE	TRUE
Plate_01	B_02_C6=36767_Baseline	36767	Baseline	CCL7	C-C motif chemokine 7	11.5332	11.4097	FALSE	TRUE
Plate_01	B_03_D1=38089_Baseline	38089	Baseline	CCL7	C-C motif chemokine 7	11.5332	11.2137	FALSE	TRUE
Plate_01	B_04_D2=38090_Baseline	38090	Baseline	CCL7	C-C motif chemokine 7	11.5332	13.6404	TRUE	TRUE
Plate_01	B_05_D3=35547_Baseline	35547	Baseline	CCL7	C-C motif chemokine 7	11.5332	11.2503	FALSE	TRUE
Plate_01	B_06_D5=36683_Baseline	36683	Baseline	CCL7	C-C motif chemokine 7	11.5332	11.7174	TRUE	TRUE
Plate_01	B_07_D6=37012_Baseline	37012	Baseline	CCL7	C-C motif chemokine 7	11.5332	11.117	FALSE	TRUE
Plate_01	B_08_A4=36497_Acute Infection	36497	Acute Infection	CCL7	C-C motif chemokine 7	11.5332	17.8672	TRUE	TRUE
Plate_01	B_09_A6=36622_Acute Infection	36622	Acute Infection	CCL7	C-C motif chemokine 7	11.5332	13.8322	TRUE	TRUE
Plate_01	B_10_B1=37163_Acute Infection	37163	Acute Infection	CCL7	C-C motif chemokine 7	11.5332	11.775	TRUE	TRUE
Plate_01	B_11_D2=38090_Acute Infection	38090	Acute Infection	CCL7	C-C motif chemokine 7	11.5332	16.1672	TRUE	TRUE
Plate_01	C_01_D3=35547_Acute Infection	35547	Acute Infection	CCL7	C-C motif chemokine 7	11.5332	11.3817	FALSE	TRUE
Plate_01	C_02_D5=36683_Acute Infection	36683	Acute Infection	CCL7	C-C motif chemokine 7	11.5332	11.7698	TRUE	TRUE
Plate_01	C_03_D6=37012_Acute Infection	37012	Acute Infection	CCL7	C-C motif chemokine 7	11.5332	13.2593	TRUE	TRUE
Plate_01	C_04_A4=36497_Late ART	36497	Late ART	CCL7	C-C motif chemokine 7	11.5332	17.8414	TRUE	TRUE
Plate_01	C_05_A6=36622_Late ART	36622	Late ART	CCL7	C-C motif chemokine 7	11.5332	11.9169	TRUE	TRUE
Plate_01	C_06_B1=37163_Late ART	37163	Late ART	CCL7	C-C motif chemokine 7	11.5332	12.0078	TRUE	TRUE
Plate_01	C_07_B2=38180_Late ART	38180	Late ART	CCL7	C-C motif chemokine 7	11.5332	11.3456	FALSE	TRUE
Plate_01	C_08_B3=37166_Late ART	37166	Late ART	CCL7	C-C motif chemokine 7	11.5332	12.3821	TRUE	TRUE
Plate_01	C_09_B4=37167_Late ART	37167	Late ART	CCL7	C-C motif chemokine 7	11.5332	13.0286	TRUE	TRUE
Plate_01	C_10_B5=36590_Late ART	36590	Late ART	CCL7	C-C motif chemokine 7	11.5332	11.8031	TRUE	TRUE
Plate_01	C_11_B6=37448_Late ART	37448	Late ART	CCL7	C-C motif chemokine 7	11.5332	12.0898	TRUE	TRUE
Plate_01	D_01_C1=35112_Late ART	35112	Late ART	CCL7	C-C motif chemokine 7	11.5332	12.437	TRUE	TRUE
Plate_01	D_02_C2=36131_Late ART	36131	Late ART	CCL7	C-C motif chemokine 7	11.5332	11.3144	FALSE	TRUE
Plate_01	D_03_C3=37246_Late ART	37246	Late ART	CCL7	C-C motif chemokine 7	11.5332	13.0847	TRUE	TRUE
Plate_01	D_04_C5=36686_Late ART	36686	Late ART	CCL7	C-C motif chemokine 7	11.5332	12.6051	TRUE	TRUE
Plate_01	D_05_C6=36767_Late ART	36767	Late ART	CCL7	C-C motif chemokine 7	11.5332	11.3916	FALSE	TRUE
Plate_01	D_06_D1=38089_Late ART	38089	Late ART	CCL7	C-C motif chemokine 7	11.5332	12.2263	TRUE	TRUE
Plate_01	D_07_D2=38090_Late ART	38090	Late ART	CCL7	C-C motif chemokine 7	11.5332	14.2488	TRUE	TRUE
Plate_01	D_08_D3=35547_Late ART	35547	Late ART	CCL7	C-C motif chemokine 7	11.5332	11.7698	TRUE	TRUE
Plate_01	D_09_D5=36683_Late ART	36683	Late ART	CCL7	C-C motif chemokine 7	11.5332	11.4978	FALSE	TRUE
Plate_01	D_10_D6=37012_Late ART	37012	Late ART	CCL7	C-C motif chemokine 7	11.5332	11.7955	TRUE	TRUE
Plate_01	A_01_A4=36497_Baseline	36497	Baseline	CCL8	C-C motif chemokine 8	5.6012	2.41306	FALSE	FALSE
Plate_01	A_02_A6=36622_Baseline	36622	Baseline	CCL8	C-C motif chemokine 8	5.6012	3.48389	FALSE	FALSE
Plate_01	A_03_B1=37163_Baseline	37163	Baseline	CCL8	C-C motif chemokine 8	5.6012	0	FALSE	FALSE
Plate_01	A_04_B2=38180_Baseline	38180	Baseline	CCL8	C-C motif chemokine 8	5.6012	3.20319	FALSE	FALSE
Plate_01	A_05_B3=37166_Baseline	37166	Baseline	CCL8	C-C motif chemokine 8	5.6012	4.33935	FALSE	FALSE
Plate_01	A_06_B4=37167_Baseline	37167	Baseline	CCL8	C-C motif chemokine 8	5.6012	0	FALSE	FALSE
Plate_01	A_07_B5=36590_Baseline	36590	Baseline	CCL8	C-C motif chemokine 8	5.6012	3.44007	FALSE	FALSE
Plate_01	A_08_B6=37448_Baseline	37448	Baseline	CCL8	C-C motif chemokine 8	5.6012	0	FALSE	FALSE
Plate_01	A_09_C1=35112_Baseline	35112	Baseline	CCL8	C-C motif chemokine 8	5.6012	2.64962	FALSE	FALSE
Plate_01	A_10_C2=36131_Baseline	36131	Baseline	CCL8	C-C motif chemokine 8	5.6012	0	FALSE	FALSE
Plate_01	A_11_C3=37246_Baseline	37246	Baseline	CCL8	C-C motif chemokine 8	5.6012	2.27532	FALSE	FALSE
Plate_01	B_01_C5=36686_Baseline	36686	Baseline	CCL8	C-C motif chemokine 8	5.6012	3.7527	FALSE	FALSE
Plate_01	B_02_C6=36767_Baseline	36767	Baseline	CCL8	C-C motif chemokine 8	5.6012	2.28997	FALSE	FALSE
Plate_01	B_03_D1=38089_Baseline	38089	Baseline	CCL8	C-C motif chemokine 8	5.6012	2.6799	FALSE	FALSE
Plate_01	B_04_D2=38090_Baseline	38090	Baseline	CCL8	C-C motif chemokine 8	5.6012	0	FALSE	FALSE
Plate_01	B_05_D3=35547_Baseline	35547	Baseline	CCL8	C-C motif chemokine 8	5.6012	0	FALSE	FALSE
Plate_01	B_06_D5=36683_Baseline	36683	Baseline	CCL8	C-C motif chemokine 8	5.6012	0	FALSE	FALSE
Plate_01	B_07_D6=37012_Baseline	37012	Baseline	CCL8	C-C motif chemokine 8	5.6012	2.17072	FALSE	FALSE
Plate_01	B_08_A4=36497_Acute Infection	36497	Acute Infection	CCL8	C-C motif chemokine 8	5.6012	1.55322	FALSE	FALSE
Plate_01	B_09_A6=36622_Acute Infection	36622	Acute Infection	CCL8	C-C motif chemokine 8	5.6012	4.45742	FALSE	FALSE
Plate_01	B_10_B1=37163_Acute Infection	37163	Acute Infection	CCL8	C-C motif chemokine 8	5.6012	0	FALSE	FALSE
Plate_01	B_11_D2=38090_Acute Infection	38090	Acute Infection	CCL8	C-C motif chemokine 8	5.6012	4.40973	FALSE	FALSE
Plate_01	C_01_D3=35547_Acute Infection	35547	Acute Infection	CCL8	C-C motif chemokine 8	5.6012	3.06675	FALSE	FALSE
Plate_01	C_02_D5=36683_Acute Infection	36683	Acute Infection	CCL8	C-C motif chemokine 8	5.6012	0	FALSE	FALSE
Plate_01	C_03_D6=37012_Acute Infection	37012	Acute Infection	CCL8	C-C motif chemokine 8	5.6012	2.93875	FALSE	FALSE
Plate_01	C_04_A4=36497_Late ART	36497	Late ART	CCL8	C-C motif chemokine 8	5.6012	0	FALSE	FALSE
Plate_01	C_05_A6=36622_Late ART	36622	Late ART	CCL8	C-C motif chemokine 8	5.6012	2.98929	FALSE	FALSE
Plate_01	C_06_B1=37163_Late ART	37163	Late ART	CCL8	C-C motif chemokine 8	5.6012	2.85128	FALSE	FALSE
Plate_01	C_07_B2=38180_Late ART	38180	Late ART	CCL8	C-C motif chemokine 8	5.6012	0	FALSE	FALSE
Plate_01	C_08_B3=37166_Late ART	37166	Late ART	CCL8	C-C motif chemokine 8	5.6012	4.22446	FALSE	FALSE
Plate_01	C_09_B4=37167_Late ART	37167	Late ART	CCL8	C-C motif chemokine 8	5.6012	0	FALSE	FALSE
Plate_01	C_10_B5=36590_Late ART	36590	Late ART	CCL8	C-C motif chemokine 8	5.6012	1.88806	FALSE	FALSE
Plate_01	C_11_B6=37448_Late ART	37448	Late ART	CCL8	C-C motif chemokine 8	5.6012	0	FALSE	FALSE
Plate_01	D_01_C1=35112_Late ART	35112	Late ART	CCL8	C-C motif chemokine 8	5.6012	1.45939	FALSE	FALSE
Plate_01	D_02_C2=36131_Late ART	36131	Late ART	CCL8	C-C motif chemokine 8	5.6012	0	FALSE	FALSE
Plate_01	D_03_C3=37246_Late ART	37246	Late ART	CCL8	C-C motif chemokine 8	5.6012	4.26881	FALSE	FALSE
Plate_01	D_04_C5=36686_Late ART	36686	Late ART	CCL8	C-C motif chemokine 8	5.6012	2.70843	FALSE	FALSE
Plate_01	D_05_C6=36767_Late ART	36767	Late ART	CCL8	C-C motif chemokine 8	5.6012	0	FALSE	FALSE
Plate_01	D_06_D1=38089_Late ART	38089	Late ART	CCL8	C-C motif chemokine 8	5.6012	3.51493	FALSE	FALSE
Plate_01	D_07_D2=38090_Late ART	38090	Late ART	CCL8	C-C motif chemokine 8	5.6012	0	FALSE	FALSE
Plate_01	D_08_D3=35547_Late ART	35547	Late ART	CCL8	C-C motif chemokine 8	5.6012	3.18527	FALSE	FALSE
Plate_01	D_09_D5=36683_Late ART	36683	Late ART	CCL8	C-C motif chemokine 8	5.6012	1.7977	FALSE	FALSE
Plate_01	D_10_D6=37012_Late ART	37012	Late ART	CCL8	C-C motif chemokine 8	5.6012	0	FALSE	FALSE
Plate_01	A_01_A4=36497_Baseline	36497	Baseline	CD200	OX-2 membrane glycoprotein	4.59834	0	FALSE	FALSE
Plate_01	A_02_A6=36622_Baseline	36622	Baseline	CD200	OX-2 membrane glycoprotein	4.59834	2.49203	FALSE	FALSE
Plate_01	A_03_B1=37163_Baseline	37163	Baseline	CD200	OX-2 membrane glycoprotein	4.59834	0	FALSE	FALSE
Plate_01	A_04_B2=38180_Baseline	38180	Baseline	CD200	OX-2 membrane glycoprotein	4.59834	0	FALSE	FALSE
Plate_01	A_05_B3=37166_Baseline	37166	Baseline	CD200	OX-2 membrane glycoprotein	4.59834	0	FALSE	FALSE
Plate_01	A_06_B4=37167_Baseline	37167	Baseline	CD200	OX-2 membrane glycoprotein	4.59834	0	FALSE	FALSE
Plate_01	A_07_B5=36590_Baseline	36590	Baseline	CD200	OX-2 membrane glycoprotein	4.59834	0	FALSE	FALSE
Plate_01	A_08_B6=37448_Baseline	37448	Baseline	CD200	OX-2 membrane glycoprotein	4.59834	0	FALSE	FALSE
Plate_01	A_09_C1=35112_Baseline	35112	Baseline	CD200	OX-2 membrane glycoprotein	4.59834	0	FALSE	FALSE
Plate_01	A_10_C2=36131_Baseline	36131	Baseline	CD200	OX-2 membrane glycoprotein	4.59834	3.95115	FALSE	FALSE
Plate_01	A_11_C3=37246_Baseline	37246	Baseline	CD200	OX-2 membrane glycoprotein	4.59834	0	FALSE	FALSE
Plate_01	B_01_C5=36686_Baseline	36686	Baseline	CD200	OX-2 membrane glycoprotein	4.59834	3.41039	FALSE	FALSE
Plate_01	B_02_C6=36767_Baseline	36767	Baseline	CD200	OX-2 membrane glycoprotein	4.59834	0	FALSE	FALSE
Plate_01	B_03_D1=38089_Baseline	38089	Baseline	CD200	OX-2 membrane glycoprotein	4.59834	2.23586	FALSE	FALSE
Plate_01	B_04_D2=38090_Baseline	38090	Baseline	CD200	OX-2 membrane glycoprotein	4.59834	0	FALSE	FALSE
Plate_01	B_05_D3=35547_Baseline	35547	Baseline	CD200	OX-2 membrane glycoprotein	4.59834	0	FALSE	FALSE
Plate_01	B_06_D5=36683_Baseline	36683	Baseline	CD200	OX-2 membrane glycoprotein	4.59834	3.46728	FALSE	FALSE
Plate_01	B_07_D6=37012_Baseline	37012	Baseline	CD200	OX-2 membrane glycoprotein	4.59834	4.38023	FALSE	FALSE
Plate_01	B_08_A4=36497_Acute Infection	36497	Acute Infection	CD200	OX-2 membrane glycoprotein	4.59834	0	FALSE	FALSE
Plate_01	B_09_A6=36622_Acute Infection	36622	Acute Infection	CD200	OX-2 membrane glycoprotein	4.59834	2.93819	FALSE	FALSE
Plate_01	B_10_B1=37163_Acute Infection	37163	Acute Infection	CD200	OX-2 membrane glycoprotein	4.59834	0	FALSE	FALSE
Plate_01	B_11_D2=38090_Acute Infection	38090	Acute Infection	CD200	OX-2 membrane glycoprotein	4.59834	0	FALSE	FALSE
Plate_01	C_01_D3=35547_Acute Infection	35547	Acute Infection	CD200	OX-2 membrane glycoprotein	4.59834	3.74697	FALSE	FALSE
Plate_01	C_02_D5=36683_Acute Infection	36683	Acute Infection	CD200	OX-2 membrane glycoprotein	4.59834	0	FALSE	FALSE
Plate_01	C_03_D6=37012_Acute Infection	37012	Acute Infection	CD200	OX-2 membrane glycoprotein	4.59834	0.952845	FALSE	FALSE
Plate_01	C_04_A4=36497_Late ART	36497	Late ART	CD200	OX-2 membrane glycoprotein	4.59834	0	FALSE	FALSE
Plate_01	C_05_A6=36622_Late ART	36622	Late ART	CD200	OX-2 membrane glycoprotein	4.59834	0	FALSE	FALSE
Plate_01	C_06_B1=37163_Late ART	37163	Late ART	CD200	OX-2 membrane glycoprotein	4.59834	0	FALSE	FALSE
Plate_01	C_07_B2=38180_Late ART	38180	Late ART	CD200	OX-2 membrane glycoprotein	4.59834	3.59166	FALSE	FALSE
Plate_01	C_08_B3=37166_Late ART	37166	Late ART	CD200	OX-2 membrane glycoprotein	4.59834	0	FALSE	FALSE
Plate_01	C_09_B4=37167_Late ART	37167	Late ART	CD200	OX-2 membrane glycoprotein	4.59834	0	FALSE	FALSE
Plate_01	C_10_B5=36590_Late ART	36590	Late ART	CD200	OX-2 membrane glycoprotein	4.59834	0	FALSE	FALSE
Plate_01	C_11_B6=37448_Late ART	37448	Late ART	CD200	OX-2 membrane glycoprotein	4.59834	0	FALSE	FALSE
Plate_01	D_01_C1=35112_Late ART	35112	Late ART	CD200	OX-2 membrane glycoprotein	4.59834	3.85865	FALSE	FALSE
Plate_01	D_02_C2=36131_Late ART	36131	Late ART	CD200	OX-2 membrane glycoprotein	4.59834	0	FALSE	FALSE
Plate_01	D_03_C3=37246_Late ART	37246	Late ART	CD200	OX-2 membrane glycoprotein	4.59834	0	FALSE	FALSE
Plate_01	D_04_C5=36686_Late ART	36686	Late ART	CD200	OX-2 membrane glycoprotein	4.59834	0	FALSE	FALSE
Plate_01	D_05_C6=36767_Late ART	36767	Late ART	CD200	OX-2 membrane glycoprotein	4.59834	0	FALSE	FALSE
Plate_01	D_06_D1=38089_Late ART	38089	Late ART	CD200	OX-2 membrane glycoprotein	4.59834	0	FALSE	FALSE
Plate_01	D_07_D2=38090_Late ART	38090	Late ART	CD200	OX-2 membrane glycoprotein	4.59834	0	FALSE	FALSE
Plate_01	D_08_D3=35547_Late ART	35547	Late ART	CD200	OX-2 membrane glycoprotein	4.59834	0	FALSE	FALSE
Plate_01	D_09_D5=36683_Late ART	36683	Late ART	CD200	OX-2 membrane glycoprotein	4.59834	0	FALSE	FALSE
Plate_01	D_10_D6=37012_Late ART	37012	Late ART	CD200	OX-2 membrane glycoprotein	4.59834	0	FALSE	FALSE
Plate_01	A_01_A4=36497_Baseline	36497	Baseline	CD200R1	Cell surface glycoprotein CD200 receptor 1	0	4.56386	TRUE	FALSE
Plate_01	A_02_A6=36622_Baseline	36622	Baseline	CD200R1	Cell surface glycoprotein CD200 receptor 1	0	0	FALSE	FALSE
Plate_01	A_03_B1=37163_Baseline	37163	Baseline	CD200R1	Cell surface glycoprotein CD200 receptor 1	0	0	FALSE	FALSE
Plate_01	A_04_B2=38180_Baseline	38180	Baseline	CD200R1	Cell surface glycoprotein CD200 receptor 1	0	0	FALSE	FALSE
Plate_01	A_05_B3=37166_Baseline	37166	Baseline	CD200R1	Cell surface glycoprotein CD200 receptor 1	0	0	FALSE	FALSE
Plate_01	A_06_B4=37167_Baseline	37167	Baseline	CD200R1	Cell surface glycoprotein CD200 receptor 1	0	0	FALSE	FALSE
Plate_01	A_07_B5=36590_Baseline	36590	Baseline	CD200R1	Cell surface glycoprotein CD200 receptor 1	0	0	FALSE	FALSE
Plate_01	A_08_B6=37448_Baseline	37448	Baseline	CD200R1	Cell surface glycoprotein CD200 receptor 1	0	0	FALSE	FALSE
Plate_01	A_09_C1=35112_Baseline	35112	Baseline	CD200R1	Cell surface glycoprotein CD200 receptor 1	0	0	FALSE	FALSE
Plate_01	A_10_C2=36131_Baseline	36131	Baseline	CD200R1	Cell surface glycoprotein CD200 receptor 1	0	3.08932	TRUE	FALSE
Plate_01	A_11_C3=37246_Baseline	37246	Baseline	CD200R1	Cell surface glycoprotein CD200 receptor 1	0	0	FALSE	FALSE
Plate_01	B_01_C5=36686_Baseline	36686	Baseline	CD200R1	Cell surface glycoprotein CD200 receptor 1	0	3.13406	TRUE	FALSE
Plate_01	B_02_C6=36767_Baseline	36767	Baseline	CD200R1	Cell surface glycoprotein CD200 receptor 1	0	0	FALSE	FALSE
Plate_01	B_03_D1=38089_Baseline	38089	Baseline	CD200R1	Cell surface glycoprotein CD200 receptor 1	0	0	FALSE	FALSE
Plate_01	B_04_D2=38090_Baseline	38090	Baseline	CD200R1	Cell surface glycoprotein CD200 receptor 1	0	0	FALSE	FALSE
Plate_01	B_05_D3=35547_Baseline	35547	Baseline	CD200R1	Cell surface glycoprotein CD200 receptor 1	0	0	FALSE	FALSE
Plate_01	B_06_D5=36683_Baseline	36683	Baseline	CD200R1	Cell surface glycoprotein CD200 receptor 1	0	2.93494	TRUE	FALSE
Plate_01	B_07_D6=37012_Baseline	37012	Baseline	CD200R1	Cell surface glycoprotein CD200 receptor 1	0	4.45674	TRUE	FALSE
Plate_01	B_08_A4=36497_Acute Infection	36497	Acute Infection	CD200R1	Cell surface glycoprotein CD200 receptor 1	0	4.30841	TRUE	FALSE
Plate_01	B_09_A6=36622_Acute Infection	36622	Acute Infection	CD200R1	Cell surface glycoprotein CD200 receptor 1	0	0	FALSE	FALSE
Plate_01	B_10_B1=37163_Acute Infection	37163	Acute Infection	CD200R1	Cell surface glycoprotein CD200 receptor 1	0	0	FALSE	FALSE
Plate_01	B_11_D2=38090_Acute Infection	38090	Acute Infection	CD200R1	Cell surface glycoprotein CD200 receptor 1	0	0	FALSE	FALSE
Plate_01	C_01_D3=35547_Acute Infection	35547	Acute Infection	CD200R1	Cell surface glycoprotein CD200 receptor 1	0	0	FALSE	FALSE
Plate_01	C_02_D5=36683_Acute Infection	36683	Acute Infection	CD200R1	Cell surface glycoprotein CD200 receptor 1	0	0	FALSE	FALSE
Plate_01	C_03_D6=37012_Acute Infection	37012	Acute Infection	CD200R1	Cell surface glycoprotein CD200 receptor 1	0	0	FALSE	FALSE
Plate_01	C_04_A4=36497_Late ART	36497	Late ART	CD200R1	Cell surface glycoprotein CD200 receptor 1	0	0	FALSE	FALSE
Plate_01	C_05_A6=36622_Late ART	36622	Late ART	CD200R1	Cell surface glycoprotein CD200 receptor 1	0	0	FALSE	FALSE
Plate_01	C_06_B1=37163_Late ART	37163	Late ART	CD200R1	Cell surface glycoprotein CD200 receptor 1	0	0	FALSE	FALSE
Plate_01	C_07_B2=38180_Late ART	38180	Late ART	CD200R1	Cell surface glycoprotein CD200 receptor 1	0	0	FALSE	FALSE
Plate_01	C_08_B3=37166_Late ART	37166	Late ART	CD200R1	Cell surface glycoprotein CD200 receptor 1	0	0	FALSE	FALSE
Plate_01	C_09_B4=37167_Late ART	37167	Late ART	CD200R1	Cell surface glycoprotein CD200 receptor 1	0	0	FALSE	FALSE
Plate_01	C_10_B5=36590_Late ART	36590	Late ART	CD200R1	Cell surface glycoprotein CD200 receptor 1	0	0	FALSE	FALSE
Plate_01	C_11_B6=37448_Late ART	37448	Late ART	CD200R1	Cell surface glycoprotein CD200 receptor 1	0	0	FALSE	FALSE
Plate_01	D_01_C1=35112_Late ART	35112	Late ART	CD200R1	Cell surface glycoprotein CD200 receptor 1	0	0	FALSE	FALSE
Plate_01	D_02_C2=36131_Late ART	36131	Late ART	CD200R1	Cell surface glycoprotein CD200 receptor 1	0	0	FALSE	FALSE
Plate_01	D_03_C3=37246_Late ART	37246	Late ART	CD200R1	Cell surface glycoprotein CD200 receptor 1	0	0	FALSE	FALSE
Plate_01	D_04_C5=36686_Late ART	36686	Late ART	CD200R1	Cell surface glycoprotein CD200 receptor 1	0	0	FALSE	FALSE
Plate_01	D_05_C6=36767_Late ART	36767	Late ART	CD200R1	Cell surface glycoprotein CD200 receptor 1	0	0	FALSE	FALSE
Plate_01	D_06_D1=38089_Late ART	38089	Late ART	CD200R1	Cell surface glycoprotein CD200 receptor 1	0	0	FALSE	FALSE
Plate_01	D_07_D2=38090_Late ART	38090	Late ART	CD200R1	Cell surface glycoprotein CD200 receptor 1	0	0	FALSE	FALSE
Plate_01	D_08_D3=35547_Late ART	35547	Late ART	CD200R1	Cell surface glycoprotein CD200 receptor 1	0	0	FALSE	FALSE
Plate_01	D_09_D5=36683_Late ART	36683	Late ART	CD200R1	Cell surface glycoprotein CD200 receptor 1	0	0	FALSE	FALSE
Plate_01	D_10_D6=37012_Late ART	37012	Late ART	CD200R1	Cell surface glycoprotein CD200 receptor 1	0	0	FALSE	FALSE
Plate_01	A_01_A4=36497_Baseline	36497	Baseline	CD274	Programmed cell death 1 ligand 1, PD-L1	3.639	11.5983	TRUE	TRUE
Plate_01	A_02_A6=36622_Baseline	36622	Baseline	CD274	Programmed cell death 1 ligand 1, PD-L1	3.639	11.6753	TRUE	TRUE
Plate_01	A_03_B1=37163_Baseline	37163	Baseline	CD274	Programmed cell death 1 ligand 1, PD-L1	3.639	11.3371	TRUE	TRUE
Plate_01	A_04_B2=38180_Baseline	38180	Baseline	CD274	Programmed cell death 1 ligand 1, PD-L1	3.639	12.5845	TRUE	TRUE
Plate_01	A_05_B3=37166_Baseline	37166	Baseline	CD274	Programmed cell death 1 ligand 1, PD-L1	3.639	11.3877	TRUE	TRUE
Plate_01	A_06_B4=37167_Baseline	37167	Baseline	CD274	Programmed cell death 1 ligand 1, PD-L1	3.639	11.2423	TRUE	TRUE
Plate_01	A_07_B5=36590_Baseline	36590	Baseline	CD274	Programmed cell death 1 ligand 1, PD-L1	3.639	10.6541	TRUE	TRUE
Plate_01	A_08_B6=37448_Baseline	37448	Baseline	CD274	Programmed cell death 1 ligand 1, PD-L1	3.639	11.5258	TRUE	TRUE
Plate_01	A_09_C1=35112_Baseline	35112	Baseline	CD274	Programmed cell death 1 ligand 1, PD-L1	3.639	11.7883	TRUE	TRUE
Plate_01	A_10_C2=36131_Baseline	36131	Baseline	CD274	Programmed cell death 1 ligand 1, PD-L1	3.639	11.4826	TRUE	TRUE
Plate_01	A_11_C3=37246_Baseline	37246	Baseline	CD274	Programmed cell death 1 ligand 1, PD-L1	3.639	11.7814	TRUE	TRUE
Plate_01	B_01_C5=36686_Baseline	36686	Baseline	CD274	Programmed cell death 1 ligand 1, PD-L1	3.639	11.4553	TRUE	TRUE
Plate_01	B_02_C6=36767_Baseline	36767	Baseline	CD274	Programmed cell death 1 ligand 1, PD-L1	3.639	11.3168	TRUE	TRUE
Plate_01	B_03_D1=38089_Baseline	38089	Baseline	CD274	Programmed cell death 1 ligand 1, PD-L1	3.639	12.1008	TRUE	TRUE
Plate_01	B_04_D2=38090_Baseline	38090	Baseline	CD274	Programmed cell death 1 ligand 1, PD-L1	3.639	11.4259	TRUE	TRUE
Plate_01	B_05_D3=35547_Baseline	35547	Baseline	CD274	Programmed cell death 1 ligand 1, PD-L1	3.639	11.613	TRUE	TRUE
Plate_01	B_06_D5=36683_Baseline	36683	Baseline	CD274	Programmed cell death 1 ligand 1, PD-L1	3.639	11.7566	TRUE	TRUE
Plate_01	B_07_D6=37012_Baseline	37012	Baseline	CD274	Programmed cell death 1 ligand 1, PD-L1	3.639	11.1792	TRUE	TRUE
Plate_01	B_08_A4=36497_Acute Infection	36497	Acute Infection	CD274	Programmed cell death 1 ligand 1, PD-L1	3.639	13.8605	TRUE	TRUE
Plate_01	B_09_A6=36622_Acute Infection	36622	Acute Infection	CD274	Programmed cell death 1 ligand 1, PD-L1	3.639	13.5822	TRUE	TRUE
Plate_01	B_10_B1=37163_Acute Infection	37163	Acute Infection	CD274	Programmed cell death 1 ligand 1, PD-L1	3.639	13.0505	TRUE	TRUE
Plate_01	B_11_D2=38090_Acute Infection	38090	Acute Infection	CD274	Programmed cell death 1 ligand 1, PD-L1	3.639	12.8264	TRUE	TRUE
Plate_01	C_01_D3=35547_Acute Infection	35547	Acute Infection	CD274	Programmed cell death 1 ligand 1, PD-L1	3.639	13.4023	TRUE	TRUE
Plate_01	C_02_D5=36683_Acute Infection	36683	Acute Infection	CD274	Programmed cell death 1 ligand 1, PD-L1	3.639	13.2275	TRUE	TRUE
Plate_01	C_03_D6=37012_Acute Infection	37012	Acute Infection	CD274	Programmed cell death 1 ligand 1, PD-L1	3.639	13.4956	TRUE	TRUE
Plate_01	C_04_A4=36497_Late ART	36497	Late ART	CD274	Programmed cell death 1 ligand 1, PD-L1	3.639	12.1513	TRUE	TRUE
Plate_01	C_05_A6=36622_Late ART	36622	Late ART	CD274	Programmed cell death 1 ligand 1, PD-L1	3.639	12.0063	TRUE	TRUE
Plate_01	C_06_B1=37163_Late ART	37163	Late ART	CD274	Programmed cell death 1 ligand 1, PD-L1	3.639	12.4677	TRUE	TRUE
Plate_01	C_07_B2=38180_Late ART	38180	Late ART	CD274	Programmed cell death 1 ligand 1, PD-L1	3.639	11.7447	TRUE	TRUE
Plate_01	C_08_B3=37166_Late ART	37166	Late ART	CD274	Programmed cell death 1 ligand 1, PD-L1	3.639	11.3114	TRUE	TRUE
Plate_01	C_09_B4=37167_Late ART	37167	Late ART	CD274	Programmed cell death 1 ligand 1, PD-L1	3.639	11.7339	TRUE	TRUE
Plate_01	C_10_B5=36590_Late ART	36590	Late ART	CD274	Programmed cell death 1 ligand 1, PD-L1	3.639	11.4365	TRUE	TRUE
Plate_01	C_11_B6=37448_Late ART	37448	Late ART	CD274	Programmed cell death 1 ligand 1, PD-L1	3.639	11.4898	TRUE	TRUE
Plate_01	D_01_C1=35112_Late ART	35112	Late ART	CD274	Programmed cell death 1 ligand 1, PD-L1	3.639	12.4191	TRUE	TRUE
Plate_01	D_02_C2=36131_Late ART	36131	Late ART	CD274	Programmed cell death 1 ligand 1, PD-L1	3.639	12.4116	TRUE	TRUE
Plate_01	D_03_C3=37246_Late ART	37246	Late ART	CD274	Programmed cell death 1 ligand 1, PD-L1	3.639	12.1192	TRUE	TRUE
Plate_01	D_04_C5=36686_Late ART	36686	Late ART	CD274	Programmed cell death 1 ligand 1, PD-L1	3.639	11.6079	TRUE	TRUE
Plate_01	D_05_C6=36767_Late ART	36767	Late ART	CD274	Programmed cell death 1 ligand 1, PD-L1	3.639	11.8902	TRUE	TRUE
Plate_01	D_06_D1=38089_Late ART	38089	Late ART	CD274	Programmed cell death 1 ligand 1, PD-L1	3.639	12.0607	TRUE	TRUE
Plate_01	D_07_D2=38090_Late ART	38090	Late ART	CD274	Programmed cell death 1 ligand 1, PD-L1	3.639	11.4406	TRUE	TRUE
Plate_01	D_08_D3=35547_Late ART	35547	Late ART	CD274	Programmed cell death 1 ligand 1, PD-L1	3.639	13.0591	TRUE	TRUE
Plate_01	D_09_D5=36683_Late ART	36683	Late ART	CD274	Programmed cell death 1 ligand 1, PD-L1	3.639	12.2229	TRUE	TRUE
Plate_01	D_10_D6=37012_Late ART	37012	Late ART	CD274	Programmed cell death 1 ligand 1, PD-L1	3.639	11.6682	TRUE	TRUE
Plate_01	A_01_A4=36497_Baseline	36497	Baseline	CD276	CD276 molecule	7.98004	14.6662	TRUE	TRUE
Plate_01	A_02_A6=36622_Baseline	36622	Baseline	CD276	CD276 molecule	7.98004	14.2898	TRUE	TRUE
Plate_01	A_03_B1=37163_Baseline	37163	Baseline	CD276	CD276 molecule	7.98004	14.1642	TRUE	TRUE
Plate_01	A_04_B2=38180_Baseline	38180	Baseline	CD276	CD276 molecule	7.98004	13.7622	TRUE	TRUE
Plate_01	A_05_B3=37166_Baseline	37166	Baseline	CD276	CD276 molecule	7.98004	13.9073	TRUE	TRUE
Plate_01	A_06_B4=37167_Baseline	37167	Baseline	CD276	CD276 molecule	7.98004	14.3752	TRUE	TRUE
Plate_01	A_07_B5=36590_Baseline	36590	Baseline	CD276	CD276 molecule	7.98004	13.3284	TRUE	TRUE
Plate_01	A_08_B6=37448_Baseline	37448	Baseline	CD276	CD276 molecule	7.98004	13.6886	TRUE	TRUE
Plate_01	A_09_C1=35112_Baseline	35112	Baseline	CD276	CD276 molecule	7.98004	14.2259	TRUE	TRUE
Plate_01	A_10_C2=36131_Baseline	36131	Baseline	CD276	CD276 molecule	7.98004	13.8164	TRUE	TRUE
Plate_01	A_11_C3=37246_Baseline	37246	Baseline	CD276	CD276 molecule	7.98004	14.0965	TRUE	TRUE
Plate_01	B_01_C5=36686_Baseline	36686	Baseline	CD276	CD276 molecule	7.98004	14.1214	TRUE	TRUE
Plate_01	B_02_C6=36767_Baseline	36767	Baseline	CD276	CD276 molecule	7.98004	13.957	TRUE	TRUE
Plate_01	B_03_D1=38089_Baseline	38089	Baseline	CD276	CD276 molecule	7.98004	13.8337	TRUE	TRUE
Plate_01	B_04_D2=38090_Baseline	38090	Baseline	CD276	CD276 molecule	7.98004	13.6575	TRUE	TRUE
Plate_01	B_05_D3=35547_Baseline	35547	Baseline	CD276	CD276 molecule	7.98004	14.4233	TRUE	TRUE
Plate_01	B_06_D5=36683_Baseline	36683	Baseline	CD276	CD276 molecule	7.98004	13.5073	TRUE	TRUE
Plate_01	B_07_D6=37012_Baseline	37012	Baseline	CD276	CD276 molecule	7.98004	13.9438	TRUE	TRUE
Plate_01	B_08_A4=36497_Acute Infection	36497	Acute Infection	CD276	CD276 molecule	7.98004	14.1132	TRUE	TRUE
Plate_01	B_09_A6=36622_Acute Infection	36622	Acute Infection	CD276	CD276 molecule	7.98004	14.1599	TRUE	TRUE
Plate_01	B_10_B1=37163_Acute Infection	37163	Acute Infection	CD276	CD276 molecule	7.98004	14.228	TRUE	TRUE
Plate_01	B_11_D2=38090_Acute Infection	38090	Acute Infection	CD276	CD276 molecule	7.98004	13.2428	TRUE	TRUE
Plate_01	C_01_D3=35547_Acute Infection	35547	Acute Infection	CD276	CD276 molecule	7.98004	14.0901	TRUE	TRUE
Plate_01	C_02_D5=36683_Acute Infection	36683	Acute Infection	CD276	CD276 molecule	7.98004	13.7633	TRUE	TRUE
Plate_01	C_03_D6=37012_Acute Infection	37012	Acute Infection	CD276	CD276 molecule	7.98004	14.4618	TRUE	TRUE
Plate_01	C_04_A4=36497_Late ART	36497	Late ART	CD276	CD276 molecule	7.98004	13.7098	TRUE	TRUE
Plate_01	C_05_A6=36622_Late ART	36622	Late ART	CD276	CD276 molecule	7.98004	14.228	TRUE	TRUE
Plate_01	C_06_B1=37163_Late ART	37163	Late ART	CD276	CD276 molecule	7.98004	14.0995	TRUE	TRUE
Plate_01	C_07_B2=38180_Late ART	38180	Late ART	CD276	CD276 molecule	7.98004	13.5957	TRUE	TRUE
Plate_01	C_08_B3=37166_Late ART	37166	Late ART	CD276	CD276 molecule	7.98004	13.5525	TRUE	TRUE
Plate_01	C_09_B4=37167_Late ART	37167	Late ART	CD276	CD276 molecule	7.98004	14.206	TRUE	TRUE
Plate_01	C_10_B5=36590_Late ART	36590	Late ART	CD276	CD276 molecule	7.98004	13.4595	TRUE	TRUE
Plate_01	C_11_B6=37448_Late ART	37448	Late ART	CD276	CD276 molecule	7.98004	13.5166	TRUE	TRUE
Plate_01	D_01_C1=35112_Late ART	35112	Late ART	CD276	CD276 molecule	7.98004	13.8478	TRUE	TRUE
Plate_01	D_02_C2=36131_Late ART	36131	Late ART	CD276	CD276 molecule	7.98004	13.4895	TRUE	TRUE
Plate_01	D_03_C3=37246_Late ART	37246	Late ART	CD276	CD276 molecule	7.98004	14.2606	TRUE	TRUE
Plate_01	D_04_C5=36686_Late ART	36686	Late ART	CD276	CD276 molecule	7.98004	14.0545	TRUE	TRUE
Plate_01	D_05_C6=36767_Late ART	36767	Late ART	CD276	CD276 molecule	7.98004	13.8045	TRUE	TRUE
Plate_01	D_06_D1=38089_Late ART	38089	Late ART	CD276	CD276 molecule	7.98004	13.8954	TRUE	TRUE
Plate_01	D_07_D2=38090_Late ART	38090	Late ART	CD276	CD276 molecule	7.98004	13.8632	TRUE	TRUE
Plate_01	D_08_D3=35547_Late ART	35547	Late ART	CD276	CD276 molecule	7.98004	14.1824	TRUE	TRUE
Plate_01	D_09_D5=36683_Late ART	36683	Late ART	CD276	CD276 molecule	7.98004	13.8097	TRUE	TRUE
Plate_01	D_10_D6=37012_Late ART	37012	Late ART	CD276	CD276 molecule	7.98004	13.9929	TRUE	TRUE
Plate_01	A_01_A4=36497_Baseline	36497	Baseline	CD40	CD40 molecule	7.36374	14.265	TRUE	TRUE
Plate_01	A_02_A6=36622_Baseline	36622	Baseline	CD40	CD40 molecule	7.36374	14.1464	TRUE	TRUE
Plate_01	A_03_B1=37163_Baseline	37163	Baseline	CD40	CD40 molecule	7.36374	14.2541	TRUE	TRUE
Plate_01	A_04_B2=38180_Baseline	38180	Baseline	CD40	CD40 molecule	7.36374	14.1386	TRUE	TRUE
Plate_01	A_05_B3=37166_Baseline	37166	Baseline	CD40	CD40 molecule	7.36374	14.2703	TRUE	TRUE
Plate_01	A_06_B4=37167_Baseline	37167	Baseline	CD40	CD40 molecule	7.36374	14.2748	TRUE	TRUE
Plate_01	A_07_B5=36590_Baseline	36590	Baseline	CD40	CD40 molecule	7.36374	13.7755	TRUE	TRUE
Plate_01	A_08_B6=37448_Baseline	37448	Baseline	CD40	CD40 molecule	7.36374	13.868	TRUE	TRUE
Plate_01	A_09_C1=35112_Baseline	35112	Baseline	CD40	CD40 molecule	7.36374	14.4693	TRUE	TRUE
Plate_01	A_10_C2=36131_Baseline	36131	Baseline	CD40	CD40 molecule	7.36374	15.0822	TRUE	TRUE
Plate_01	A_11_C3=37246_Baseline	37246	Baseline	CD40	CD40 molecule	7.36374	14.3812	TRUE	TRUE
Plate_01	B_01_C5=36686_Baseline	36686	Baseline	CD40	CD40 molecule	7.36374	14.9878	TRUE	TRUE
Plate_01	B_02_C6=36767_Baseline	36767	Baseline	CD40	CD40 molecule	7.36374	14.2137	TRUE	TRUE
Plate_01	B_03_D1=38089_Baseline	38089	Baseline	CD40	CD40 molecule	7.36374	16.1207	TRUE	TRUE
Plate_01	B_04_D2=38090_Baseline	38090	Baseline	CD40	CD40 molecule	7.36374	14.8404	TRUE	TRUE
Plate_01	B_05_D3=35547_Baseline	35547	Baseline	CD40	CD40 molecule	7.36374	14.3413	TRUE	TRUE
Plate_01	B_06_D5=36683_Baseline	36683	Baseline	CD40	CD40 molecule	7.36374	15.5293	TRUE	TRUE
Plate_01	B_07_D6=37012_Baseline	37012	Baseline	CD40	CD40 molecule	7.36374	14.5467	TRUE	TRUE
Plate_01	B_08_A4=36497_Acute Infection	36497	Acute Infection	CD40	CD40 molecule	7.36374	14.374	TRUE	TRUE
Plate_01	B_09_A6=36622_Acute Infection	36622	Acute Infection	CD40	CD40 molecule	7.36374	13.7831	TRUE	TRUE
Plate_01	B_10_B1=37163_Acute Infection	37163	Acute Infection	CD40	CD40 molecule	7.36374	14.2528	TRUE	TRUE
Plate_01	B_11_D2=38090_Acute Infection	38090	Acute Infection	CD40	CD40 molecule	7.36374	14.3508	TRUE	TRUE
Plate_01	C_01_D3=35547_Acute Infection	35547	Acute Infection	CD40	CD40 molecule	7.36374	13.7907	TRUE	TRUE
Plate_01	C_02_D5=36683_Acute Infection	36683	Acute Infection	CD40	CD40 molecule	7.36374	14.8176	TRUE	TRUE
Plate_01	C_03_D6=37012_Acute Infection	37012	Acute Infection	CD40	CD40 molecule	7.36374	14.4314	TRUE	TRUE
Plate_01	C_04_A4=36497_Late ART	36497	Late ART	CD40	CD40 molecule	7.36374	15.7664	TRUE	TRUE
Plate_01	C_05_A6=36622_Late ART	36622	Late ART	CD40	CD40 molecule	7.36374	14.1763	TRUE	TRUE
Plate_01	C_06_B1=37163_Late ART	37163	Late ART	CD40	CD40 molecule	7.36374	14.9574	TRUE	TRUE
Plate_01	C_07_B2=38180_Late ART	38180	Late ART	CD40	CD40 molecule	7.36374	14.2632	TRUE	TRUE
Plate_01	C_08_B3=37166_Late ART	37166	Late ART	CD40	CD40 molecule	7.36374	13.5297	TRUE	TRUE
Plate_01	C_09_B4=37167_Late ART	37167	Late ART	CD40	CD40 molecule	7.36374	14.0295	TRUE	TRUE
Plate_01	C_10_B5=36590_Late ART	36590	Late ART	CD40	CD40 molecule	7.36374	14.0025	TRUE	TRUE
Plate_01	C_11_B6=37448_Late ART	37448	Late ART	CD40	CD40 molecule	7.36374	14.0796	TRUE	TRUE
Plate_01	D_01_C1=35112_Late ART	35112	Late ART	CD40	CD40 molecule	7.36374	14.284	TRUE	TRUE
Plate_01	D_02_C2=36131_Late ART	36131	Late ART	CD40	CD40 molecule	7.36374	15.0792	TRUE	TRUE
Plate_01	D_03_C3=37246_Late ART	37246	Late ART	CD40	CD40 molecule	7.36374	14.0646	TRUE	TRUE
Plate_01	D_04_C5=36686_Late ART	36686	Late ART	CD40	CD40 molecule	7.36374	14.1609	TRUE	TRUE
Plate_01	D_05_C6=36767_Late ART	36767	Late ART	CD40	CD40 molecule	7.36374	14.1697	TRUE	TRUE
Plate_01	D_06_D1=38089_Late ART	38089	Late ART	CD40	CD40 molecule	7.36374	14.9336	TRUE	TRUE
Plate_01	D_07_D2=38090_Late ART	38090	Late ART	CD40	CD40 molecule	7.36374	14.2845	TRUE	TRUE
Plate_01	D_08_D3=35547_Late ART	35547	Late ART	CD40	CD40 molecule	7.36374	16.2469	TRUE	TRUE
Plate_01	D_09_D5=36683_Late ART	36683	Late ART	CD40	CD40 molecule	7.36374	14.8331	TRUE	TRUE
Plate_01	D_10_D6=37012_Late ART	37012	Late ART	CD40	CD40 molecule	7.36374	13.9116	TRUE	TRUE
Plate_01	A_01_A4=36497_Baseline	36497	Baseline	CD70	CD70 antigen	12.4276	11.1122	FALSE	FALSE
Plate_01	A_02_A6=36622_Baseline	36622	Baseline	CD70	CD70 antigen	12.4276	10.309	FALSE	FALSE
Plate_01	A_03_B1=37163_Baseline	37163	Baseline	CD70	CD70 antigen	12.4276	10.0428	FALSE	FALSE
Plate_01	A_04_B2=38180_Baseline	38180	Baseline	CD70	CD70 antigen	12.4276	11.2445	FALSE	FALSE
Plate_01	A_05_B3=37166_Baseline	37166	Baseline	CD70	CD70 antigen	12.4276	10.6412	FALSE	FALSE
Plate_01	A_06_B4=37167_Baseline	37167	Baseline	CD70	CD70 antigen	12.4276	10.4939	FALSE	FALSE
Plate_01	A_07_B5=36590_Baseline	36590	Baseline	CD70	CD70 antigen	12.4276	9.90115	FALSE	FALSE
Plate_01	A_08_B6=37448_Baseline	37448	Baseline	CD70	CD70 antigen	12.4276	10.4963	FALSE	FALSE
Plate_01	A_09_C1=35112_Baseline	35112	Baseline	CD70	CD70 antigen	12.4276	11.0519	FALSE	FALSE
Plate_01	A_10_C2=36131_Baseline	36131	Baseline	CD70	CD70 antigen	12.4276	10.6187	FALSE	FALSE
Plate_01	A_11_C3=37246_Baseline	37246	Baseline	CD70	CD70 antigen	12.4276	10.5543	FALSE	FALSE
Plate_01	B_01_C5=36686_Baseline	36686	Baseline	CD70	CD70 antigen	12.4276	11.1056	FALSE	FALSE
Plate_01	B_02_C6=36767_Baseline	36767	Baseline	CD70	CD70 antigen	12.4276	11.024	FALSE	FALSE
Plate_01	B_03_D1=38089_Baseline	38089	Baseline	CD70	CD70 antigen	12.4276	10.7402	FALSE	FALSE
Plate_01	B_04_D2=38090_Baseline	38090	Baseline	CD70	CD70 antigen	12.4276	10.6331	FALSE	FALSE
Plate_01	B_05_D3=35547_Baseline	35547	Baseline	CD70	CD70 antigen	12.4276	11.178	FALSE	FALSE
Plate_01	B_06_D5=36683_Baseline	36683	Baseline	CD70	CD70 antigen	12.4276	10.6684	FALSE	FALSE
Plate_01	B_07_D6=37012_Baseline	37012	Baseline	CD70	CD70 antigen	12.4276	11.2563	FALSE	FALSE
Plate_01	B_08_A4=36497_Acute Infection	36497	Acute Infection	CD70	CD70 antigen	12.4276	10.6963	FALSE	FALSE
Plate_01	B_09_A6=36622_Acute Infection	36622	Acute Infection	CD70	CD70 antigen	12.4276	11.4215	FALSE	FALSE
Plate_01	B_10_B1=37163_Acute Infection	37163	Acute Infection	CD70	CD70 antigen	12.4276	10.7807	FALSE	FALSE
Plate_01	B_11_D2=38090_Acute Infection	38090	Acute Infection	CD70	CD70 antigen	12.4276	10.6412	FALSE	FALSE
Plate_01	C_01_D3=35547_Acute Infection	35547	Acute Infection	CD70	CD70 antigen	12.4276	10.9115	FALSE	FALSE
Plate_01	C_02_D5=36683_Acute Infection	36683	Acute Infection	CD70	CD70 antigen	12.4276	10.8478	FALSE	FALSE
Plate_01	C_03_D6=37012_Acute Infection	37012	Acute Infection	CD70	CD70 antigen	12.4276	11.072	FALSE	FALSE
Plate_01	C_04_A4=36497_Late ART	36497	Late ART	CD70	CD70 antigen	12.4276	10.6882	FALSE	FALSE
Plate_01	C_05_A6=36622_Late ART	36622	Late ART	CD70	CD70 antigen	12.4276	10.9452	FALSE	FALSE
Plate_01	C_06_B1=37163_Late ART	37163	Late ART	CD70	CD70 antigen	12.4276	11.1182	FALSE	FALSE
Plate_01	C_07_B2=38180_Late ART	38180	Late ART	CD70	CD70 antigen	12.4276	11.2183	FALSE	FALSE
Plate_01	C_08_B3=37166_Late ART	37166	Late ART	CD70	CD70 antigen	12.4276	10.5301	FALSE	FALSE
Plate_01	C_09_B4=37167_Late ART	37167	Late ART	CD70	CD70 antigen	12.4276	10.8494	FALSE	FALSE
Plate_01	C_10_B5=36590_Late ART	36590	Late ART	CD70	CD70 antigen	12.4276	10.5529	FALSE	FALSE
Plate_01	C_11_B6=37448_Late ART	37448	Late ART	CD70	CD70 antigen	12.4276	10.3653	FALSE	FALSE
Plate_01	D_01_C1=35112_Late ART	35112	Late ART	CD70	CD70 antigen	12.4276	11.5429	FALSE	FALSE
Plate_01	D_02_C2=36131_Late ART	36131	Late ART	CD70	CD70 antigen	12.4276	10.6664	FALSE	FALSE
Plate_01	D_03_C3=37246_Late ART	37246	Late ART	CD70	CD70 antigen	12.4276	11.2815	FALSE	FALSE
Plate_01	D_04_C5=36686_Late ART	36686	Late ART	CD70	CD70 antigen	12.4276	10.7442	FALSE	FALSE
Plate_01	D_05_C6=36767_Late ART	36767	Late ART	CD70	CD70 antigen	12.4276	11.1092	FALSE	FALSE
Plate_01	D_06_D1=38089_Late ART	38089	Late ART	CD70	CD70 antigen	12.4276	10.6235	FALSE	FALSE
Plate_01	D_07_D2=38090_Late ART	38090	Late ART	CD70	CD70 antigen	12.4276	10.4546	FALSE	FALSE
Plate_01	D_08_D3=35547_Late ART	35547	Late ART	CD70	CD70 antigen	12.4276	10.7621	FALSE	FALSE
Plate_01	D_09_D5=36683_Late ART	36683	Late ART	CD70	CD70 antigen	12.4276	10.3895	FALSE	FALSE
Plate_01	D_10_D6=37012_Late ART	37012	Late ART	CD70	CD70 antigen	12.4276	10.9949	FALSE	FALSE
Plate_01	A_01_A4=36497_Baseline	36497	Baseline	CD83	CD83 antigen	8.85962	13.1179	TRUE	TRUE
Plate_01	A_02_A6=36622_Baseline	36622	Baseline	CD83	CD83 antigen	8.85962	12.9444	TRUE	TRUE
Plate_01	A_03_B1=37163_Baseline	37163	Baseline	CD83	CD83 antigen	8.85962	12.3827	TRUE	TRUE
Plate_01	A_04_B2=38180_Baseline	38180	Baseline	CD83	CD83 antigen	8.85962	13.1528	TRUE	TRUE
Plate_01	A_05_B3=37166_Baseline	37166	Baseline	CD83	CD83 antigen	8.85962	12.3531	TRUE	TRUE
Plate_01	A_06_B4=37167_Baseline	37167	Baseline	CD83	CD83 antigen	8.85962	12.8748	TRUE	TRUE
Plate_01	A_07_B5=36590_Baseline	36590	Baseline	CD83	CD83 antigen	8.85962	11.9747	TRUE	TRUE
Plate_01	A_08_B6=37448_Baseline	37448	Baseline	CD83	CD83 antigen	8.85962	12.3079	TRUE	TRUE
Plate_01	A_09_C1=35112_Baseline	35112	Baseline	CD83	CD83 antigen	8.85962	12.7851	TRUE	TRUE
Plate_01	A_10_C2=36131_Baseline	36131	Baseline	CD83	CD83 antigen	8.85962	12.5842	TRUE	TRUE
Plate_01	A_11_C3=37246_Baseline	37246	Baseline	CD83	CD83 antigen	8.85962	13.0489	TRUE	TRUE
Plate_01	B_01_C5=36686_Baseline	36686	Baseline	CD83	CD83 antigen	8.85962	12.4626	TRUE	TRUE
Plate_01	B_02_C6=36767_Baseline	36767	Baseline	CD83	CD83 antigen	8.85962	13.1275	TRUE	TRUE
Plate_01	B_03_D1=38089_Baseline	38089	Baseline	CD83	CD83 antigen	8.85962	12.9609	TRUE	TRUE
Plate_01	B_04_D2=38090_Baseline	38090	Baseline	CD83	CD83 antigen	8.85962	12.8032	TRUE	TRUE
Plate_01	B_05_D3=35547_Baseline	35547	Baseline	CD83	CD83 antigen	8.85962	12.2761	TRUE	TRUE
Plate_01	B_06_D5=36683_Baseline	36683	Baseline	CD83	CD83 antigen	8.85962	12.038	TRUE	TRUE
Plate_01	B_07_D6=37012_Baseline	37012	Baseline	CD83	CD83 antigen	8.85962	12.5888	TRUE	TRUE
Plate_01	B_08_A4=36497_Acute Infection	36497	Acute Infection	CD83	CD83 antigen	8.85962	13.2007	TRUE	TRUE
Plate_01	B_09_A6=36622_Acute Infection	36622	Acute Infection	CD83	CD83 antigen	8.85962	13.4789	TRUE	TRUE
Plate_01	B_10_B1=37163_Acute Infection	37163	Acute Infection	CD83	CD83 antigen	8.85962	12.4774	TRUE	TRUE
Plate_01	B_11_D2=38090_Acute Infection	38090	Acute Infection	CD83	CD83 antigen	8.85962	12.6735	TRUE	TRUE
Plate_01	C_01_D3=35547_Acute Infection	35547	Acute Infection	CD83	CD83 antigen	8.85962	12.6691	TRUE	TRUE
Plate_01	C_02_D5=36683_Acute Infection	36683	Acute Infection	CD83	CD83 antigen	8.85962	12.3007	TRUE	TRUE
Plate_01	C_03_D6=37012_Acute Infection	37012	Acute Infection	CD83	CD83 antigen	8.85962	13.0391	TRUE	TRUE
Plate_01	C_04_A4=36497_Late ART	36497	Late ART	CD83	CD83 antigen	8.85962	12.7413	TRUE	TRUE
Plate_01	C_05_A6=36622_Late ART	36622	Late ART	CD83	CD83 antigen	8.85962	12.8417	TRUE	TRUE
Plate_01	C_06_B1=37163_Late ART	37163	Late ART	CD83	CD83 antigen	8.85962	12.8262	TRUE	TRUE
Plate_01	C_07_B2=38180_Late ART	38180	Late ART	CD83	CD83 antigen	8.85962	12.6888	TRUE	TRUE
Plate_01	C_08_B3=37166_Late ART	37166	Late ART	CD83	CD83 antigen	8.85962	11.6958	TRUE	TRUE
Plate_01	C_09_B4=37167_Late ART	37167	Late ART	CD83	CD83 antigen	8.85962	12.4313	TRUE	TRUE
Plate_01	C_10_B5=36590_Late ART	36590	Late ART	CD83	CD83 antigen	8.85962	12.0278	TRUE	TRUE
Plate_01	C_11_B6=37448_Late ART	37448	Late ART	CD83	CD83 antigen	8.85962	12.1053	TRUE	TRUE
Plate_01	D_01_C1=35112_Late ART	35112	Late ART	CD83	CD83 antigen	8.85962	12.6247	TRUE	TRUE
Plate_01	D_02_C2=36131_Late ART	36131	Late ART	CD83	CD83 antigen	8.85962	12.7579	TRUE	TRUE
Plate_01	D_03_C3=37246_Late ART	37246	Late ART	CD83	CD83 antigen	8.85962	13.0086	TRUE	TRUE
Plate_01	D_04_C5=36686_Late ART	36686	Late ART	CD83	CD83 antigen	8.85962	12.6049	TRUE	TRUE
Plate_01	D_05_C6=36767_Late ART	36767	Late ART	CD83	CD83 antigen	8.85962	12.994	TRUE	TRUE
Plate_01	D_06_D1=38089_Late ART	38089	Late ART	CD83	CD83 antigen	8.85962	12.414	TRUE	TRUE
Plate_01	D_07_D2=38090_Late ART	38090	Late ART	CD83	CD83 antigen	8.85962	12.3626	TRUE	TRUE
Plate_01	D_08_D3=35547_Late ART	35547	Late ART	CD83	CD83 antigen	8.85962	12.4809	TRUE	TRUE
Plate_01	D_09_D5=36683_Late ART	36683	Late ART	CD83	CD83 antigen	8.85962	12.2064	TRUE	TRUE
Plate_01	D_10_D6=37012_Late ART	37012	Late ART	CD83	CD83 antigen	8.85962	12.1029	TRUE	TRUE
Plate_01	A_01_A4=36497_Baseline	36497	Baseline	CD93	Complement component C1q receptor	0	0	FALSE	FALSE
Plate_01	A_02_A6=36622_Baseline	36622	Baseline	CD93	Complement component C1q receptor	0	0	FALSE	FALSE
Plate_01	A_03_B1=37163_Baseline	37163	Baseline	CD93	Complement component C1q receptor	0	0	FALSE	FALSE
Plate_01	A_04_B2=38180_Baseline	38180	Baseline	CD93	Complement component C1q receptor	0	0	FALSE	FALSE
Plate_01	A_05_B3=37166_Baseline	37166	Baseline	CD93	Complement component C1q receptor	0	0	FALSE	FALSE
Plate_01	A_06_B4=37167_Baseline	37167	Baseline	CD93	Complement component C1q receptor	0	0	FALSE	FALSE
Plate_01	A_07_B5=36590_Baseline	36590	Baseline	CD93	Complement component C1q receptor	0	0	FALSE	FALSE
Plate_01	A_08_B6=37448_Baseline	37448	Baseline	CD93	Complement component C1q receptor	0	0	FALSE	FALSE
Plate_01	A_09_C1=35112_Baseline	35112	Baseline	CD93	Complement component C1q receptor	0	0	FALSE	FALSE
Plate_01	A_10_C2=36131_Baseline	36131	Baseline	CD93	Complement component C1q receptor	0	0	FALSE	FALSE
Plate_01	A_11_C3=37246_Baseline	37246	Baseline	CD93	Complement component C1q receptor	0	0	FALSE	FALSE
Plate_01	B_01_C5=36686_Baseline	36686	Baseline	CD93	Complement component C1q receptor	0	0	FALSE	FALSE
Plate_01	B_02_C6=36767_Baseline	36767	Baseline	CD93	Complement component C1q receptor	0	0	FALSE	FALSE
Plate_01	B_03_D1=38089_Baseline	38089	Baseline	CD93	Complement component C1q receptor	0	0	FALSE	FALSE
Plate_01	B_04_D2=38090_Baseline	38090	Baseline	CD93	Complement component C1q receptor	0	0	FALSE	FALSE
Plate_01	B_05_D3=35547_Baseline	35547	Baseline	CD93	Complement component C1q receptor	0	0	FALSE	FALSE
Plate_01	B_06_D5=36683_Baseline	36683	Baseline	CD93	Complement component C1q receptor	0	0	FALSE	FALSE
Plate_01	B_07_D6=37012_Baseline	37012	Baseline	CD93	Complement component C1q receptor	0	0	FALSE	FALSE
Plate_01	B_08_A4=36497_Acute Infection	36497	Acute Infection	CD93	Complement component C1q receptor	0	0	FALSE	FALSE
Plate_01	B_09_A6=36622_Acute Infection	36622	Acute Infection	CD93	Complement component C1q receptor	0	0	FALSE	FALSE
Plate_01	B_10_B1=37163_Acute Infection	37163	Acute Infection	CD93	Complement component C1q receptor	0	0	FALSE	FALSE
Plate_01	B_11_D2=38090_Acute Infection	38090	Acute Infection	CD93	Complement component C1q receptor	0	0	FALSE	FALSE
Plate_01	C_01_D3=35547_Acute Infection	35547	Acute Infection	CD93	Complement component C1q receptor	0	0	FALSE	FALSE
Plate_01	C_02_D5=36683_Acute Infection	36683	Acute Infection	CD93	Complement component C1q receptor	0	2.69402	TRUE	FALSE
Plate_01	C_03_D6=37012_Acute Infection	37012	Acute Infection	CD93	Complement component C1q receptor	0	0	FALSE	FALSE
Plate_01	C_04_A4=36497_Late ART	36497	Late ART	CD93	Complement component C1q receptor	0	0	FALSE	FALSE
Plate_01	C_05_A6=36622_Late ART	36622	Late ART	CD93	Complement component C1q receptor	0	0	FALSE	FALSE
Plate_01	C_06_B1=37163_Late ART	37163	Late ART	CD93	Complement component C1q receptor	0	0	FALSE	FALSE
Plate_01	C_07_B2=38180_Late ART	38180	Late ART	CD93	Complement component C1q receptor	0	0	FALSE	FALSE
Plate_01	C_08_B3=37166_Late ART	37166	Late ART	CD93	Complement component C1q receptor	0	0	FALSE	FALSE
Plate_01	C_09_B4=37167_Late ART	37167	Late ART	CD93	Complement component C1q receptor	0	3.62571	TRUE	FALSE
Plate_01	C_10_B5=36590_Late ART	36590	Late ART	CD93	Complement component C1q receptor	0	0	FALSE	FALSE
Plate_01	C_11_B6=37448_Late ART	37448	Late ART	CD93	Complement component C1q receptor	0	0	FALSE	FALSE
Plate_01	D_01_C1=35112_Late ART	35112	Late ART	CD93	Complement component C1q receptor	0	0	FALSE	FALSE
Plate_01	D_02_C2=36131_Late ART	36131	Late ART	CD93	Complement component C1q receptor	0	0	FALSE	FALSE
Plate_01	D_03_C3=37246_Late ART	37246	Late ART	CD93	Complement component C1q receptor	0	0	FALSE	FALSE
Plate_01	D_04_C5=36686_Late ART	36686	Late ART	CD93	Complement component C1q receptor	0	0	FALSE	FALSE
Plate_01	D_05_C6=36767_Late ART	36767	Late ART	CD93	Complement component C1q receptor	0	0	FALSE	FALSE
Plate_01	D_06_D1=38089_Late ART	38089	Late ART	CD93	Complement component C1q receptor	0	0	FALSE	FALSE
Plate_01	D_07_D2=38090_Late ART	38090	Late ART	CD93	Complement component C1q receptor	0	0	FALSE	FALSE
Plate_01	D_08_D3=35547_Late ART	35547	Late ART	CD93	Complement component C1q receptor	0	0	FALSE	FALSE
Plate_01	D_09_D5=36683_Late ART	36683	Late ART	CD93	Complement component C1q receptor	0	0	FALSE	FALSE
Plate_01	D_10_D6=37012_Late ART	37012	Late ART	CD93	Complement component C1q receptor	0	0	FALSE	FALSE
Plate_01	A_01_A4=36497_Baseline	36497	Baseline	CEACAM5	Carcinoembryonic antigen related cell adhesion molecule 5	7.7459	6.77706	FALSE	FALSE
Plate_01	A_02_A6=36622_Baseline	36622	Baseline	CEACAM5	Carcinoembryonic antigen related cell adhesion molecule 5	7.7459	6.56031	FALSE	FALSE
Plate_01	A_03_B1=37163_Baseline	37163	Baseline	CEACAM5	Carcinoembryonic antigen related cell adhesion molecule 5	7.7459	6.45555	FALSE	FALSE
Plate_01	A_04_B2=38180_Baseline	38180	Baseline	CEACAM5	Carcinoembryonic antigen related cell adhesion molecule 5	7.7459	6.19362	FALSE	FALSE
Plate_01	A_05_B3=37166_Baseline	37166	Baseline	CEACAM5	Carcinoembryonic antigen related cell adhesion molecule 5	7.7459	6.84623	FALSE	FALSE
Plate_01	A_06_B4=37167_Baseline	37167	Baseline	CEACAM5	Carcinoembryonic antigen related cell adhesion molecule 5	7.7459	5.73342	FALSE	FALSE
Plate_01	A_07_B5=36590_Baseline	36590	Baseline	CEACAM5	Carcinoembryonic antigen related cell adhesion molecule 5	7.7459	6.05972	FALSE	FALSE
Plate_01	A_08_B6=37448_Baseline	37448	Baseline	CEACAM5	Carcinoembryonic antigen related cell adhesion molecule 5	7.7459	6.32499	FALSE	FALSE
Plate_01	A_09_C1=35112_Baseline	35112	Baseline	CEACAM5	Carcinoembryonic antigen related cell adhesion molecule 5	7.7459	5.61521	FALSE	FALSE
Plate_01	A_10_C2=36131_Baseline	36131	Baseline	CEACAM5	Carcinoembryonic antigen related cell adhesion molecule 5	7.7459	6.74907	FALSE	FALSE
Plate_01	A_11_C3=37246_Baseline	37246	Baseline	CEACAM5	Carcinoembryonic antigen related cell adhesion molecule 5	7.7459	6.43709	FALSE	FALSE
Plate_01	B_01_C5=36686_Baseline	36686	Baseline	CEACAM5	Carcinoembryonic antigen related cell adhesion molecule 5	7.7459	6.89482	FALSE	FALSE
Plate_01	B_02_C6=36767_Baseline	36767	Baseline	CEACAM5	Carcinoembryonic antigen related cell adhesion molecule 5	7.7459	5.19724	FALSE	FALSE
Plate_01	B_03_D1=38089_Baseline	38089	Baseline	CEACAM5	Carcinoembryonic antigen related cell adhesion molecule 5	7.7459	6.37365	FALSE	FALSE
Plate_01	B_04_D2=38090_Baseline	38090	Baseline	CEACAM5	Carcinoembryonic antigen related cell adhesion molecule 5	7.7459	5.59797	FALSE	FALSE
Plate_01	B_05_D3=35547_Baseline	35547	Baseline	CEACAM5	Carcinoembryonic antigen related cell adhesion molecule 5	7.7459	6.65012	FALSE	FALSE
Plate_01	B_06_D5=36683_Baseline	36683	Baseline	CEACAM5	Carcinoembryonic antigen related cell adhesion molecule 5	7.7459	6.11322	FALSE	FALSE
Plate_01	B_07_D6=37012_Baseline	37012	Baseline	CEACAM5	Carcinoembryonic antigen related cell adhesion molecule 5	7.7459	5.61313	FALSE	FALSE
Plate_01	B_08_A4=36497_Acute Infection	36497	Acute Infection	CEACAM5	Carcinoembryonic antigen related cell adhesion molecule 5	7.7459	6.21286	FALSE	FALSE
Plate_01	B_09_A6=36622_Acute Infection	36622	Acute Infection	CEACAM5	Carcinoembryonic antigen related cell adhesion molecule 5	7.7459	6.11713	FALSE	FALSE
Plate_01	B_10_B1=37163_Acute Infection	37163	Acute Infection	CEACAM5	Carcinoembryonic antigen related cell adhesion molecule 5	7.7459	5.76551	FALSE	FALSE
Plate_01	B_11_D2=38090_Acute Infection	38090	Acute Infection	CEACAM5	Carcinoembryonic antigen related cell adhesion molecule 5	7.7459	5.79881	FALSE	FALSE
Plate_01	C_01_D3=35547_Acute Infection	35547	Acute Infection	CEACAM5	Carcinoembryonic antigen related cell adhesion molecule 5	7.7459	6.81159	FALSE	FALSE
Plate_01	C_02_D5=36683_Acute Infection	36683	Acute Infection	CEACAM5	Carcinoembryonic antigen related cell adhesion molecule 5	7.7459	6.27884	FALSE	FALSE
Plate_01	C_03_D6=37012_Acute Infection	37012	Acute Infection	CEACAM5	Carcinoembryonic antigen related cell adhesion molecule 5	7.7459	6.32266	FALSE	FALSE
Plate_01	C_04_A4=36497_Late ART	36497	Late ART	CEACAM5	Carcinoembryonic antigen related cell adhesion molecule 5	7.7459	6.02868	FALSE	FALSE
Plate_01	C_05_A6=36622_Late ART	36622	Late ART	CEACAM5	Carcinoembryonic antigen related cell adhesion molecule 5	7.7459	6.38772	FALSE	FALSE
Plate_01	C_06_B1=37163_Late ART	37163	Late ART	CEACAM5	Carcinoembryonic antigen related cell adhesion molecule 5	7.7459	6.8501	FALSE	FALSE
Plate_01	C_07_B2=38180_Late ART	38180	Late ART	CEACAM5	Carcinoembryonic antigen related cell adhesion molecule 5	7.7459	6.95993	FALSE	FALSE
Plate_01	C_08_B3=37166_Late ART	37166	Late ART	CEACAM5	Carcinoembryonic antigen related cell adhesion molecule 5	7.7459	6.53048	FALSE	FALSE
Plate_01	C_09_B4=37167_Late ART	37167	Late ART	CEACAM5	Carcinoembryonic antigen related cell adhesion molecule 5	7.7459	7.15292	FALSE	FALSE
Plate_01	C_10_B5=36590_Late ART	36590	Late ART	CEACAM5	Carcinoembryonic antigen related cell adhesion molecule 5	7.7459	6.53844	FALSE	FALSE
Plate_01	C_11_B6=37448_Late ART	37448	Late ART	CEACAM5	Carcinoembryonic antigen related cell adhesion molecule 5	7.7459	6.17089	FALSE	FALSE
Plate_01	D_01_C1=35112_Late ART	35112	Late ART	CEACAM5	Carcinoembryonic antigen related cell adhesion molecule 5	7.7459	5.10181	FALSE	FALSE
Plate_01	D_02_C2=36131_Late ART	36131	Late ART	CEACAM5	Carcinoembryonic antigen related cell adhesion molecule 5	7.7459	6.38519	FALSE	FALSE
Plate_01	D_03_C3=37246_Late ART	37246	Late ART	CEACAM5	Carcinoembryonic antigen related cell adhesion molecule 5	7.7459	6.63218	FALSE	FALSE
Plate_01	D_04_C5=36686_Late ART	36686	Late ART	CEACAM5	Carcinoembryonic antigen related cell adhesion molecule 5	7.7459	5.87813	FALSE	FALSE
Plate_01	D_05_C6=36767_Late ART	36767	Late ART	CEACAM5	Carcinoembryonic antigen related cell adhesion molecule 5	7.7459	6.69362	FALSE	FALSE
Plate_01	D_06_D1=38089_Late ART	38089	Late ART	CEACAM5	Carcinoembryonic antigen related cell adhesion molecule 5	7.7459	5.89227	FALSE	FALSE
Plate_01	D_07_D2=38090_Late ART	38090	Late ART	CEACAM5	Carcinoembryonic antigen related cell adhesion molecule 5	7.7459	6.8164	FALSE	FALSE
Plate_01	D_08_D3=35547_Late ART	35547	Late ART	CEACAM5	Carcinoembryonic antigen related cell adhesion molecule 5	7.7459	5.45008	FALSE	FALSE
Plate_01	D_09_D5=36683_Late ART	36683	Late ART	CEACAM5	Carcinoembryonic antigen related cell adhesion molecule 5	7.7459	6.74724	FALSE	FALSE
Plate_01	D_10_D6=37012_Late ART	37012	Late ART	CEACAM5	Carcinoembryonic antigen related cell adhesion molecule 5	7.7459	5.90306	FALSE	FALSE
Plate_01	A_01_A4=36497_Baseline	36497	Baseline	CHI3L1	Chitinase-3-like protein 1	6.78463	13.9802	TRUE	TRUE
Plate_01	A_02_A6=36622_Baseline	36622	Baseline	CHI3L1	Chitinase-3-like protein 1	6.78463	14.8631	TRUE	TRUE
Plate_01	A_03_B1=37163_Baseline	37163	Baseline	CHI3L1	Chitinase-3-like protein 1	6.78463	14.9686	TRUE	TRUE
Plate_01	A_04_B2=38180_Baseline	38180	Baseline	CHI3L1	Chitinase-3-like protein 1	6.78463	15.3095	TRUE	TRUE
Plate_01	A_05_B3=37166_Baseline	37166	Baseline	CHI3L1	Chitinase-3-like protein 1	6.78463	13.7086	TRUE	TRUE
Plate_01	A_06_B4=37167_Baseline	37167	Baseline	CHI3L1	Chitinase-3-like protein 1	6.78463	14.4445	TRUE	TRUE
Plate_01	A_07_B5=36590_Baseline	36590	Baseline	CHI3L1	Chitinase-3-like protein 1	6.78463	13.8344	TRUE	TRUE
Plate_01	A_08_B6=37448_Baseline	37448	Baseline	CHI3L1	Chitinase-3-like protein 1	6.78463	16.1275	TRUE	TRUE
Plate_01	A_09_C1=35112_Baseline	35112	Baseline	CHI3L1	Chitinase-3-like protein 1	6.78463	14.4498	TRUE	TRUE
Plate_01	A_10_C2=36131_Baseline	36131	Baseline	CHI3L1	Chitinase-3-like protein 1	6.78463	13.7306	TRUE	TRUE
Plate_01	A_11_C3=37246_Baseline	37246	Baseline	CHI3L1	Chitinase-3-like protein 1	6.78463	15.8445	TRUE	TRUE
Plate_01	B_01_C5=36686_Baseline	36686	Baseline	CHI3L1	Chitinase-3-like protein 1	6.78463	13.0886	TRUE	TRUE
Plate_01	B_02_C6=36767_Baseline	36767	Baseline	CHI3L1	Chitinase-3-like protein 1	6.78463	14.6301	TRUE	TRUE
Plate_01	B_03_D1=38089_Baseline	38089	Baseline	CHI3L1	Chitinase-3-like protein 1	6.78463	16.0026	TRUE	TRUE
Plate_01	B_04_D2=38090_Baseline	38090	Baseline	CHI3L1	Chitinase-3-like protein 1	6.78463	14.9861	TRUE	TRUE
Plate_01	B_05_D3=35547_Baseline	35547	Baseline	CHI3L1	Chitinase-3-like protein 1	6.78463	14.1533	TRUE	TRUE
Plate_01	B_06_D5=36683_Baseline	36683	Baseline	CHI3L1	Chitinase-3-like protein 1	6.78463	13.9068	TRUE	TRUE
Plate_01	B_07_D6=37012_Baseline	37012	Baseline	CHI3L1	Chitinase-3-like protein 1	6.78463	14.2167	TRUE	TRUE
Plate_01	B_08_A4=36497_Acute Infection	36497	Acute Infection	CHI3L1	Chitinase-3-like protein 1	6.78463	12.3503	TRUE	TRUE
Plate_01	B_09_A6=36622_Acute Infection	36622	Acute Infection	CHI3L1	Chitinase-3-like protein 1	6.78463	13.418	TRUE	TRUE
Plate_01	B_10_B1=37163_Acute Infection	37163	Acute Infection	CHI3L1	Chitinase-3-like protein 1	6.78463	14.6245	TRUE	TRUE
Plate_01	B_11_D2=38090_Acute Infection	38090	Acute Infection	CHI3L1	Chitinase-3-like protein 1	6.78463	14.593	TRUE	TRUE
Plate_01	C_01_D3=35547_Acute Infection	35547	Acute Infection	CHI3L1	Chitinase-3-like protein 1	6.78463	13.6742	TRUE	TRUE
Plate_01	C_02_D5=36683_Acute Infection	36683	Acute Infection	CHI3L1	Chitinase-3-like protein 1	6.78463	14.0735	TRUE	TRUE
Plate_01	C_03_D6=37012_Acute Infection	37012	Acute Infection	CHI3L1	Chitinase-3-like protein 1	6.78463	15.3687	TRUE	TRUE
Plate_01	C_04_A4=36497_Late ART	36497	Late ART	CHI3L1	Chitinase-3-like protein 1	6.78463	15.0518	TRUE	TRUE
Plate_01	C_05_A6=36622_Late ART	36622	Late ART	CHI3L1	Chitinase-3-like protein 1	6.78463	15.5884	TRUE	TRUE
Plate_01	C_06_B1=37163_Late ART	37163	Late ART	CHI3L1	Chitinase-3-like protein 1	6.78463	16.1028	TRUE	TRUE
Plate_01	C_07_B2=38180_Late ART	38180	Late ART	CHI3L1	Chitinase-3-like protein 1	6.78463	15.923	TRUE	TRUE
Plate_01	C_08_B3=37166_Late ART	37166	Late ART	CHI3L1	Chitinase-3-like protein 1	6.78463	14.6421	TRUE	TRUE
Plate_01	C_09_B4=37167_Late ART	37167	Late ART	CHI3L1	Chitinase-3-like protein 1	6.78463	15.196	TRUE	TRUE
Plate_01	C_10_B5=36590_Late ART	36590	Late ART	CHI3L1	Chitinase-3-like protein 1	6.78463	15.819	TRUE	TRUE
Plate_01	C_11_B6=37448_Late ART	37448	Late ART	CHI3L1	Chitinase-3-like protein 1	6.78463	16.0104	TRUE	TRUE
Plate_01	D_01_C1=35112_Late ART	35112	Late ART	CHI3L1	Chitinase-3-like protein 1	6.78463	15.2353	TRUE	TRUE
Plate_01	D_02_C2=36131_Late ART	36131	Late ART	CHI3L1	Chitinase-3-like protein 1	6.78463	15.5236	TRUE	TRUE
Plate_01	D_03_C3=37246_Late ART	37246	Late ART	CHI3L1	Chitinase-3-like protein 1	6.78463	16.9816	TRUE	TRUE
Plate_01	D_04_C5=36686_Late ART	36686	Late ART	CHI3L1	Chitinase-3-like protein 1	6.78463	14.7974	TRUE	TRUE
Plate_01	D_05_C6=36767_Late ART	36767	Late ART	CHI3L1	Chitinase-3-like protein 1	6.78463	16.0769	TRUE	TRUE
Plate_01	D_06_D1=38089_Late ART	38089	Late ART	CHI3L1	Chitinase-3-like protein 1	6.78463	17.1775	TRUE	TRUE
Plate_01	D_07_D2=38090_Late ART	38090	Late ART	CHI3L1	Chitinase-3-like protein 1	6.78463	14.7528	TRUE	TRUE
Plate_01	D_08_D3=35547_Late ART	35547	Late ART	CHI3L1	Chitinase-3-like protein 1	6.78463	15.2961	TRUE	TRUE
Plate_01	D_09_D5=36683_Late ART	36683	Late ART	CHI3L1	Chitinase-3-like protein 1	6.78463	15.9173	TRUE	TRUE
Plate_01	D_10_D6=37012_Late ART	37012	Late ART	CHI3L1	Chitinase-3-like protein 1	6.78463	16.73	TRUE	TRUE
Plate_01	A_01_A4=36497_Baseline	36497	Baseline	CLCF1	Cardiotrophin like cytokine factor 1	13.6362	13.6833	TRUE	FALSE
Plate_01	A_02_A6=36622_Baseline	36622	Baseline	CLCF1	Cardiotrophin like cytokine factor 1	13.6362	13.7048	TRUE	FALSE
Plate_01	A_03_B1=37163_Baseline	37163	Baseline	CLCF1	Cardiotrophin like cytokine factor 1	13.6362	13.1718	FALSE	FALSE
Plate_01	A_04_B2=38180_Baseline	38180	Baseline	CLCF1	Cardiotrophin like cytokine factor 1	13.6362	13.5466	FALSE	FALSE
Plate_01	A_05_B3=37166_Baseline	37166	Baseline	CLCF1	Cardiotrophin like cytokine factor 1	13.6362	13.6248	FALSE	FALSE
Plate_01	A_06_B4=37167_Baseline	37167	Baseline	CLCF1	Cardiotrophin like cytokine factor 1	13.6362	13.5659	FALSE	FALSE
Plate_01	A_07_B5=36590_Baseline	36590	Baseline	CLCF1	Cardiotrophin like cytokine factor 1	13.6362	13.3993	FALSE	FALSE
Plate_01	A_08_B6=37448_Baseline	37448	Baseline	CLCF1	Cardiotrophin like cytokine factor 1	13.6362	12.3956	FALSE	FALSE
Plate_01	A_09_C1=35112_Baseline	35112	Baseline	CLCF1	Cardiotrophin like cytokine factor 1	13.6362	13.5122	FALSE	FALSE
Plate_01	A_10_C2=36131_Baseline	36131	Baseline	CLCF1	Cardiotrophin like cytokine factor 1	13.6362	13.4607	FALSE	FALSE
Plate_01	A_11_C3=37246_Baseline	37246	Baseline	CLCF1	Cardiotrophin like cytokine factor 1	13.6362	13.0968	FALSE	FALSE
Plate_01	B_01_C5=36686_Baseline	36686	Baseline	CLCF1	Cardiotrophin like cytokine factor 1	13.6362	13.481	FALSE	FALSE
Plate_01	B_02_C6=36767_Baseline	36767	Baseline	CLCF1	Cardiotrophin like cytokine factor 1	13.6362	14.1335	TRUE	FALSE
Plate_01	B_03_D1=38089_Baseline	38089	Baseline	CLCF1	Cardiotrophin like cytokine factor 1	13.6362	13.305	FALSE	FALSE
Plate_01	B_04_D2=38090_Baseline	38090	Baseline	CLCF1	Cardiotrophin like cytokine factor 1	13.6362	13.1089	FALSE	FALSE
Plate_01	B_05_D3=35547_Baseline	35547	Baseline	CLCF1	Cardiotrophin like cytokine factor 1	13.6362	13.4085	FALSE	FALSE
Plate_01	B_06_D5=36683_Baseline	36683	Baseline	CLCF1	Cardiotrophin like cytokine factor 1	13.6362	12.6996	FALSE	FALSE
Plate_01	B_07_D6=37012_Baseline	37012	Baseline	CLCF1	Cardiotrophin like cytokine factor 1	13.6362	14.1539	TRUE	FALSE
Plate_01	B_08_A4=36497_Acute Infection	36497	Acute Infection	CLCF1	Cardiotrophin like cytokine factor 1	13.6362	14.0698	TRUE	FALSE
Plate_01	B_09_A6=36622_Acute Infection	36622	Acute Infection	CLCF1	Cardiotrophin like cytokine factor 1	13.6362	12.7118	FALSE	FALSE
Plate_01	B_10_B1=37163_Acute Infection	37163	Acute Infection	CLCF1	Cardiotrophin like cytokine factor 1	13.6362	14.1565	TRUE	FALSE
Plate_01	B_11_D2=38090_Acute Infection	38090	Acute Infection	CLCF1	Cardiotrophin like cytokine factor 1	13.6362	13.1349	FALSE	FALSE
Plate_01	C_01_D3=35547_Acute Infection	35547	Acute Infection	CLCF1	Cardiotrophin like cytokine factor 1	13.6362	11.634	FALSE	FALSE
Plate_01	C_02_D5=36683_Acute Infection	36683	Acute Infection	CLCF1	Cardiotrophin like cytokine factor 1	13.6362	13.7595	TRUE	FALSE
Plate_01	C_03_D6=37012_Acute Infection	37012	Acute Infection	CLCF1	Cardiotrophin like cytokine factor 1	13.6362	13.474	FALSE	FALSE
Plate_01	C_04_A4=36497_Late ART	36497	Late ART	CLCF1	Cardiotrophin like cytokine factor 1	13.6362	13.6697	TRUE	FALSE
Plate_01	C_05_A6=36622_Late ART	36622	Late ART	CLCF1	Cardiotrophin like cytokine factor 1	13.6362	14.0808	TRUE	FALSE
Plate_01	C_06_B1=37163_Late ART	37163	Late ART	CLCF1	Cardiotrophin like cytokine factor 1	13.6362	13.6427	TRUE	FALSE
Plate_01	C_07_B2=38180_Late ART	38180	Late ART	CLCF1	Cardiotrophin like cytokine factor 1	13.6362	13.1395	FALSE	FALSE
Plate_01	C_08_B3=37166_Late ART	37166	Late ART	CLCF1	Cardiotrophin like cytokine factor 1	13.6362	12.4145	FALSE	FALSE
Plate_01	C_09_B4=37167_Late ART	37167	Late ART	CLCF1	Cardiotrophin like cytokine factor 1	13.6362	13.7711	TRUE	FALSE
Plate_01	C_10_B5=36590_Late ART	36590	Late ART	CLCF1	Cardiotrophin like cytokine factor 1	13.6362	14.8144	TRUE	FALSE
Plate_01	C_11_B6=37448_Late ART	37448	Late ART	CLCF1	Cardiotrophin like cytokine factor 1	13.6362	15.5425	TRUE	FALSE
Plate_01	D_01_C1=35112_Late ART	35112	Late ART	CLCF1	Cardiotrophin like cytokine factor 1	13.6362	12.5841	FALSE	FALSE
Plate_01	D_02_C2=36131_Late ART	36131	Late ART	CLCF1	Cardiotrophin like cytokine factor 1	13.6362	13.0056	FALSE	FALSE
Plate_01	D_03_C3=37246_Late ART	37246	Late ART	CLCF1	Cardiotrophin like cytokine factor 1	13.6362	13.5832	FALSE	FALSE
Plate_01	D_04_C5=36686_Late ART	36686	Late ART	CLCF1	Cardiotrophin like cytokine factor 1	13.6362	13.9825	TRUE	FALSE
Plate_01	D_05_C6=36767_Late ART	36767	Late ART	CLCF1	Cardiotrophin like cytokine factor 1	13.6362	13.7254	TRUE	FALSE
Plate_01	D_06_D1=38089_Late ART	38089	Late ART	CLCF1	Cardiotrophin like cytokine factor 1	13.6362	13.5006	FALSE	FALSE
Plate_01	D_07_D2=38090_Late ART	38090	Late ART	CLCF1	Cardiotrophin like cytokine factor 1	13.6362	13.8886	TRUE	FALSE
Plate_01	D_08_D3=35547_Late ART	35547	Late ART	CLCF1	Cardiotrophin like cytokine factor 1	13.6362	13.2635	FALSE	FALSE
Plate_01	D_09_D5=36683_Late ART	36683	Late ART	CLCF1	Cardiotrophin like cytokine factor 1	13.6362	13.4214	FALSE	FALSE
Plate_01	D_10_D6=37012_Late ART	37012	Late ART	CLCF1	Cardiotrophin like cytokine factor 1	13.6362	14.1458	TRUE	FALSE
Plate_01	A_01_A4=36497_Baseline	36497	Baseline	CLEC4A	C-type lectin domain family 4 member A	11.5488	8.85867	FALSE	FALSE
Plate_01	A_02_A6=36622_Baseline	36622	Baseline	CLEC4A	C-type lectin domain family 4 member A	11.5488	8.64587	FALSE	FALSE
Plate_01	A_03_B1=37163_Baseline	37163	Baseline	CLEC4A	C-type lectin domain family 4 member A	11.5488	9.76563	FALSE	FALSE
Plate_01	A_04_B2=38180_Baseline	38180	Baseline	CLEC4A	C-type lectin domain family 4 member A	11.5488	9.97134	FALSE	FALSE
Plate_01	A_05_B3=37166_Baseline	37166	Baseline	CLEC4A	C-type lectin domain family 4 member A	11.5488	8.95891	FALSE	FALSE
Plate_01	A_06_B4=37167_Baseline	37167	Baseline	CLEC4A	C-type lectin domain family 4 member A	11.5488	10.433	FALSE	FALSE
Plate_01	A_07_B5=36590_Baseline	36590	Baseline	CLEC4A	C-type lectin domain family 4 member A	11.5488	9.05264	FALSE	FALSE
Plate_01	A_08_B6=37448_Baseline	37448	Baseline	CLEC4A	C-type lectin domain family 4 member A	11.5488	8.75217	FALSE	FALSE
Plate_01	A_09_C1=35112_Baseline	35112	Baseline	CLEC4A	C-type lectin domain family 4 member A	11.5488	8.61712	FALSE	FALSE
Plate_01	A_10_C2=36131_Baseline	36131	Baseline	CLEC4A	C-type lectin domain family 4 member A	11.5488	9.23239	FALSE	FALSE
Plate_01	A_11_C3=37246_Baseline	37246	Baseline	CLEC4A	C-type lectin domain family 4 member A	11.5488	9.5727	FALSE	FALSE
Plate_01	B_01_C5=36686_Baseline	36686	Baseline	CLEC4A	C-type lectin domain family 4 member A	11.5488	9.0738	FALSE	FALSE
Plate_01	B_02_C6=36767_Baseline	36767	Baseline	CLEC4A	C-type lectin domain family 4 member A	11.5488	9.62022	FALSE	FALSE
Plate_01	B_03_D1=38089_Baseline	38089	Baseline	CLEC4A	C-type lectin domain family 4 member A	11.5488	12.0745	TRUE	FALSE
Plate_01	B_04_D2=38090_Baseline	38090	Baseline	CLEC4A	C-type lectin domain family 4 member A	11.5488	9.72778	FALSE	FALSE
Plate_01	B_05_D3=35547_Baseline	35547	Baseline	CLEC4A	C-type lectin domain family 4 member A	11.5488	9.47724	FALSE	FALSE
Plate_01	B_06_D5=36683_Baseline	36683	Baseline	CLEC4A	C-type lectin domain family 4 member A	11.5488	8.70573	FALSE	FALSE
Plate_01	B_07_D6=37012_Baseline	37012	Baseline	CLEC4A	C-type lectin domain family 4 member A	11.5488	8.80347	FALSE	FALSE
Plate_01	B_08_A4=36497_Acute Infection	36497	Acute Infection	CLEC4A	C-type lectin domain family 4 member A	11.5488	9.03556	FALSE	FALSE
Plate_01	B_09_A6=36622_Acute Infection	36622	Acute Infection	CLEC4A	C-type lectin domain family 4 member A	11.5488	9.3802	FALSE	FALSE
Plate_01	B_10_B1=37163_Acute Infection	37163	Acute Infection	CLEC4A	C-type lectin domain family 4 member A	11.5488	8.98744	FALSE	FALSE
Plate_01	B_11_D2=38090_Acute Infection	38090	Acute Infection	CLEC4A	C-type lectin domain family 4 member A	11.5488	9.5855	FALSE	FALSE
Plate_01	C_01_D3=35547_Acute Infection	35547	Acute Infection	CLEC4A	C-type lectin domain family 4 member A	11.5488	8.72736	FALSE	FALSE
Plate_01	C_02_D5=36683_Acute Infection	36683	Acute Infection	CLEC4A	C-type lectin domain family 4 member A	11.5488	10.4111	FALSE	FALSE
Plate_01	C_03_D6=37012_Acute Infection	37012	Acute Infection	CLEC4A	C-type lectin domain family 4 member A	11.5488	8.73862	FALSE	FALSE
Plate_01	C_04_A4=36497_Late ART	36497	Late ART	CLEC4A	C-type lectin domain family 4 member A	11.5488	9.9084	FALSE	FALSE
Plate_01	C_05_A6=36622_Late ART	36622	Late ART	CLEC4A	C-type lectin domain family 4 member A	11.5488	9.60296	FALSE	FALSE
Plate_01	C_06_B1=37163_Late ART	37163	Late ART	CLEC4A	C-type lectin domain family 4 member A	11.5488	9.78906	FALSE	FALSE
Plate_01	C_07_B2=38180_Late ART	38180	Late ART	CLEC4A	C-type lectin domain family 4 member A	11.5488	10.4893	FALSE	FALSE
Plate_01	C_08_B3=37166_Late ART	37166	Late ART	CLEC4A	C-type lectin domain family 4 member A	11.5488	9.78317	FALSE	FALSE
Plate_01	C_09_B4=37167_Late ART	37167	Late ART	CLEC4A	C-type lectin domain family 4 member A	11.5488	9.52355	FALSE	FALSE
Plate_01	C_10_B5=36590_Late ART	36590	Late ART	CLEC4A	C-type lectin domain family 4 member A	11.5488	9.93196	FALSE	FALSE
Plate_01	C_11_B6=37448_Late ART	37448	Late ART	CLEC4A	C-type lectin domain family 4 member A	11.5488	9.57711	FALSE	FALSE
Plate_01	D_01_C1=35112_Late ART	35112	Late ART	CLEC4A	C-type lectin domain family 4 member A	11.5488	5.03645	FALSE	FALSE
Plate_01	D_02_C2=36131_Late ART	36131	Late ART	CLEC4A	C-type lectin domain family 4 member A	11.5488	10.0049	FALSE	FALSE
Plate_01	D_03_C3=37246_Late ART	37246	Late ART	CLEC4A	C-type lectin domain family 4 member A	11.5488	10.394	FALSE	FALSE
Plate_01	D_04_C5=36686_Late ART	36686	Late ART	CLEC4A	C-type lectin domain family 4 member A	11.5488	9.91123	FALSE	FALSE
Plate_01	D_05_C6=36767_Late ART	36767	Late ART	CLEC4A	C-type lectin domain family 4 member A	11.5488	9.62051	FALSE	FALSE
Plate_01	D_06_D1=38089_Late ART	38089	Late ART	CLEC4A	C-type lectin domain family 4 member A	11.5488	10.6714	FALSE	FALSE
Plate_01	D_07_D2=38090_Late ART	38090	Late ART	CLEC4A	C-type lectin domain family 4 member A	11.5488	8.91376	FALSE	FALSE
Plate_01	D_08_D3=35547_Late ART	35547	Late ART	CLEC4A	C-type lectin domain family 4 member A	11.5488	9.32801	FALSE	FALSE
Plate_01	D_09_D5=36683_Late ART	36683	Late ART	CLEC4A	C-type lectin domain family 4 member A	11.5488	9.85202	FALSE	FALSE
Plate_01	D_10_D6=37012_Late ART	37012	Late ART	CLEC4A	C-type lectin domain family 4 member A	11.5488	9.54714	FALSE	FALSE
Plate_01	A_01_A4=36497_Baseline	36497	Baseline	CSF1	Macrophage colony-stimulating factor 1	7.29024	12.1207	TRUE	TRUE
Plate_01	A_02_A6=36622_Baseline	36622	Baseline	CSF1	Macrophage colony-stimulating factor 1	7.29024	11.8867	TRUE	TRUE
Plate_01	A_03_B1=37163_Baseline	37163	Baseline	CSF1	Macrophage colony-stimulating factor 1	7.29024	12.1787	TRUE	TRUE
Plate_01	A_04_B2=38180_Baseline	38180	Baseline	CSF1	Macrophage colony-stimulating factor 1	7.29024	12.6588	TRUE	TRUE
Plate_01	A_05_B3=37166_Baseline	37166	Baseline	CSF1	Macrophage colony-stimulating factor 1	7.29024	11.6569	TRUE	TRUE
Plate_01	A_06_B4=37167_Baseline	37167	Baseline	CSF1	Macrophage colony-stimulating factor 1	7.29024	11.6165	TRUE	TRUE
Plate_01	A_07_B5=36590_Baseline	36590	Baseline	CSF1	Macrophage colony-stimulating factor 1	7.29024	11.4234	TRUE	TRUE
Plate_01	A_08_B6=37448_Baseline	37448	Baseline	CSF1	Macrophage colony-stimulating factor 1	7.29024	11.5674	TRUE	TRUE
Plate_01	A_09_C1=35112_Baseline	35112	Baseline	CSF1	Macrophage colony-stimulating factor 1	7.29024	12.0546	TRUE	TRUE
Plate_01	A_10_C2=36131_Baseline	36131	Baseline	CSF1	Macrophage colony-stimulating factor 1	7.29024	11.9755	TRUE	TRUE
Plate_01	A_11_C3=37246_Baseline	37246	Baseline	CSF1	Macrophage colony-stimulating factor 1	7.29024	12.061	TRUE	TRUE
Plate_01	B_01_C5=36686_Baseline	36686	Baseline	CSF1	Macrophage colony-stimulating factor 1	7.29024	12.2689	TRUE	TRUE
Plate_01	B_02_C6=36767_Baseline	36767	Baseline	CSF1	Macrophage colony-stimulating factor 1	7.29024	12.3212	TRUE	TRUE
Plate_01	B_03_D1=38089_Baseline	38089	Baseline	CSF1	Macrophage colony-stimulating factor 1	7.29024	12.0537	TRUE	TRUE
Plate_01	B_04_D2=38090_Baseline	38090	Baseline	CSF1	Macrophage colony-stimulating factor 1	7.29024	11.7578	TRUE	TRUE
Plate_01	B_05_D3=35547_Baseline	35547	Baseline	CSF1	Macrophage colony-stimulating factor 1	7.29024	12.7334	TRUE	TRUE
Plate_01	B_06_D5=36683_Baseline	36683	Baseline	CSF1	Macrophage colony-stimulating factor 1	7.29024	11.8246	TRUE	TRUE
Plate_01	B_07_D6=37012_Baseline	37012	Baseline	CSF1	Macrophage colony-stimulating factor 1	7.29024	12.0237	TRUE	TRUE
Plate_01	B_08_A4=36497_Acute Infection	36497	Acute Infection	CSF1	Macrophage colony-stimulating factor 1	7.29024	13.4529	TRUE	TRUE
Plate_01	B_09_A6=36622_Acute Infection	36622	Acute Infection	CSF1	Macrophage colony-stimulating factor 1	7.29024	14.0208	TRUE	TRUE
Plate_01	B_10_B1=37163_Acute Infection	37163	Acute Infection	CSF1	Macrophage colony-stimulating factor 1	7.29024	13.3293	TRUE	TRUE
Plate_01	B_11_D2=38090_Acute Infection	38090	Acute Infection	CSF1	Macrophage colony-stimulating factor 1	7.29024	12.6407	TRUE	TRUE
Plate_01	C_01_D3=35547_Acute Infection	35547	Acute Infection	CSF1	Macrophage colony-stimulating factor 1	7.29024	13.7239	TRUE	TRUE
Plate_01	C_02_D5=36683_Acute Infection	36683	Acute Infection	CSF1	Macrophage colony-stimulating factor 1	7.29024	13.1323	TRUE	TRUE
Plate_01	C_03_D6=37012_Acute Infection	37012	Acute Infection	CSF1	Macrophage colony-stimulating factor 1	7.29024	13.8774	TRUE	TRUE
Plate_01	C_04_A4=36497_Late ART	36497	Late ART	CSF1	Macrophage colony-stimulating factor 1	7.29024	12.2547	TRUE	TRUE
Plate_01	C_05_A6=36622_Late ART	36622	Late ART	CSF1	Macrophage colony-stimulating factor 1	7.29024	12.2544	TRUE	TRUE
Plate_01	C_06_B1=37163_Late ART	37163	Late ART	CSF1	Macrophage colony-stimulating factor 1	7.29024	12.0867	TRUE	TRUE
Plate_01	C_07_B2=38180_Late ART	38180	Late ART	CSF1	Macrophage colony-stimulating factor 1	7.29024	12.3203	TRUE	TRUE
Plate_01	C_08_B3=37166_Late ART	37166	Late ART	CSF1	Macrophage colony-stimulating factor 1	7.29024	11.5714	TRUE	TRUE
Plate_01	C_09_B4=37167_Late ART	37167	Late ART	CSF1	Macrophage colony-stimulating factor 1	7.29024	11.74	TRUE	TRUE
Plate_01	C_10_B5=36590_Late ART	36590	Late ART	CSF1	Macrophage colony-stimulating factor 1	7.29024	12.0768	TRUE	TRUE
Plate_01	C_11_B6=37448_Late ART	37448	Late ART	CSF1	Macrophage colony-stimulating factor 1	7.29024	11.9041	TRUE	TRUE
Plate_01	D_01_C1=35112_Late ART	35112	Late ART	CSF1	Macrophage colony-stimulating factor 1	7.29024	12.1734	TRUE	TRUE
Plate_01	D_02_C2=36131_Late ART	36131	Late ART	CSF1	Macrophage colony-stimulating factor 1	7.29024	12.7149	TRUE	TRUE
Plate_01	D_03_C3=37246_Late ART	37246	Late ART	CSF1	Macrophage colony-stimulating factor 1	7.29024	12.0936	TRUE	TRUE
Plate_01	D_04_C5=36686_Late ART	36686	Late ART	CSF1	Macrophage colony-stimulating factor 1	7.29024	12.3111	TRUE	TRUE
Plate_01	D_05_C6=36767_Late ART	36767	Late ART	CSF1	Macrophage colony-stimulating factor 1	7.29024	12.3847	TRUE	TRUE
Plate_01	D_06_D1=38089_Late ART	38089	Late ART	CSF1	Macrophage colony-stimulating factor 1	7.29024	12.3066	TRUE	TRUE
Plate_01	D_07_D2=38090_Late ART	38090	Late ART	CSF1	Macrophage colony-stimulating factor 1	7.29024	11.6781	TRUE	TRUE
Plate_01	D_08_D3=35547_Late ART	35547	Late ART	CSF1	Macrophage colony-stimulating factor 1	7.29024	12.4875	TRUE	TRUE
Plate_01	D_09_D5=36683_Late ART	36683	Late ART	CSF1	Macrophage colony-stimulating factor 1	7.29024	12.1795	TRUE	TRUE
Plate_01	D_10_D6=37012_Late ART	37012	Late ART	CSF1	Macrophage colony-stimulating factor 1	7.29024	12.2265	TRUE	TRUE
Plate_01	A_01_A4=36497_Baseline	36497	Baseline	CSF2RB	Cytokine receptor common subunit beta	12.5536	9.90365	FALSE	FALSE
Plate_01	A_02_A6=36622_Baseline	36622	Baseline	CSF2RB	Cytokine receptor common subunit beta	12.5536	9.76403	FALSE	FALSE
Plate_01	A_03_B1=37163_Baseline	37163	Baseline	CSF2RB	Cytokine receptor common subunit beta	12.5536	9.59881	FALSE	FALSE
Plate_01	A_04_B2=38180_Baseline	38180	Baseline	CSF2RB	Cytokine receptor common subunit beta	12.5536	9.38776	FALSE	FALSE
Plate_01	A_05_B3=37166_Baseline	37166	Baseline	CSF2RB	Cytokine receptor common subunit beta	12.5536	9.84434	FALSE	FALSE
Plate_01	A_06_B4=37167_Baseline	37167	Baseline	CSF2RB	Cytokine receptor common subunit beta	12.5536	9.25313	FALSE	FALSE
Plate_01	A_07_B5=36590_Baseline	36590	Baseline	CSF2RB	Cytokine receptor common subunit beta	12.5536	9.87402	FALSE	FALSE
Plate_01	A_08_B6=37448_Baseline	37448	Baseline	CSF2RB	Cytokine receptor common subunit beta	12.5536	9.6035	FALSE	FALSE
Plate_01	A_09_C1=35112_Baseline	35112	Baseline	CSF2RB	Cytokine receptor common subunit beta	12.5536	9.38823	FALSE	FALSE
Plate_01	A_10_C2=36131_Baseline	36131	Baseline	CSF2RB	Cytokine receptor common subunit beta	12.5536	9.41225	FALSE	FALSE
Plate_01	A_11_C3=37246_Baseline	37246	Baseline	CSF2RB	Cytokine receptor common subunit beta	12.5536	9.85596	FALSE	FALSE
Plate_01	B_01_C5=36686_Baseline	36686	Baseline	CSF2RB	Cytokine receptor common subunit beta	12.5536	9.67746	FALSE	FALSE
Plate_01	B_02_C6=36767_Baseline	36767	Baseline	CSF2RB	Cytokine receptor common subunit beta	12.5536	9.56933	FALSE	FALSE
Plate_01	B_03_D1=38089_Baseline	38089	Baseline	CSF2RB	Cytokine receptor common subunit beta	12.5536	9.81442	FALSE	FALSE
Plate_01	B_04_D2=38090_Baseline	38090	Baseline	CSF2RB	Cytokine receptor common subunit beta	12.5536	9.07657	FALSE	FALSE
Plate_01	B_05_D3=35547_Baseline	35547	Baseline	CSF2RB	Cytokine receptor common subunit beta	12.5536	9.57031	FALSE	FALSE
Plate_01	B_06_D5=36683_Baseline	36683	Baseline	CSF2RB	Cytokine receptor common subunit beta	12.5536	9.11932	FALSE	FALSE
Plate_01	B_07_D6=37012_Baseline	37012	Baseline	CSF2RB	Cytokine receptor common subunit beta	12.5536	9.31062	FALSE	FALSE
Plate_01	B_08_A4=36497_Acute Infection	36497	Acute Infection	CSF2RB	Cytokine receptor common subunit beta	12.5536	9.87916	FALSE	FALSE
Plate_01	B_09_A6=36622_Acute Infection	36622	Acute Infection	CSF2RB	Cytokine receptor common subunit beta	12.5536	9.1377	FALSE	FALSE
Plate_01	B_10_B1=37163_Acute Infection	37163	Acute Infection	CSF2RB	Cytokine receptor common subunit beta	12.5536	9.36887	FALSE	FALSE
Plate_01	B_11_D2=38090_Acute Infection	38090	Acute Infection	CSF2RB	Cytokine receptor common subunit beta	12.5536	9.21949	FALSE	FALSE
Plate_01	C_01_D3=35547_Acute Infection	35547	Acute Infection	CSF2RB	Cytokine receptor common subunit beta	12.5536	9.40621	FALSE	FALSE
Plate_01	C_02_D5=36683_Acute Infection	36683	Acute Infection	CSF2RB	Cytokine receptor common subunit beta	12.5536	9.5529	FALSE	FALSE
Plate_01	C_03_D6=37012_Acute Infection	37012	Acute Infection	CSF2RB	Cytokine receptor common subunit beta	12.5536	9.26244	FALSE	FALSE
Plate_01	C_04_A4=36497_Late ART	36497	Late ART	CSF2RB	Cytokine receptor common subunit beta	12.5536	9.9935	FALSE	FALSE
Plate_01	C_05_A6=36622_Late ART	36622	Late ART	CSF2RB	Cytokine receptor common subunit beta	12.5536	9.14589	FALSE	FALSE
Plate_01	C_06_B1=37163_Late ART	37163	Late ART	CSF2RB	Cytokine receptor common subunit beta	12.5536	9.48749	FALSE	FALSE
Plate_01	C_07_B2=38180_Late ART	38180	Late ART	CSF2RB	Cytokine receptor common subunit beta	12.5536	9.59657	FALSE	FALSE
Plate_01	C_08_B3=37166_Late ART	37166	Late ART	CSF2RB	Cytokine receptor common subunit beta	12.5536	9.7547	FALSE	FALSE
Plate_01	C_09_B4=37167_Late ART	37167	Late ART	CSF2RB	Cytokine receptor common subunit beta	12.5536	9.54182	FALSE	FALSE
Plate_01	C_10_B5=36590_Late ART	36590	Late ART	CSF2RB	Cytokine receptor common subunit beta	12.5536	9.72826	FALSE	FALSE
Plate_01	C_11_B6=37448_Late ART	37448	Late ART	CSF2RB	Cytokine receptor common subunit beta	12.5536	9.70997	FALSE	FALSE
Plate_01	D_01_C1=35112_Late ART	35112	Late ART	CSF2RB	Cytokine receptor common subunit beta	12.5536	9.63898	FALSE	FALSE
Plate_01	D_02_C2=36131_Late ART	36131	Late ART	CSF2RB	Cytokine receptor common subunit beta	12.5536	9.53495	FALSE	FALSE
Plate_01	D_03_C3=37246_Late ART	37246	Late ART	CSF2RB	Cytokine receptor common subunit beta	12.5536	9.81593	FALSE	FALSE
Plate_01	D_04_C5=36686_Late ART	36686	Late ART	CSF2RB	Cytokine receptor common subunit beta	12.5536	9.75513	FALSE	FALSE
Plate_01	D_05_C6=36767_Late ART	36767	Late ART	CSF2RB	Cytokine receptor common subunit beta	12.5536	9.73476	FALSE	FALSE
Plate_01	D_06_D1=38089_Late ART	38089	Late ART	CSF2RB	Cytokine receptor common subunit beta	12.5536	10.2112	FALSE	FALSE
Plate_01	D_07_D2=38090_Late ART	38090	Late ART	CSF2RB	Cytokine receptor common subunit beta	12.5536	9.72586	FALSE	FALSE
Plate_01	D_08_D3=35547_Late ART	35547	Late ART	CSF2RB	Cytokine receptor common subunit beta	12.5536	9.50733	FALSE	FALSE
Plate_01	D_09_D5=36683_Late ART	36683	Late ART	CSF2RB	Cytokine receptor common subunit beta	12.5536	9.03411	FALSE	FALSE
Plate_01	D_10_D6=37012_Late ART	37012	Late ART	CSF2RB	Cytokine receptor common subunit beta	12.5536	9.13798	FALSE	FALSE
Plate_01	A_01_A4=36497_Baseline	36497	Baseline	CSF3	Granulocyte colony-stimulating factor, G-CSF	7.93272	13.5456	TRUE	TRUE
Plate_01	A_02_A6=36622_Baseline	36622	Baseline	CSF3	Granulocyte colony-stimulating factor, G-CSF	7.93272	12.9139	TRUE	TRUE
Plate_01	A_03_B1=37163_Baseline	37163	Baseline	CSF3	Granulocyte colony-stimulating factor, G-CSF	7.93272	11.6742	TRUE	TRUE
Plate_01	A_04_B2=38180_Baseline	38180	Baseline	CSF3	Granulocyte colony-stimulating factor, G-CSF	7.93272	13.4581	TRUE	TRUE
Plate_01	A_05_B3=37166_Baseline	37166	Baseline	CSF3	Granulocyte colony-stimulating factor, G-CSF	7.93272	12.621	TRUE	TRUE
Plate_01	A_06_B4=37167_Baseline	37167	Baseline	CSF3	Granulocyte colony-stimulating factor, G-CSF	7.93272	11.4638	TRUE	TRUE
Plate_01	A_07_B5=36590_Baseline	36590	Baseline	CSF3	Granulocyte colony-stimulating factor, G-CSF	7.93272	12.1795	TRUE	TRUE
Plate_01	A_08_B6=37448_Baseline	37448	Baseline	CSF3	Granulocyte colony-stimulating factor, G-CSF	7.93272	12.3365	TRUE	TRUE
Plate_01	A_09_C1=35112_Baseline	35112	Baseline	CSF3	Granulocyte colony-stimulating factor, G-CSF	7.93272	12.5691	TRUE	TRUE
Plate_01	A_10_C2=36131_Baseline	36131	Baseline	CSF3	Granulocyte colony-stimulating factor, G-CSF	7.93272	12.9146	TRUE	TRUE
Plate_01	A_11_C3=37246_Baseline	37246	Baseline	CSF3	Granulocyte colony-stimulating factor, G-CSF	7.93272	14.6916	TRUE	TRUE
Plate_01	B_01_C5=36686_Baseline	36686	Baseline	CSF3	Granulocyte colony-stimulating factor, G-CSF	7.93272	12.9458	TRUE	TRUE
Plate_01	B_02_C6=36767_Baseline	36767	Baseline	CSF3	Granulocyte colony-stimulating factor, G-CSF	7.93272	12.1319	TRUE	TRUE
Plate_01	B_03_D1=38089_Baseline	38089	Baseline	CSF3	Granulocyte colony-stimulating factor, G-CSF	7.93272	13.3446	TRUE	TRUE
Plate_01	B_04_D2=38090_Baseline	38090	Baseline	CSF3	Granulocyte colony-stimulating factor, G-CSF	7.93272	11.8266	TRUE	TRUE
Plate_01	B_05_D3=35547_Baseline	35547	Baseline	CSF3	Granulocyte colony-stimulating factor, G-CSF	7.93272	13.113	TRUE	TRUE
Plate_01	B_06_D5=36683_Baseline	36683	Baseline	CSF3	Granulocyte colony-stimulating factor, G-CSF	7.93272	13.1039	TRUE	TRUE
Plate_01	B_07_D6=37012_Baseline	37012	Baseline	CSF3	Granulocyte colony-stimulating factor, G-CSF	7.93272	12.3643	TRUE	TRUE
Plate_01	B_08_A4=36497_Acute Infection	36497	Acute Infection	CSF3	Granulocyte colony-stimulating factor, G-CSF	7.93272	14.8586	TRUE	TRUE
Plate_01	B_09_A6=36622_Acute Infection	36622	Acute Infection	CSF3	Granulocyte colony-stimulating factor, G-CSF	7.93272	13.6835	TRUE	TRUE
Plate_01	B_10_B1=37163_Acute Infection	37163	Acute Infection	CSF3	Granulocyte colony-stimulating factor, G-CSF	7.93272	12.7449	TRUE	TRUE
Plate_01	B_11_D2=38090_Acute Infection	38090	Acute Infection	CSF3	Granulocyte colony-stimulating factor, G-CSF	7.93272	12.6572	TRUE	TRUE
Plate_01	C_01_D3=35547_Acute Infection	35547	Acute Infection	CSF3	Granulocyte colony-stimulating factor, G-CSF	7.93272	13.4625	TRUE	TRUE
Plate_01	C_02_D5=36683_Acute Infection	36683	Acute Infection	CSF3	Granulocyte colony-stimulating factor, G-CSF	7.93272	13.4057	TRUE	TRUE
Plate_01	C_03_D6=37012_Acute Infection	37012	Acute Infection	CSF3	Granulocyte colony-stimulating factor, G-CSF	7.93272	13.2875	TRUE	TRUE
Plate_01	C_04_A4=36497_Late ART	36497	Late ART	CSF3	Granulocyte colony-stimulating factor, G-CSF	7.93272	13.2132	TRUE	TRUE
Plate_01	C_05_A6=36622_Late ART	36622	Late ART	CSF3	Granulocyte colony-stimulating factor, G-CSF	7.93272	13.3812	TRUE	TRUE
Plate_01	C_06_B1=37163_Late ART	37163	Late ART	CSF3	Granulocyte colony-stimulating factor, G-CSF	7.93272	13.2138	TRUE	TRUE
Plate_01	C_07_B2=38180_Late ART	38180	Late ART	CSF3	Granulocyte colony-stimulating factor, G-CSF	7.93272	13.7992	TRUE	TRUE
Plate_01	C_08_B3=37166_Late ART	37166	Late ART	CSF3	Granulocyte colony-stimulating factor, G-CSF	7.93272	11.5251	TRUE	TRUE
Plate_01	C_09_B4=37167_Late ART	37167	Late ART	CSF3	Granulocyte colony-stimulating factor, G-CSF	7.93272	11.4015	TRUE	TRUE
Plate_01	C_10_B5=36590_Late ART	36590	Late ART	CSF3	Granulocyte colony-stimulating factor, G-CSF	7.93272	11.9043	TRUE	TRUE
Plate_01	C_11_B6=37448_Late ART	37448	Late ART	CSF3	Granulocyte colony-stimulating factor, G-CSF	7.93272	12.2195	TRUE	TRUE
Plate_01	D_01_C1=35112_Late ART	35112	Late ART	CSF3	Granulocyte colony-stimulating factor, G-CSF	7.93272	13.3582	TRUE	TRUE
Plate_01	D_02_C2=36131_Late ART	36131	Late ART	CSF3	Granulocyte colony-stimulating factor, G-CSF	7.93272	13.0511	TRUE	TRUE
Plate_01	D_03_C3=37246_Late ART	37246	Late ART	CSF3	Granulocyte colony-stimulating factor, G-CSF	7.93272	14.2184	TRUE	TRUE
Plate_01	D_04_C5=36686_Late ART	36686	Late ART	CSF3	Granulocyte colony-stimulating factor, G-CSF	7.93272	12.2554	TRUE	TRUE
Plate_01	D_05_C6=36767_Late ART	36767	Late ART	CSF3	Granulocyte colony-stimulating factor, G-CSF	7.93272	11.3698	TRUE	TRUE
Plate_01	D_06_D1=38089_Late ART	38089	Late ART	CSF3	Granulocyte colony-stimulating factor, G-CSF	7.93272	12.1195	TRUE	TRUE
Plate_01	D_07_D2=38090_Late ART	38090	Late ART	CSF3	Granulocyte colony-stimulating factor, G-CSF	7.93272	12.5324	TRUE	TRUE
Plate_01	D_08_D3=35547_Late ART	35547	Late ART	CSF3	Granulocyte colony-stimulating factor, G-CSF	7.93272	12.3878	TRUE	TRUE
Plate_01	D_09_D5=36683_Late ART	36683	Late ART	CSF3	Granulocyte colony-stimulating factor, G-CSF	7.93272	12.7117	TRUE	TRUE
Plate_01	D_10_D6=37012_Late ART	37012	Late ART	CSF3	Granulocyte colony-stimulating factor, G-CSF	7.93272	12.038	TRUE	TRUE
Plate_01	A_01_A4=36497_Baseline	36497	Baseline	CSF3R	Granulocyte colony-stimulating factor receptor	3.72186	1.83108	FALSE	FALSE
Plate_01	A_02_A6=36622_Baseline	36622	Baseline	CSF3R	Granulocyte colony-stimulating factor receptor	3.72186	3.66611	FALSE	FALSE
Plate_01	A_03_B1=37163_Baseline	37163	Baseline	CSF3R	Granulocyte colony-stimulating factor receptor	3.72186	0	FALSE	FALSE
Plate_01	A_04_B2=38180_Baseline	38180	Baseline	CSF3R	Granulocyte colony-stimulating factor receptor	3.72186	4.80153	TRUE	FALSE
Plate_01	A_05_B3=37166_Baseline	37166	Baseline	CSF3R	Granulocyte colony-stimulating factor receptor	3.72186	0	FALSE	FALSE
Plate_01	A_06_B4=37167_Baseline	37167	Baseline	CSF3R	Granulocyte colony-stimulating factor receptor	3.72186	3.29827	FALSE	FALSE
Plate_01	A_07_B5=36590_Baseline	36590	Baseline	CSF3R	Granulocyte colony-stimulating factor receptor	3.72186	3.70233	FALSE	FALSE
Plate_01	A_08_B6=37448_Baseline	37448	Baseline	CSF3R	Granulocyte colony-stimulating factor receptor	3.72186	0	FALSE	FALSE
Plate_01	A_09_C1=35112_Baseline	35112	Baseline	CSF3R	Granulocyte colony-stimulating factor receptor	3.72186	0	FALSE	FALSE
Plate_01	A_10_C2=36131_Baseline	36131	Baseline	CSF3R	Granulocyte colony-stimulating factor receptor	3.72186	4.23363	TRUE	FALSE
Plate_01	A_11_C3=37246_Baseline	37246	Baseline	CSF3R	Granulocyte colony-stimulating factor receptor	3.72186	0	FALSE	FALSE
Plate_01	B_01_C5=36686_Baseline	36686	Baseline	CSF3R	Granulocyte colony-stimulating factor receptor	3.72186	7.44637	TRUE	FALSE
Plate_01	B_02_C6=36767_Baseline	36767	Baseline	CSF3R	Granulocyte colony-stimulating factor receptor	3.72186	0	FALSE	FALSE
Plate_01	B_03_D1=38089_Baseline	38089	Baseline	CSF3R	Granulocyte colony-stimulating factor receptor	3.72186	5.13384	TRUE	FALSE
Plate_01	B_04_D2=38090_Baseline	38090	Baseline	CSF3R	Granulocyte colony-stimulating factor receptor	3.72186	0	FALSE	FALSE
Plate_01	B_05_D3=35547_Baseline	35547	Baseline	CSF3R	Granulocyte colony-stimulating factor receptor	3.72186	3.89604	TRUE	FALSE
Plate_01	B_06_D5=36683_Baseline	36683	Baseline	CSF3R	Granulocyte colony-stimulating factor receptor	3.72186	0	FALSE	FALSE
Plate_01	B_07_D6=37012_Baseline	37012	Baseline	CSF3R	Granulocyte colony-stimulating factor receptor	3.72186	3.04416	FALSE	FALSE
Plate_01	B_08_A4=36497_Acute Infection	36497	Acute Infection	CSF3R	Granulocyte colony-stimulating factor receptor	3.72186	0	FALSE	FALSE
Plate_01	B_09_A6=36622_Acute Infection	36622	Acute Infection	CSF3R	Granulocyte colony-stimulating factor receptor	3.72186	0	FALSE	FALSE
Plate_01	B_10_B1=37163_Acute Infection	37163	Acute Infection	CSF3R	Granulocyte colony-stimulating factor receptor	3.72186	6.7479	TRUE	FALSE
Plate_01	B_11_D2=38090_Acute Infection	38090	Acute Infection	CSF3R	Granulocyte colony-stimulating factor receptor	3.72186	0	FALSE	FALSE
Plate_01	C_01_D3=35547_Acute Infection	35547	Acute Infection	CSF3R	Granulocyte colony-stimulating factor receptor	3.72186	3.68925	FALSE	FALSE
Plate_01	C_02_D5=36683_Acute Infection	36683	Acute Infection	CSF3R	Granulocyte colony-stimulating factor receptor	3.72186	5.97928	TRUE	FALSE
Plate_01	C_03_D6=37012_Acute Infection	37012	Acute Infection	CSF3R	Granulocyte colony-stimulating factor receptor	3.72186	0	FALSE	FALSE
Plate_01	C_04_A4=36497_Late ART	36497	Late ART	CSF3R	Granulocyte colony-stimulating factor receptor	3.72186	2.96018	FALSE	FALSE
Plate_01	C_05_A6=36622_Late ART	36622	Late ART	CSF3R	Granulocyte colony-stimulating factor receptor	3.72186	6.03131	TRUE	FALSE
Plate_01	C_06_B1=37163_Late ART	37163	Late ART	CSF3R	Granulocyte colony-stimulating factor receptor	3.72186	5.21296	TRUE	FALSE
Plate_01	C_07_B2=38180_Late ART	38180	Late ART	CSF3R	Granulocyte colony-stimulating factor receptor	3.72186	5.37241	TRUE	FALSE
Plate_01	C_08_B3=37166_Late ART	37166	Late ART	CSF3R	Granulocyte colony-stimulating factor receptor	3.72186	0	FALSE	FALSE
Plate_01	C_09_B4=37167_Late ART	37167	Late ART	CSF3R	Granulocyte colony-stimulating factor receptor	3.72186	3.61685	FALSE	FALSE
Plate_01	C_10_B5=36590_Late ART	36590	Late ART	CSF3R	Granulocyte colony-stimulating factor receptor	3.72186	4.52628	TRUE	FALSE
Plate_01	C_11_B6=37448_Late ART	37448	Late ART	CSF3R	Granulocyte colony-stimulating factor receptor	3.72186	5.3783	TRUE	FALSE
Plate_01	D_01_C1=35112_Late ART	35112	Late ART	CSF3R	Granulocyte colony-stimulating factor receptor	3.72186	0	FALSE	FALSE
Plate_01	D_02_C2=36131_Late ART	36131	Late ART	CSF3R	Granulocyte colony-stimulating factor receptor	3.72186	0	FALSE	FALSE
Plate_01	D_03_C3=37246_Late ART	37246	Late ART	CSF3R	Granulocyte colony-stimulating factor receptor	3.72186	0	FALSE	FALSE
Plate_01	D_04_C5=36686_Late ART	36686	Late ART	CSF3R	Granulocyte colony-stimulating factor receptor	3.72186	7.24398	TRUE	FALSE
Plate_01	D_05_C6=36767_Late ART	36767	Late ART	CSF3R	Granulocyte colony-stimulating factor receptor	3.72186	0	FALSE	FALSE
Plate_01	D_06_D1=38089_Late ART	38089	Late ART	CSF3R	Granulocyte colony-stimulating factor receptor	3.72186	0	FALSE	FALSE
Plate_01	D_07_D2=38090_Late ART	38090	Late ART	CSF3R	Granulocyte colony-stimulating factor receptor	3.72186	5.08509	TRUE	FALSE
Plate_01	D_08_D3=35547_Late ART	35547	Late ART	CSF3R	Granulocyte colony-stimulating factor receptor	3.72186	4.38448	TRUE	FALSE
Plate_01	D_09_D5=36683_Late ART	36683	Late ART	CSF3R	Granulocyte colony-stimulating factor receptor	3.72186	4.77402	TRUE	FALSE
Plate_01	D_10_D6=37012_Late ART	37012	Late ART	CSF3R	Granulocyte colony-stimulating factor receptor	3.72186	0	FALSE	FALSE
Plate_01	A_01_A4=36497_Baseline	36497	Baseline	CST7	Cystatin-F	1.04815	0	FALSE	FALSE
Plate_01	A_02_A6=36622_Baseline	36622	Baseline	CST7	Cystatin-F	1.04815	0.642551	FALSE	FALSE
Plate_01	A_03_B1=37163_Baseline	37163	Baseline	CST7	Cystatin-F	1.04815	0.0894369	FALSE	FALSE
Plate_01	A_04_B2=38180_Baseline	38180	Baseline	CST7	Cystatin-F	1.04815	0.23558	FALSE	FALSE
Plate_01	A_05_B3=37166_Baseline	37166	Baseline	CST7	Cystatin-F	1.04815	1.2599	TRUE	FALSE
Plate_01	A_06_B4=37167_Baseline	37167	Baseline	CST7	Cystatin-F	1.04815	0	FALSE	FALSE
Plate_01	A_07_B5=36590_Baseline	36590	Baseline	CST7	Cystatin-F	1.04815	0	FALSE	FALSE
Plate_01	A_08_B6=37448_Baseline	37448	Baseline	CST7	Cystatin-F	1.04815	0	FALSE	FALSE
Plate_01	A_09_C1=35112_Baseline	35112	Baseline	CST7	Cystatin-F	1.04815	0	FALSE	FALSE
Plate_01	A_10_C2=36131_Baseline	36131	Baseline	CST7	Cystatin-F	1.04815	0	FALSE	FALSE
Plate_01	A_11_C3=37246_Baseline	37246	Baseline	CST7	Cystatin-F	1.04815	0	FALSE	FALSE
Plate_01	B_01_C5=36686_Baseline	36686	Baseline	CST7	Cystatin-F	1.04815	0.663747	FALSE	FALSE
Plate_01	B_02_C6=36767_Baseline	36767	Baseline	CST7	Cystatin-F	1.04815	0	FALSE	FALSE
Plate_01	B_03_D1=38089_Baseline	38089	Baseline	CST7	Cystatin-F	1.04815	0	FALSE	FALSE
Plate_01	B_04_D2=38090_Baseline	38090	Baseline	CST7	Cystatin-F	1.04815	0.771591	FALSE	FALSE
Plate_01	B_05_D3=35547_Baseline	35547	Baseline	CST7	Cystatin-F	1.04815	0	FALSE	FALSE
Plate_01	B_06_D5=36683_Baseline	36683	Baseline	CST7	Cystatin-F	1.04815	0	FALSE	FALSE
Plate_01	B_07_D6=37012_Baseline	37012	Baseline	CST7	Cystatin-F	1.04815	0	FALSE	FALSE
Plate_01	B_08_A4=36497_Acute Infection	36497	Acute Infection	CST7	Cystatin-F	1.04815	0.508581	FALSE	FALSE
Plate_01	B_09_A6=36622_Acute Infection	36622	Acute Infection	CST7	Cystatin-F	1.04815	0	FALSE	FALSE
Plate_01	B_10_B1=37163_Acute Infection	37163	Acute Infection	CST7	Cystatin-F	1.04815	0	FALSE	FALSE
[truncated: 6,730 more rows]

## Sheet: Table_S6B_Detectable_Targets
Target	ProteinName	n	n_detected	detectability
AGER	Advanced glycosylation end product-specific receptor	88	88	1
AGRP	Agouti-related protein	88	88	1
ANGPT1	Angiopoietin-1	88	88	1
BDNF	Brain-derived neurotrophic factor	88	88	1
BMP10	Bone morphogenetic protein 10	88	88	1
BMP7	Bone morphogenetic protein 7	88	88	1
CCL13	C-C motif chemokine 13	88	88	1
CCL2	C-C motif chemokine 2	88	88	1
CCL22	C-C motif chemokine 22	88	88	1
CD274	Programmed cell death 1 ligand 1, PD-L1	88	88	1
CD276	CD276 molecule	88	88	1
CD40	CD40 molecule	88	88	1
CD83	CD83 antigen	88	88	1
CHI3L1	Chitinase-3-like protein 1	88	88	1
CSF1	Macrophage colony-stimulating factor 1	88	88	1
CSF3	Granulocyte colony-stimulating factor, G-CSF	88	88	1
CTLA4	Cytotoxic T-lymphocyte protein 4	88	88	1
CTSS	Cathepsin S	88	88	1
CX3CL1	Fractalkine	88	88	1
CXADR	Coxsackievirus and adenovirus receptor	88	88	1
CXCL10	C-X-C motif chemokine 10	88	88	1
CXCL12	Stromal cell-derived factor 1	88	88	1
CXCL13	C-X-C motif chemokine 13	88	88	1
CXCL14	C-X-C motif chemokine 14	88	88	1
CXCL8	Interleukin-8, IL8	88	88	1
EPO	Erythropoietin	88	88	1
FASLG	Tumor necrosis factor ligand superfamily member 6	88	88	1
FGF19	Fibroblast growth factor 19	88	88	1
FGF2	Fibroblast growth factor 2	88	88	1
FLT1	Vascular endothelial growth factor receptor 1	88	88	1
FTH1	Ferritin heavy chain 1	88	88	1
GDF2	Growth/differentiation factor 2	88	88	1
GFAP	Glial fibrillary acidic protein	88	88	1
GRN	Progranulin	88	88	1
IFNA1; IFNA13	Interferon alpha-1/13	88	88	1
IL12B	Interleukin-12 subunit beta	88	88	1
IL13	Interleukin-13	88	88	1
IL16	Pro-interleukin-16	88	88	1
IL17B	Interleukin-17B	88	88	1
IL17C	Interleukin-17C	88	88	1
IL17RB	Interleukin-17 receptor B	88	88	1
IL18	Interleukin-18	88	88	1
IL18BP	Interleukin-18-binding protein	88	88	1
IL18R1	Interleukin-18 receptor 1	88	88	1
IL1R2	Interleukin-1 receptor type 2	88	88	1
IL1RL1	Interleukin-1 receptor-like 1	88	88	1
IL20	Interleukin-20	88	88	1
IL33	Interleukin 33	88	88	1
IL34	Interleukin-34	88	88	1
IL36A	Interleukin-36 alpha	88	88	1
IL5	Interleukin-5	88	88	1
IL5RA	Interleukin-5 receptor subunit alpha	88	88	1
IL6R	Interleukin-6 receptor subunit alpha	88	88	1
IL7	Interleukin-7	88	88	1
IL7R	Interleukin-7 receptor subunit alpha	88	88	1
Inhibin B	Inhibin alpha chain|Inhibin beta B chain	88	88	1
KDR	Vascular endothelial growth factor receptor 2	88	88	1
KITLG	Kit ligand	88	88	1
LIF	Leukemia inhibitory factor	88	88	1
LTBR	Tumor necrosis factor receptor superfamily member 3	88	88	1
MDK	Midkine	88	88	1
MERTK	MER proto-oncogene, tyrosine kinase	88	88	1
MET	Hepatocyte growth factor receptor	88	88	1
MIF	Macrophage migration inhibitory factor	88	88	1
MUC16	Mucin-16	88	88	1
NGF	Beta-nerve growth factor	88	88	1
PDCD1	Programmed cell death protein 1	88	88	1
PTX3	Pentraxin-related protein PTX3	88	88	1
S100A9	Protein S100-A9	88	88	1
SCG2	Secretogranin II	88	88	1
TGFB1	Transforming growth factor beta-1 proprotein	88	88	1
THPO	Thrombopoietin	88	88	1
TIMP1	Metalloproteinase inhibitor 1	88	88	1
TIMP2	Metalloproteinase inhibitor 2	88	88	1
TNFRSF11A	TNF receptor superfamily member 11a	88	88	1
TNFRSF13C	Tumor necrosis factor receptor superfamily member 13C	88	88	1
TNFRSF1A	Tumor necrosis factor receptor superfamily member 1A	88	88	1
TNFRSF1B	Tumor necrosis factor receptor superfamily member 1B	88	88	1
TNFRSF8	Tumor necrosis factor receptor superfamily member 8	88	88	1
TNFRSF9	Tumor necrosis factor receptor superfamily member 9	88	88	1
TNFSF10	Tumor necrosis factor ligand superfamily member 10	88	88	1
TNFSF11	Tumor necrosis factor ligand superfamily member 11	88	88	1
TNFSF12	Tumor necrosis factor ligand superfamily member 12	88	88	1
TNFSF15	Tumor necrosis factor ligand superfamily member 15	88	88	1
TNFSF4	Tumor necrosis factor ligand superfamily member 4	88	88	1
TNFSF8	Tumor necrosis factor ligand superfamily member 8	88	88	1
TNFSF9	Tumor necrosis factor ligand superfamily member 9	88	88	1
VEGFC	Vascular endothelial growth factor C	88	88	1
VSNL1	Visinin-like protein 1	88	88	1
WNT16	Wnt family member 16	88	88	1
WNT7A	Protein Wnt-7a	88	88	1
CCL19	C-C motif chemokine 19	88	87	0.988636
EGF	Pro-epidermal growth factor	88	87	0.988636
FGF23	Fibroblast growth factor 23	88	87	0.988636
SPP1	Osteopontin	88	87	0.988636
TAFA5	Chemokine-like protein TAFA-5	88	87	0.988636
IL4	Interleukin-4	88	86	0.977273
IL6	Interleukin-6	88	86	0.977273
MICB	MHC class I polypeptide-related sequence B	88	85	0.965909
PDGFA	Platelet-derived growth factor subunit A	88	85	0.965909
LCN2	Neutrophil gelatinase-associated lipocalin	88	84	0.954545
LGALS9	Galectin-9	88	84	0.954545
VEGFD	Vascular endothelial growth factor D	88	84	0.954545
IL2RB	Interleukin-2 receptor subunit beta	88	83	0.943182
CCL16	C-C motif chemokine 16	88	82	0.931818
Activin A	Inhibin beta A chain|Inhibin beta A chain	88	79	0.897727
TGFB3	Transforming growth factor beta-3 proprotein	88	76	0.863636
CCL5	C-C motif chemokine 5	88	75	0.852273
FLT3LG	Fms-related tyrosine kinase 3 ligand	88	74	0.840909
FGF21	Fibroblast growth factor 21	88	66	0.75
GZMB	Granzyme B	88	66	0.75
MMP9	Matrix metalloproteinase-9	88	63	0.715909
CCL15	C-C motif chemokine 15	88	62	0.704545
CCL7	C-C motif chemokine 7	88	59	0.670455
Inhibin A	Inhibin alpha chain|Inhibin beta A chain	88	57	0.647727
CCL24	C-C motif chemokine 24	88	54	0.613636
IRAK4	Interleukin-1 receptor-associated kinase 4	88	52	0.590909
IL19	Interleukin-19	88	47	0.534091
IL17F	Interleukin-17F	88	45	0.511364
